# Supplementary material for: Functional Phosphoproteomics in Cancer Chemoresistance Using CRISPR‐Mediated Base Editors
Source: Adv Sci (Weinh). 2022 Aug 31;9(30):2200717. doi: 10.1002/advs.202200717 (PMC9596822; doi:10.1002/advs.202200717)
Supplement: Supplementary file 2 — Supporting Information [file ADVS-9-2200717-s007.xlsx]

## Sheet: CBE gRNA library
Modification number	Modification number	Amino acid position	Phosphorylated amino acid	Phosphorylation type	Codon	Protein	gRNA location|strand;gRNA sequence;converted to	Additional gRNA (gRNA location|strand;gRNA sequence;converted to)
chr13:40666141-40666143|-	Q12778	24	T	Phosphothreonine	ACC	FOXO1	chr13:40666126-40666148|-;CCTGGGCAGCGGCCAggtgcACG;I
chr7:100477544-100477546|-	Q9Y3Q8	165	S	Phosphoserine	TCC	TSC22D4	chr7:100477527-100477549|-;CCCAGTCCCCCAGTGaaggaGCG;F	chr7:100477528-100477550|-;CCAGTCCCCCAGTGAaggagCGG;F
chr11:65649404-65649406|+	Q96FS4	817	S	Phosphoserine	AGT	SIPA1	chr11:65649388-65649410|-;CCTGCAAGATGGTGGcagtcCTC;N
chr12:53058818-53058820|+	Q63HR2	466	S	Phosphoserine	AGT	TNS2	chr12:53058802-53058823|-;CCAGCACCACGAGGacagtGTG;N
chr10:26770274-26770276|-	Q8IZP0	183	S	Phosphoserine	AGT	ABI1	chr10:26770272-26770294|+;GGActtggCGGTTTCTGAGTAGG;N
chr20:3889665-3889667|+	Q9BZ23	189	S	Phosphoserine	TCT	PANK2	chr20:3889663-3889686|+;GCTcttacAGCGGCCCCACCTCGG;F
chr3:180968068-180968070|+	P51114	406	S	Phosphoserine	TCT	FXR1	chr3:180968064-180968086|+;GCTgtctaACCCCTCTGAAACGG;F
chr7:1502989-1502991|-	Q8N201	87	S	Phosphoserine	AGT	INTS1	chr7:1502986-1503008|+;GGCactcaGAGGGGGTGTGGAGG;N
chr19:5657286-5657288|+	Q15424	601	S	Phosphoserine	TCC	SAFB	chr19:5657284-5657307|+;GGTccgtcGTGTCCTTTGATAAGG;F
chr9:128625772-128625774|+	Q13813	2020	T	Phosphothreonine	ACT	SPTAN1	chr9:128625770-128625793|+;AAActtttGACGCTGGGCTGCAGG;I
chr5:83540825-83540827|+	P13611	2608	S	Phosphoserine	AGT	VCAN	chr5:83540807-83540830|-;CCATCAGAACCACATGacagtAAT;N
chr8:93735280-93735282|-	Q8IXT5	377	S	Phosphoserine	TCA	RBM12B	chr8:93735265-93735287|-;CCTATCTCTCTCTAGtgaccCTG;L
chr13:35839120-35839122|-	O15075	364	S	Phosphoserine	TCG	DCLK1	chr13:35839103-35839125|-;CCATCGTTCTCATCCatcgaGCT;L
chr13:114325055-114325057|+	Q96JM3	405	S	Phosphoserine	TCT	CHAMP1	chr13:114325050-114325073|+;CGTtgtctCCTGAACATTGGAAGG;F
chr10:103603517-103603519|-	Q5TCZ1	567	S	Phosphoserine	TCA	SH3PXD2A	chr10:103603498-103603521|-;CCTCGCTCAGCTCAGGctctgAGT;L
chr5:179833710-179833712|+	Q13501	365	S	Phosphoserine	AGC	SQSTM1	chr5:179833692-179833714|-;CCAGAATCCGAAGGGccaagCTC;N
chr11:75667809-75667811|-	Q96JE9	187	S	Phosphoserine	TCG	MAP6	chr11:75667793-75667815|-;CCCCGAGAATGGGCGccgacGCC;L
chr5:149237568-149237570|+	O94929	337	S	Phosphoserine	TCC	ABLIM3	chr5:149237562-149237583|+;TACatgtcCGACGAGATGCTGG;F
chr4:87982723-87982725|+	P10451	258	S	Phosphoserine	TCC	SPP1	chr4:87982721-87982744|+;ATTccgatGTGATTGATAGTCAGG;F
chr11:77701519-77701521|-	Q96T23	570	S	Phosphoserine	TCT	RSF1	chr11:77701503-77701526|-;CCTTCTTAGTTTTGGGagactTCT;F
chr17:20110511-20110513|+	Q5M775	78	T	Phosphothreonine	ACT	SPECC1	chr17:20110507-20110529|+;CGCcactgCCGGAGCCATCTCGG;I
chr16:1501760-1501762|+	Q9Y4R8	487	S	Phosphoserine	TCG	TELO2	chr16:1501756-1501778|+;TGActcggACCTGGACAGGTAGG;L	chr16:1501757-1501779|+;GACtcggaCCTGGACAGGTAGGG;L	chr16:1501758-1501780|+;ACTcggacCTGGACAGGTAGGGG;L
chr1:37705526-37705528|+	Q53HL2	224	S	Phosphoserine	AGC	CDCA8	chr1:37705513-37705534|-;CCCTCTTGCTGACAgcaaaGAG;N
chr7:100655440-100655442|-	O94805	83	S	Phosphoserine	TCG	ACTL6B	chr7:100655426-100655448|-;CCATTCTTGAGGGGCgacatGAC;L
chr17:74843494-74843496|-	Q14957	881	S	Phosphoserine	AGC	GRIN2C	chr17:74843489-74843511|+;TCCgggctGGCCTGCCGCGGTGG;N	chr17:74843490-74843512|+;CCGggctgGCCTGCCGCGGTGGG;N
chr12:52233312-52233314|+	P08729	6	S	Phosphoserine	AGC	KRT7	chr12:52233295-52233317|-;CCATGTCCATCCACTtcagcTCC;N
chr22:49774254-49774256|-	O95696	1052	S	Phosphoserine	AGC	BRD1	chr22:49774251-49774272|+;GTCgctggTCGGCTCCCCGTGG;N
chr11:75172549-75172551|+	O94956	318	T	Phosphothreonine	ACA	SLCO2B1	chr11:75172547-75172570|+;TCAcagacTCACCTGCCAGGAAGG;I
chr4:128871960-128871962|+	Q6IE81	743	S	Phosphoserine	AGC	JADE1	chr4:128871945-128871967|-;CCTACAACACCTGCCagcccAGT;N
chr1:233372124-233372126|+	Q5TCX8	547	S	Phosphoserine	AGC	KIAA1804	chr1:233372110-233372132|-;CCAGTCCCCCGAGCAgccccACA;N
chr7:102468173-102468175|+	Q9UFC0	264	S	Phosphoserine	TCC	LRWD1	chr7:102468167-102468188|+;GCAggctcCGATGGCAGCCAGG;F
chr20:3865746-3865748|+	Q7Z434	408	S	Phosphoserine	AGC	MAVS	chr20:3865732-3865754|-;CCTGGCTAGACAGCAgctctGAG;N
chr1:36180052-36180054|+	Q3KQU3	834	S	Phosphoserine	TCC	MAP7D1	chr1:36180047-36180068|+;TGCagtccCCGCAGGTCACAGG;F
chr6:158503690-158503692|+	Q9NRJ4	1343	S	Phosphoserine	AGC	TULP4	chr6:158503674-158503696|-;CCGGAAGCGCCTGGAcagccGAG;N
chr7:8084953-8084955|+	Q86VQ1	412	S	Phosphoserine	AGC	GLCCI1	chr7:8084938-8084960|-;CCCAAACCAAACAACagctaCAT;N	chr7:8084939-8084961|-;CCAAACCAAACAACAgctacATG;N
chr15:59153730-59153732|-	Q12965	980	S	Phosphoserine	AGC	MYO1E	chr15:59153724-59153746|+;CCTctggcTTCCAGGAGCATGGG;N	chr15:59153725-59153747|+;CTCtggctTCCAGGAGCATGGGG;N
chr11:76141057-76141059|+	Q9P2Y5	582	S	Phosphoserine	AGC	UVRAG	chr11:76141038-76141061|-;CCACGCGAATGTGCACcctagCCA;N
chr10:68341827-68341829|+	P31942	314	T	Phosphothreonine	ACT	HNRNPH3	chr10:68341821-68341842|+;TATggtacTCCTGATGGTTTGG;I
chr9:35650412-35650414|-	Q9Y3P8	80	S	Phosphoserine	TCT	SIT1	chr9:35650393-35650416|-;CCTCTTCCACAGACTCtccagAGC;F
chr10:60784707-60784709|+	P06493	14	T	Phosphothreonine	ACC	CDK1	chr10:60784705-60784728|+;GTAcctatGGAGTTGTGTATAAGG;I
chr12:49297238-49297240|+	P41219	321	S	Phosphoserine	AGT	PRPH	chr12:49297221-49297243|-;CCCGACGCCAGATCCagagtCTA;N	chr12:49297222-49297244|-;CCGACGCCAGATCCAgagtcTAA;N
chr7:1486976-1486978|-	Q8N201	924	S	Phosphoserine	TCC	INTS1	chr7:1486957-1486980|-;CCTCGTCGTCCTCCTCcccggAAG;F
chr22:19720825-19720827|+	Q99719	225	S	Phosphoserine	TCG	2017-09-05	chr22:19720819-19720840|+;TGTgactcGGACGAGGATGAGG;L
chr3:31980988-31980990|-	Q9BXB5	64	S	Phosphoserine	AGC	OSBPL10	chr3:31980985-31981008|+;CGGgctagCGGCCACAGAGCCCGG;N
chr10:5796833-5796835|-	P50395	61	S	Phosphoserine	TCA	GDI2	chr10:5796817-5796840|-;CCATTGACTCGGGTGGtgatcCTG;L
chr19:34215264-34215266|+	Q8ND56	227	S	Phosphoserine	AGC	LSM14A	chr19:34215249-34215272|-;CCTTTGCCATCTGCCAgccaaAAG;N
chr3:126461667-126461669|-	Q2QGD7	665	S	Phosphoserine	TCG	ZXDC	chr3:126461653-126461675|-;CCTGGGCGAGAAGGCgagtcCGG;L
chr10:29522466-29522468|-	O95425	1111	T	Phosphothreonine	ACG	SVIL	chr10:29522452-29522474|-;CCCTCCCCTGTCGGCgttttGAT;M
chr15:34357177-34357179|+	Q86Y26	1029	S	Phosphoserine	AGC	NUTM1	chr15:34357158-34357181|-;CCTCTTGGCCTCTAAActtagCCT;N
chrX:154351596-154351598|-	P21333	2336	T	Phosphothreonine	ACT	FLNA	chrX:154351580-154351602|-;CCTGAAGGCTAGAAAcagtgAGG;I
chr21:32771621-32771623|-	Q9Y5B6	16	S	Phosphoserine	TCC	PAXBP1	chr21:32771606-32771628|-;CCGCTCTTCCTCTTCggagtCGT;F
chr11:43943190-43943192|+	Q7Z7L8	409	S	Phosphoserine	AGC	C11orf96	chr11:43943177-43943198|-;CCGCAGCACGCAGAgcctgTCG;N
chr22:50194420-50194422|+	Q9H4I3	65	T	Phosphothreonine	ACC	TRABD	chr22:50194415-50194438|+;CTGtgaccCAGTTGGTGGCTGAGG;I
chr1:203307406-203307408|+	P78543	149	S	Phosphoserine	TCC	BTG2	chr1:203307402-203307424|+;CCCctccaAGAACTACGTGATGG;F
chr17:42567643-42567645|+	Q9UH92	77	S	Phosphoserine	AGC	MLX	chr17:42567629-42567651|-;CCTACAGCGACAACAgcctgGAC;N
chr1:202348936-202348938|+	O60237	29	S	Phosphoserine	TCG	PPP1R12B	chr1:202348930-202348951|+;CGGggctcGCTGACAGAGCAGG;L
chr19:45396951-45396953|-	Q8WUF5	102	S	Phosphoserine	AGT	PPP1R13L	chr19:45396948-45396971|+;GGCactctCTGATCGTCCGAACGG;N
chr21:39199037-39199039|-	Q9NSI6	1793	S	Phosphoserine	TCT	BRWD1	chr21:39199020-39199042|-;CCAGATCTTCCTGGTtcagaATC;F
chr2:228017599-228017601|-	Q2M3C7	1085	S	Phosphoserine	AGC	SPHKAP	chr2:228017593-228017615|+;AGGaatgcTTTCGCAGCTGGAGG;N
chr6:154733916-154733918|+	Q9UPN6	6	T	Phosphothreonine	ACC	SCAF8	chr6:154733913-154733935|+;AAGaccttCAATAGCGAGGTTGG;I
chr17:4584990-4584992|+	Q2TAL5	129	S	Phosphoserine	TCC	SMTNL2	chr17:4584984-4585005|+;TCGctgtcCGGCCGCGGCCAGG;F
chr17:19334036-19334038|+	O95208	570	S	Phosphoserine	AGC	EPN2	chr17:19334023-19334044|-;CCAGCTTCGGGGGAgcccaGTC;N
chr16:28833293-28833295|+	Q8WWM7	632	T	Phosphothreonine	ACT	ATXN2L	chr16:28833289-28833311|+;CCAaactgGCAGCCCCCCGGTGG;I	chr16:28833290-28833312|+;CAAactggCAGCCCCCCGGTGGG;I
chr2:236581504-236581506|+	P25106	347	S	Phosphoserine	TCC	ACKR3	chr2:236581500-236581522|+;TGCctccaGAGTCTCAGAGACGG;F
chr8:26395297-26395299|+	O60238	118	S	Phosphoserine	TCT	BNIP3L	chr8:26395291-26395313|+;CATagctcTCAGGTGTGTCGGGG;F	chr8:26395292-26395314|+;ATAgctctCAGGTGTGTCGGGGG;F
chr8:60851274-60851276|+	Q9P2D1	1874	S	Phosphoserine	TCT	CHD7	chr8:60851269-60851292|+;CAAattctCCTTCAGAGGATAAGG;F
chrX:37694383-37694385|+	P51811	115	S	Phosphoserine	TCA	XK	chrX:37694379-37694401|+;CCTctcagAGGAGATTGAGAAGG;L
chr6:31631926-31631928|+	P48634	1085	S	Phosphoserine	AGC	PRRC2A	chr6:31631909-31631931|-;CCCGAGGCCGCACTGccagcGAG;N
chr1:34900163-34900165|-	O95886	406	S	Phosphoserine	AGC	DLGAP3	chr1:34900160-34900182|+;TCCgctctCCTCATCCCCCATGG;N
chr20:63999108-63999110|+	O94906	279	S	Phosphoserine	TCC	PRPF6	chr20:63999105-63999127|+;AATtccatGATCCCGACACACGG;F
chr4:95841021-95841023|+	P29803	291	S	Phosphoserine	AGT	PDHA2	chr4:95841005-95841027|-;CCGTTATCATGGACAcagtaTGA;N
chr14:91461468-91461470|-	Q6IN85	768	S	Phosphoserine	TCT	PPP4R3A	chr14:91461454-91461476|-;CCAGGTGATCCCGGAgaaccAGG;F
chr16:88881316-88881318|-	O75081	459	S	Phosphoserine	TCC	CBFA2T3	chr16:88881301-88881323|-;CCCTTCGGGACCGGCggagcTGC;F	chr16:88881302-88881324|-;CCTTCGGGACCGGCGgagctGCT;F
chr16:2763088-2763090|+	Q9UQ35	854	S	Phosphoserine	TCC	SRRM2	chr16:2763084-2763106|+;AGGgtccaTAACAAGTCCCCAGG;F
chr1:186343953-186343955|-	P12270	1185	S	Phosphoserine	TCT	TPR	chr1:186343939-186343961|-;CCTTCTTCACTGAGAgatacATT;F
chr19:45397005-45397007|-	Q8WUF5	84	S	Phosphoserine	TCC	PPP1R13L	chr19:45396992-45397013|-;CCGCCTTCCGGGGGgacccTCG;F
chr1:241866914-241866916|+	Q9UQ84	376	S	Phosphoserine	TCT	EXO1	chr1:241866909-241866932|+;ATTactctCCCAGACCAGAGTCGG;F
chr9:136366807-136366809|-	Q9H257	450	S	Phosphoserine	TCA	CARD9	chr9:136366789-136366811|-;CCCCACCTCACCTTTgtctgAGA;L	chr9:136366790-136366812|-;CCCACCTCACCTTTGtctgaGAG;L
chr7:150791609-150791611|-	Q3YBM2	245	S	Phosphoserine	TCA	TMEM176B	chr7:150791591-150791613|-;CCCCAGTAGCCTCTTctctgATC;L	chr7:150791592-150791614|-;CCCAGTAGCCTCTTCtctgaTCC;L
chr17:76479822-76479824|-	Q6PJF5	90	S	Phosphoserine	AGC	RHBDF2	chr17:76479819-76479841|+;GAGgctgaCGCTCTTCAAGTAGG;N
chr19:45407150-45407152|+	O15446	27	S	Phosphoserine	TCC	CD3EAP	chr19:45407145-45407168|+;CAGagtccCCTCGTTTCTCCTTGG;F
chr5:136357343-136357345|-	Q9HCX4	15	T	Phosphothreonine	ACA	TRPC7	chr5:136357327-136357349|-;CCTTCTCCCTCAGCGttgtgTGC;I
chr20:34077153-34077155|+	Q9UKM9	262	T	Phosphothreonine	ACA	RALY	chr20:34077147-34077169|+;GAGaacacAACTTCTGAGGCAGG;I
chr14:51725853-51725855|+	Q96NE9	523	T	Phosphothreonine	ACT	FRMD6	chr14:51725849-51725871|+;GAGtactgATTCTCTTCCACAGG;I
chr11:62527226-62527228|-	Q09666	2397	S	Phosphoserine	AGC	AHNAK	chr11:62527224-62527247|+;GGGctcttCAAGTGTAGATCGAGG;N
chr6:78997593-78997595|-	Q8WWQ0	674	S	Phosphoserine	TCC	PHIP	chr6:78997574-78997597|-;CCTCTGAGGTAGAACTtatggAGC;F
chr4:883351-883353|-	O14976	456	S	Phosphoserine	TCC	GAK	chr4:883336-883358|-;CCGGTAGGTCCTCGGggacaGGT;F
chr8:38321120-38321122|-	Q9BZ95	587	S	Phosphoserine	TCA	WHSC1L1	chr8:38321104-38321126|-;CCTCAGTGGATTTCTctgatTCA;L
chr20:6112499-6112501|-	Q9BQL6	170	S	Phosphoserine	TCT	FERMT1	chr20:6112485-6112507|-;CCTGAAGCTGTTGGAgaactCTC;F
chr12:49298014-49298016|+	P41219	442	T	Phosphothreonine	ACC	PRPH	chr12:49298011-49298033|+;AAGaccatTGAGACCCGGAATGG;I	chr12:49298012-49298034|+;AGAccattGAGACCCGGAATGGG;I
chr12:96300358-96300360|-	Q00537	182	S	Phosphoserine	TCA	CDK17	chr12:96300344-96300366|-;CCAAAGCCAATTTCTgactgAAA;L
chr2:152718628-152718630|+	Q8N6S5	2	S	Phosphoserine	TCG	ARL6IP6	chr2:152718622-152718644|+;GCCatgtcGTTTGCTGAGAGCGG;L	chr2:152718623-152718645|+;CCAtgtcgTTTGCTGAGAGCGGG;L	chr2:152718626-152718648|+;TGTcgtttGCTGAGAGCGGGTGG;L
chr14:99603222-99603224|-	A6NKD9	246	S	Phosphoserine	TCC	CCDC85C	chr14:99603206-99603228|-;CCGACAAGTCGTCCAgggacCGA;F
chr17:50719739-50719741|+	O95232	3	S	Phosphoserine	TCG	LUC7L3	chr17:50719735-50719757|+;GATttcggCCGCGCAGTTGTTGG;L
chr22:20086246-20086248|+	Q8WYQ5	95	S	Phosphoserine	AGC	DGCR8	chr22:20086228-20086250|-;CCGAACTGTAGTGGCcacagCCC;N
chr17:8454819-8454821|+	Q9GZM8	242	S	Phosphoserine	AGT	NDEL1	chr17:8454801-8454823|-;CCAAATGGTTTTGGTaccagTCC;N
chr6:33398107-33398109|+	Q9BW19	31	S	Phosphoserine	TCA	KIFC1	chr6:33398105-33398127|+;TCTcaggaAGCAGACTCAAGAGG;L
chr4:143438564-143438566|+	Q13480	387	T	Phosphothreonine	ACC	GAB1	chr4:143438558-143438579|+;AGTaatacCATTTCCACTGTGG;I
chr14:39181057-39181059|+	Q9H307	450	S	Phosphoserine	AGT	PNN	chr14:39181039-39181062|-;CCTGGGAAAGAGAATGtcagtGCT;N
chrX:21526921-21526923|+	Q8WXI2	338	S	Phosphoserine	AGT	CNKSR2	chrX:21526906-21526928|-;CCTTCCAGCACCATCagtacACC;N
chr2:80581730-80581732|+	P26232	640	S	Phosphoserine	TCT	CTNNA2	chr2:80581724-80581745|+;GATgattcTGACTTTGAGCAGG;F
chr16:22264848-22264850|+	O00418	470	S	Phosphoserine	TCT	EEF2K	chr16:22264844-22264866|+;CGAgtctgACGAAGACAGCCTGG;F	chr16:22264845-22264867|+;GAGtctgaCGAAGACAGCCTGGG;F
chr20:43713011-43713013|+	P10244	577	S	Phosphoserine	AGC	MYBL2	chr20:43712995-43713017|-;CCCCTAGCTGCGGCGgagccCCA;N	chr20:43712996-43713018|-;CCCTAGCTGCGGCGGagcccCAT;N	chr20:43712997-43713019|-;CCTAGCTGCGGCGGAgccccATC;N
chr17:28598911-28598913|-	Q96R06	12	S	Phosphoserine	TCG	SPAG5	chr17:28598895-28598918|-;CCGTCTGGGGCGAAGGcgacaGGC;L
chr1:160129078-160129080|+	P50993	439	S	Phosphoserine	TCC	ATP1A2	chr1:160129072-160129094|+;AACatctcCGTGTCTAAGGTAGG;F	chr1:160129073-160129095|+;ACAtctccGTGTCTAAGGTAGGG;F	chr1:160129074-160129096|+;CATctccgTGTCTAAGGTAGGGG;F	chr1:160129075-160129097|+;ATCtccgtGTCTAAGGTAGGGGG;F
chr7:149432766-149432768|-	Q9ULD5	502	S	Phosphoserine	AGC	ZNF777	chr7:149432760-149432782|+;CGGggggcTCTCCTCGCCCTCGG;N	chr7:149432761-149432783|+;GGGgggctCTCCTCGCCCTCGGG;N	chr7:149432762-149432784|+;GGGggctcTCCTCGCCCTCGGGG;N	chr7:149432763-149432785|+;GGGgctctCCTCGCCCTCGGGGG;N
chr4:71255291-71255293|+	Q9Y6R1	49	T	Phosphothreonine	ACA	SLC4A4	chr4:71255289-71255312|+;AGAcagggCACAAAGAAAAGAAGG;I
chr11:62151896-62151898|+	Q9NQS7	893	S	Phosphoserine	AGC	INCENP	chr11:62151877-62151900|-;CCGCTATCACAAGCGCaccagCTC;N
chr3:121993246-121993248|-	Q86SU0	501	S	Phosphoserine	TCC	ILDR1	chr3:121993230-121993253|-;CCTCGGGCCAGTGTGGggagtGCG;F
chr19:19630221-19630223|-	Q9P107	885	S	Phosphoserine	TCC	GMIP	chr19:19630205-19630227|-;CCACCAGGGCCAGACtggacAGC;F
chr1:70250695-70250697|+	Q05519	449	S	Phosphoserine	TCC	SRSF11	chr1:70250689-70250710|+;ACAggttcCCCTAAAACAAAGG;F
chr2:158625214-158625216|+	Q99569	314	S	Phosphoserine	TCC	PKP4	chr2:158625209-158625232|+;TGGggtccCCACTGACCCTGACGG;F
chr7:100578410-100578412|-	O75427	279	S	Phosphoserine	AGT	LRCH4	chr7:100578405-100578427|+;CTGaaactCGGGGGCCGAGAAGG;N	chr7:100578406-100578428|+;TGAaactcGGGGGCCGAGAAGGG;N	chr7:100578407-100578429|+;GAAactcgGGGGCCGAGAAGGGG;N
chr1:156137026-156137028|+	P02545	496	T	Phosphothreonine	ACG	LMNA	chr1:156137020-156137041|+;GTGgtgacGGTGAGTGGCAGGG;M
chr5:34941104-34941106|+	Q5F1R6	302	S	Phosphoserine	AGT	DNAJC21	chr5:34941086-34941109|-;CCTGTCATAGGTAAAGacagtGAT;N
chr2:32114757-32114759|+	Q9UBP0	268	S	Phosphoserine	AGT	SPAST	chr2:32114741-32114763|-;CCACCATAGAGCACCtagttACA;N
chr1:35562590-35562592|+	Q9UBB6	448	S	Phosphoserine	TCC	NCDN	chr1:35562584-35562607|+;GCCatctcCCCCACCACCCCAGGG;F
chr9:127786233-127786235|+	P50750	29	T	Phosphothreonine	ACC	CDK9	chr9:127786228-127786250|+;AAGgcaccTTCGGGTAAGGCTGG;I	chr9:127786229-127786251|+;AGGcacctTCGGGTAAGGCTGGG;I
chr3:184166661-184166663|+	Q92997	346	T	Phosphothreonine	ACA	DVL3	chr3:184166659-184166681|+;TCAcattgCCCAGGAGTAAGTGG;I
chr17:42818850-42818852|-	Q14457	96	S	Phosphoserine	AGC	BECN1	chr17:42818847-42818869|+;GAAgctgtTGGCACTTTCTGTGG;N
chr19:10116828-10116830|-	O75821	189	S	Phosphoserine	TCT	EIF3G	chr19:10116815-10116836|-;CCTTCTCGCCAGTAgacagGCC;F
chr12:52520189-52520191|-	P13647	36	S	Phosphoserine	TCC	KRT5	chr12:52520175-52520197|-;CCACCCCCGGACCGGgacacGGA;F
chr5:159917695-159917697|+	P35368	264	T	Phosphothreonine	ACC	ADRA1B	chr5:159917690-159917713|+;AGGacaccCTTAGCAGTACCAAGG;I
chr6:34531604-34531606|+	Q9BY11	348	S	Phosphoserine	AGC	PACSIN1	chr6:34531589-34531610|-;CCGCGTCTCAGTGTtagcaGCT;N
chr2:181678375-181678377|-	Q13562	162	S	Phosphoserine	AGC	NEUROD1	chr2:181678371-181678393|+;CTGggcttTTGCCTGAGCGCAGG;N
chr1:23092027-23092029|-	Q86V48	745	S	Phosphoserine	AGC	LUZP1	chr1:23092021-23092042|+;TCTggggcTAAAGGGCCTTTGG;N
chr15:84839961-84839963|+	Q96L96	430	S	Phosphoserine	AGC	ALPK3	chr15:84839942-84839965|-;CCAGCGAAAGCGGCGAttgagCGG;N
chr8:22585128-22585130|+	Q96JY6	143	S	Phosphoserine	AGC	PDLIM2	chr8:22585113-22585135|-;CCACCACCCTCTAGCagctcCCT;N
chr6:136278215-136278217|-	Q9NYF8	222	S	Phosphoserine	AGT	BCLAF1	chr6:136278213-136278236|+;GGActattATCATAAGCTGAAAGG;N
chr17:80892782-80892784|+	Q8N122	719	S	Phosphoserine	TCT	RPTOR	chr17:80892777-80892798|+;TTCgttctGTGAGCTCCTATGG;F
chrX:153907852-153907854|-	P98171	906	S	Phosphoserine	AGC	ARHGAP4	chrX:153907848-153907871|+;TTGggcttCGGGGCCCAGGACTGG;N
chr12:109951305-109951307|-	Q14161	418	S	Phosphoserine	TCA	GIT2	chr12:109951291-109951313|-;CCATCTGATAAATCTgaatcTAG;L
chr22:19972765-19972767|-	O00192	871	S	Phosphoserine	AGC	ARVCF	chr22:19972762-19972785|+;CGTgctgtCATCGAAGCCCCCAGG;N
chr11:47215206-47215208|+	Q92466	24	S	Phosphoserine	AGC	DDB2	chr11:47215190-47215212|-;CCCCAGGAACAAGAGgagcaGGA;N
chr3:127672448-127672450|+	Q9NZ53	596	S	Phosphoserine	TCG	PODXL2	chr3:127672444-127672466|+;GGActcggACGTGTTCGAGGAGG;L
chr12:49040948-49040950|-	O14686	2274	S	Phosphoserine	TCG	KMT2D	chr12:49040933-49040955|-;CCCAAAAGGTGGGGGcgagaGCA;L
chr7:8003979-8003981|+	Q86VQ1	177	T	Phosphothreonine	ACA	GLCCI1	chr7:8003976-8003998|+;ATAacaggACCTTACCTCACAGG;I
chr3:47009279-47009281|+	Q6ZNJ1	2742	S	Phosphoserine	TCC	NBEAL2	chr3:47009273-47009294|+;CAGgtgtcCTCGGGAGAGACGG;F
chr13:48362841-48362843|+	P06400	249	S	Phosphoserine	TCA	RB1	chr13:48362836-48362858|+;ATGgttcaCCTCGAACACCCAGG;L
chr20:50630821-50630823|-	Q96MK2	9	S	Phosphoserine	TCC	FAM65C	chr20:50630806-50630828|-;CCCTGTGTCCCCAGGggacaGGA;F
chr16:2764480-2764482|+	Q9UQ35	1318	S	Phosphoserine	TCT	SRRM2	chr16:2764475-2764497|+;AACtgtctAACTCCCCACTCAGG;F	chr16:2764476-2764498|+;ACTgtctaACTCCCCACTCAGGG;F
chr13:19173899-19173901|-	Q13748	439	S	Phosphoserine	TCC	TUBA3C	chr13:19173886-19173907|-;CCTCGGCTTCCACGgaatcCAC;F
chr3:47693272-47693274|-	Q92922	398	T	Phosphothreonine	ACA	SMARCC1	chr3:47693258-47693280|-;CCTCCTTTAACAGGTgtattTTC;I
chr1:212102851-212102853|+	Q9NZJ0	702	T	Phosphothreonine	ACG	DTL	chr1:212102845-212102868|+;ACCatcacGCCCAGCTCCATGAGG;M
chr19:45311910-45311912|-	P06732	164	S	Phosphoserine	AGC	CKM	chr19:45311904-45311926|+;CGTcaggcTGTTGAGAGCTATGG;N	chr19:45311906-45311928|+;TCAggctgTTGAGAGCTATGGGG;N
chr6:35018045-35018047|+	Q92625	666	S	Phosphoserine	TCG	ANKS1A	chr6:35018043-35018065|+;CCTcggagTGGGATGAGGTAAGG;L
chr1:108628792-108628794|+	Q5T8I3	320	S	Phosphoserine	TCC	FAM102B	chr1:108628790-108628813|+;ATTccagtGCGGAAGGTGTGTAGG;F
chr5:150649116-150649118|+	Q8N3V7	525	S	Phosphoserine	AGC	SYNPO	chr5:150649099-150649122|-;CCAGTTTGCCAGACAGgagccCCC;N
chr14:55061687-55061689|+	Q8NDC0	2	S	Phosphoserine	TCT	MAPK1IP1L	chr14:55061681-55061702|+;AAAatgtcTGATGAATTTTCGG;F
chr6:166451178-166451180|-	Q15349	377	S	Phosphoserine	AGC	RPS6KA2	chr6:166451174-166451196|+;CAAagctgAATCCTCTAAACAGG;N
chr2:215944869-215944871|-	Q8N565	213	S	Phosphoserine	AGT	MREG	chr2:215944863-215944884|+;TTAgggacTTGGAAACGGAAGG;N
chr11:63818038-63818040|+	Q9BUA3	121	S	Phosphoserine	AGC	C11orf84	chr11:63818020-63818042|-;CCTCACACCTTGGACctgagCCC;N
chr1:117091386-117091388|+	Q9UNY4	883	S	Phosphoserine	AGC	TTF2	chr1:117091373-117091394|-;CCAATCTGGAAGAAgccctAAT;N
chr1:201383383-201383385|-	O00515	394	S	Phosphoserine	AGC	LAD1	chr1:201383378-201383400|+;TTCatgctGGCACTGCAGGATGG;N
chrX:50194323-50194325|-	Q5JQC9	130	S	Phosphoserine	AGC	AKAP4	chrX:50194317-50194338|+;TGAggggcTCAGTGCATGTTGG;N
chr3:49657315-49657317|+	Q9UPA5	2587	T	Phosphothreonine	ACA	BSN	chr3:49657310-49657332|+;TGCagacaGACGATGAGGATGGG;I	chr3:49657311-49657333|+;GCAgacagACGATGAGGATGGGG;I
chr11:74835810-74835812|+	Q8NCN4	403	S	Phosphoserine	AGT	RNF169	chr11:74835792-74835814|-;CCTGATGGCCGTGTGctaagTCC;N
chr8:26653379-26653381|+	Q16555	537	S	Phosphoserine	TCT	DPYSL2	chr8:26653376-26653398|+;CAGtctggATTCAGTTTGTCTGG;F
chr11:123613610-123613612|+	Q3KR37	584	T	Phosphothreonine	ACC	GRAMD1B	chr11:123613606-123613628|+;GGTcaccaCGCCCACAGATGAGG;I
chr3:138162090-138162092|-	Q9UK59	478	S	Phosphoserine	TCT	DBR1	chr3:138162074-138162096|-;CCACCGTATCATCAGaagatACA;F
chr5:140402268-140402270|+	Q8IWZ3	101	S	Phosphoserine	TCC	ANKHD1-EIF4EBP3	chr5:140402263-140402285|+;AAGtgtccGAGGTAAGGCTCCGG;F	chr5:140402264-140402286|+;AGTgtccgAGGTAAGGCTCCGGG;F
chr2:158631833-158631835|+	Q99569	412	T	Phosphothreonine	ACT	PKP4	chr2:158631827-158631849|+;CACattacTCCTATATATGAGGG;I	chr2:158631828-158631850|+;ACAttactCCTATATATGAGGGG;I
chr6:43369129-43369131|-	Q5VUA4	79	S	Phosphoserine	TCC	ZNF318	chr6:43369114-43369136|-;CCGAGGCGGGGACGGggagaCGC;F
chr6:79201709-79201711|-	Q15651	93	S	Phosphoserine	TCT	HMGN3	chr6:79201695-79201717|-;CCCTCGTTATCTACAgattcAGT;F
chr19:2207606-2207608|+	Q8TEK3	297	S	Phosphoserine	TCG	DOT1L	chr19:2207601-2207624|+;AGCtctcgCCCCTGAAGGGCTCGG;L
chr17:41624378-41624380|-	Q04695	44	S	Phosphoserine	TCT	KRT17	chr17:41624364-41624386|-;CCCAGGCCGCCAGCAgatccCAG;F
chr12:132727371-132727373|-	Q86XL3	896	S	Phosphoserine	AGT	ANKLE2	chr12:132727365-132727386|+;CCCcggacTGTAGCTGTGAGGG;N
chr5:113003961-113003963|+	Q8IU60	276	S	Phosphoserine	AGT	DCP2	chr5:113003947-113003969|-;CCAAATTCCGCCACAgtcagCAG;N
chr17:41505428-41505430|-	P13646	41	S	Phosphoserine	TCA	KRT13	chr17:41505411-41505434|-;CCTCCATAGCCCCCAGctgatCCC;L
chr11:1442596-1442598|+	Q8IWQ3	174	T	Phosphothreonine	ACC	BRSK2	chr11:1442592-1442614|+;GGAgaccaGCTGTGGGTACGTGG;I
chr12:120215211-120215213|-	P49023	332	S	Phosphoserine	AGC	PXN	chr12:120215205-120215227|+;CAGctggcTCCCGGGCTTCGGGG;N	chr12:120215206-120215228|+;AGCtggctCCCGGGCTTCGGGGG;N
chr7:45890667-45890669|+	P08833	157	T	Phosphothreonine	ACC	IGFBP1	chr7:45890663-45890685|+;CAGtacctATGATGGCTCGAAGG;I
chr1:93877239-93877241|-	Q5QJE6	232	T	Phosphothreonine	ACA	DNTTIP2	chr1:93877223-93877246|-;CCTCTGAATTCACAGGtgtacCCA;I
chr2:99361565-99361567|+	O60841	222	S	Phosphoserine	TCC	EIF5B	chr2:99361563-99361586|+;CCTccttcAAAATTAAGACAGTGG;F
chr1:1437073-1437075|+	Q6PCB0	74	S	Phosphoserine	AGT	VWA1	chr1:1437056-1437078|-;CCGGGGCCCTGCGTGccagtCTG;N
chr5:154907733-154907735|-	Q8TEQ6	751	T	Phosphothreonine	ACT	GEMIN5	chr5:154907720-154907741|-;CCAGCTTTACAGGAgttctCAA;I
chr9:135822441-135822443|-	Q5T5Y3	740	S	Phosphoserine	TCG	CAMSAP1	chr9:135822422-135822445|-;CCTCTATGTCCACCACatccgAGT;L
chr2:222941538-222941540|+	O95573	683	S	Phosphoserine	AGT	ACSL3	chr2:222941520-222941542|-;CCAGTAAAAATTCGTttgagTCC;N
chr9:112574369-112574371|+	Q8N8K9	97	S	Phosphoserine	AGC	KIAA1958	chr9:112574351-112574373|-;CCCTCTGAGACACAGactagCCC;N	chr9:112574352-112574374|-;CCTCTGAGACACAGActagcCCT;N
chr3:48847363-48847365|-	P13861	78	S	Phosphoserine	AGC	PRKAR2A	chr3:48847360-48847382|+;CTCgctgtCCCCTTTGGCGTCGG;N
chr19:38251354-38251356|-	Q96A00	136	S	Phosphoserine	AGC	PPP1R14A	chr19:38251350-38251372|+;GGGggctgAGGCTGCCGTCGTGG;N	chr19:38251351-38251373|+;GGGgctgaGGCTGCCGTCGTGGG;N
chr9:123403410-123403412|-	Q8TEH3	523	S	Phosphoserine	AGC	DENND1A	chr9:123403408-123403431|+;GGGctcggCACAGACGTCCTCCGG;N
chr7:116526603-116526605|+	Q03135	37	S	Phosphoserine	AGC	CAV1	chr7:116526586-116526608|-;CCATGGCAGACGAGCtgagcGAG;N
chr17:5023936-5023938|+	O43896	1033	S	Phosphoserine	TCC	KIF1C	chr17:5023930-5023952|+;AGGaactcCCTGGATGGAGGGGG;F
chr17:41769130-41769132|-	P14923	182	S	Phosphoserine	TCG	JUP	chr17:41769117-41769138|-;CCACCAGCTGGGGCgagccCAT;L
chr1:155294571-155294573|-	P30613	292	S	Phosphoserine	AGC	PKLR	chr1:155294568-155294590|+;GTCgctggCTTTCCGCACAAAGG;N
chr10:110881388-110881390|+	Q53EL6	67	S	Phosphoserine	TCA	PDCD4	chr10:110881382-110881404|+;AAAaactcATCCCGGGACTCTGG;L
chr6:16327552-16327554|-	P54253	253	S	Phosphoserine	TCT	ATXN1	chr6:16327538-16327560|-;CCGGTGTTCTGCGGAgaactGGA;F
chr2:9490279-9490281|-	P78536	791	S	Phosphoserine	TCA	ADAM17	chr2:9490263-9490285|-;CCGTGAGATCCTCAAatgacTTG;L
chr1:229508205-229508207|-	Q8WUM0	15	S	Phosphoserine	TCC	NUP133	chr1:229508189-229508212|-;CCAGCGGGCCCCTTCGggaccCGG;F
chr11:73309062-73309064|+	Q96PE2	142	S	Phosphoserine	AGC	ARHGEF17	chr11:73309044-73309067|-;CCTGGCTCCAGGAGGCccagcGCC;N
chr16:67879706-67879708|+	Q6P2E9	585	S	Phosphoserine	AGC	EDC4	chr16:67879689-67879711|-;CCGACTTCCTCAGTCtgagcAGT;N
chr5:150375763-150375765|+	Q13428	583	S	Phosphoserine	AGT	TCOF1	chr5:150375749-150375771|-;CCAAACCCACCTCCAgtcctGCC;N
chr20:58652127-58652129|+	O14662	41	S	Phosphoserine	AGC	STX16	chr20:58652111-58652133|-;CCCTCTGCATTCACGtagcaTTG;N	chr20:58652112-58652134|-;CCTCTGCATTCACGTagcatTGC;N
chrX:53552805-53552807|-	Q7Z6Z7	2861	S	Phosphoserine	AGC	HUWE1	chrX:53552800-53552822|+;GCCaggctGCTTGTATCCATAGG;N
chr4:27022673-27022675|+	Q9P246	640	S	Phosphoserine	TCG	STIM2	chr4:27022667-27022688|+;GGGgattcGCCTGTAACTGTGG;L
chr1:200849758-200849760|+	Q08AD1	1008	S	Phosphoserine	TCT	CAMSAP2	chr1:200849756-200849778|+;GGTctgtgGATAGCCTTCCTCGG;F
chr5:72196284-72196286|+	P46821	977	S	Phosphoserine	AGT	MAP1B	chr5:72196267-72196289|-;CCACTGAGGATGAGGaaagtGCC;N
chr7:101160528-101160530|+	P61966	147	S	Phosphoserine	TCG	AP1S1	chr7:101160523-101160546|+;ATGagtcgCCACGGAGTGTGCTGG;L
chr1:203056375-203056377|+	O75335	681	S	Phosphoserine	TCG	PPFIA4	chr1:203056369-203056390|+;GTTcagtcGCCAGTGTCTCGGG;L
chr10:71322815-71322817|+	Q9BZD2	21	S	Phosphoserine	AGC	SLC29A3	chr10:71322798-71322821|-;CCACCTACAGAACCACaagcaGCA;N
chr6:4031941-4031943|+	Q13523	142	S	Phosphoserine	TCT	PRPF4B	chr6:4031937-4031959|+;TGAgtctgGCTCTGAAGAAGAGG;F	chr6:4031939-4031961|+;AGTctggcTCTGAAGAAGAGGGG;F
chr6:46693292-46693294|+	O60522	1722	S	Phosphoserine	TCC	TDRD6	chr6:46693289-46693311|+;GGGtcctaCAATCTTGATGTAGG;F
chr19:43545870-43545872|-	P18887	523	T	Phosphothreonine	ACG	XRCC1	chr19:43545851-43545874|-;CCTGGTGTTCCTCACTgtccgTGT;M
chr1:155765669-155765671|-	Q3T8J9	1268	S	Phosphoserine	AGC	GON4L	chr1:155765665-155765687|+;CTGggctaTGTTCCACTTTCGGG;N
chr2:183159584-183159586|+	Q8NFH5	279	S	Phosphoserine	AGT	NUP35	chr2:183159569-183159591|-;CCAACACAACCTGGAagtacTCC;N
chr8:144545625-144545627|-	Q9C0H5	715	S	Phosphoserine	TCC	ARHGAP39	chr8:144545609-144545631|-;CCAGCATGTTGGCGAtggacACC;F
chr12:908751-908753|+	Q9H4A3	2370	S	Phosphoserine	TCC	WNK1	chr12:908748-908770|+;AAAtccatCAGCAACCCCCCAGG;F
chr17:50117582-50117584|-	Q8IZD0	108	S	Phosphoserine	AGC	SAMD14	chr17:50117577-50117599|+;TCCaggctGCGCCGCAACCCCGG;N
chr2:154855077-154855079|+	P48549	424	S	Phosphoserine	TCA	KCNJ3	chr2:154855075-154855098|+;CTTcagaaAAAGCCTACAGCTTGG;L
chr22:30019610-30019612|+	Q13615	651	S	Phosphoserine	AGC	MTMR3	chr22:30019591-30019614|-;CCGGCGCTCACTAGAGctgagCAG;N
chr1:151364561-151364563|-	Q13228	467	S	Phosphoserine	AGC	SELENBP1	chr1:151364556-151364578|+;TCAgagctACAATCGCCCCCAGG;N	chr1:151364557-151364579|+;CAGagctaCAATCGCCCCCAGGG;N
chr14:24210370-24210372|-	Q9BY43	196	S	Phosphoserine	TCT	CHMP4A	chr14:24210353-24210376|-;CCTGCCGGCAGATGAGtagaaGGT;F
chr19:16417614-16417616|-	Q9UBC2	377	S	Phosphoserine	TCC	EPS15L1	chr19:16417600-16417622|-;CCAGTAAACTCCCCGgagccGAG;F
chr5:150368848-150368850|+	Q13428	171	S	Phosphoserine	TCA	TCOF1	chr5:150368844-150368866|+;GGTctcagAAACTGAGGAGGAGG;L
chr1:213240821-213240823|+	Q96S38	449	S	Phosphoserine	AGT	RPS6KC1	chr1:213240802-213240825|-;CCTGCAGCAGCCAACTtctagTCC;N
chr7:117592604-117592606|+	P13569	813	S	Phosphoserine	TCT	CFTR	chr7:117592599-117592622|+;GGTtatctCAAGAAACTGGCTTGG;F
chr19:45396927-45396929|-	Q8WUF5	110	S	Phosphoserine	AGC	PPP1R13L	chr19:45396921-45396943|+;CAGcgggcTGTAGGGGTGTAGGG;N	chr19:45396925-45396947|+;GGGctgtaGGGGTGTAGGGTTGG;N
chr6:34528656-34528658|+	Q9BY11	79	S	Phosphoserine	AGC	PACSIN1	chr6:34528643-34528664|-;CCCACAGTATGGCAgcctgGAG;N
chr1:35419669-35419671|+	Q5VZL5	1547	S	Phosphoserine	TCA	ZMYM4	chr1:35419667-35419690|+;TATcagatTAAAACGGAAGTGAGG;L
chr11:128974479-128974481|-	A7KAX9	892	S	Phosphoserine	TCT	ARHGAP32	chr11:128974464-128974486|-;CCGTCCTATCTTCGGagagaAAG;F
chr2:210298463-210298465|-	P05976	87	T	Phosphothreonine	ACC	MYL1	chr2:210298448-210298469|-;CCTGACCTCTGCATtggtgGGA;I
chr1:159920477-159920479|-	P37802	11	S	Phosphoserine	AGC	TAGLN2	chr1:159920473-159920494|+;CCCggctcAGGCCATATGCAGG;N
chr1:229502011-229502013|-	Q8WUM0	131	S	Phosphoserine	TCA	NUP133	chr1:229501998-229502019|-;CCTTAGTAATAGGTgacagAGC;L
chr11:62529455-62529457|-	Q09666	1654	S	Phosphoserine	TCC	AHNAK	chr11:62529442-62529463|-;CCACATCGGGCATGgagatCTT;F
chrX:154016560-154016562|-	P51617	371	S	Phosphoserine	AGC	IRAK1	chrX:154016556-154016578|+;TGGggctgGACCCGGCAAAGCGG;N
chr19:33801203-33801205|+	Q96SI1	35	S	Phosphoserine	TCG	KCTD15	chr19:33801198-33801221|+;CCCggtcgCCTGTGTCTCCCCTGG;L
chr18:5410569-5410571|-	Q9Y2J2	706	T	Phosphothreonine	ACT	EPB41L3	chr18:5410553-5410575|-;CCAAAATACCAACCTcagtgGCA;I
chr5:177505069-177505071|-	Q7L591	194	S	Phosphoserine	TCT	DOK3	chr5:177505053-177505076|-;CCAGGCCCCTCTTGGGagactGGG;F
chr19:42254991-42254993|-	P50548	3	T	Phosphothreonine	ACC	ERF	chr19:42254977-42254999|-;CCTGTGTCCGCCGGGgtcttCAT;I
chr19:35267845-35267847|+	Q86X29	646	S	Phosphoserine	AGT	LSR	chr19:35267831-35267853|-;CCCTGAGTCGGGAAAgtttaGTC;N
chrX:50194035-50194037|-	Q5JQC9	226	S	Phosphoserine	TCT	AKAP4	chrX:50194019-50194041|-;CCATCTGGATTACCAgagaaGAT;F
chr1:228319021-228319023|+	Q5VST9	4757	S	Phosphoserine	TCC	OBSCN	chr1:228319019-228319042|+;ACTccattAGCGAGCTGCCAGAGG;F
chr6:139166802-139166804|+	Q9UBI9	264	S	Phosphoserine	TCC	HECA	chr6:139166797-139166820|+;CCCgttccCCCGGTGGCTCCCCGG;F
chr4:71397630-71397632|+	Q9Y6R1	262	S	Phosphoserine	TCT	SLC4A4	chr4:71397626-71397648|+;CATttctgATAAACCGGAGAAGG;F
chr6:73451753-73451755|-	Q8N884	143	S	Phosphoserine	AGC	MB21D1	chr6:73451748-73451770|+;CCGgggctGGGCACGTCCCAGGG;N
chr5:14488003-14488005|+	O75962	2459	S	Phosphoserine	TCG	TRIO	chr5:14487998-14488021|+;TGAactcgCCGCTCTCCAGCGCGG;L
chr10:60055673-60055675|-	Q12955	4350	S	Phosphoserine	AGT	ANK3	chr10:60055671-60055694|+;CCActggaCCCCTCTTCTTCATGG;N
chr17:75504825-75504827|-	Q8WXE0	393	S	Phosphoserine	AGC	CASKIN2	chr17:75504820-75504842|+;TCTgggctGAGGCCCACCCGAGG;N
chr16:67538510-67538512|+	Q6ZS17	22	S	Phosphoserine	TCC	FAM65A	chr16:67538507-67538529|+;CAGtccttCGCAGGCGTCCTCGG;F
chr19:49670267-49670269|+	Q9HB09	245	S	Phosphoserine	TCT	BCL2L12	chr19:49670261-49670282|+;TCCgactcTTTCGCCCGCCTGG;F
chr2:232336595-232336597|+	Q8IYB7	875	S	Phosphoserine	TCT	DIS3L2	chr2:232336591-232336613|+;GGAgtctgACGGTGAGCCCGAGG;F
chr22:19467908-19467910|-	Q92890	129	S	Phosphoserine	AGC	UFD1L	chr22:19467905-19467927|+;AGGgctctGAGGTTGGAATTTGG;N
chr11:134194139-134194141|-	P42695	567	S	Phosphoserine	AGT	NCAPD3	chr11:134194136-134194158|+;AATactcaCTAATACCTAGAAGG;N
chr3:169992986-169992988|+	Q99442	375	T	Phosphothreonine	ACA	SEC62	chr3:169992984-169993007|+;AAAcagatGGGGATTGTGAAGAGG;I
chr1:155952668-155952670|-	Q92974	648	S	Phosphoserine	TCC	ARHGEF2	chr1:155952653-155952675|-;CCGCTCGCCACGAGGggactCAA;F
chrX:118406901-118406903|+	Q5JSH3	470	S	Phosphoserine	TCA	WDR44	chrX:118406897-118406920|+;TCCttcatCAAGTGATGATGAAGG;L
chr17:12993732-12993734|-	Q9BQ52	736	S	Phosphoserine	AGC	ELAC2	chr17:12993729-12993751|+;GGGgctgaAGAGGGGGACCTTGG;N
chr19:55154081-55154083|-	P19429	166	S	Phosphoserine	TCC	TNNI3	chr19:55154068-55154089|-;CCCGCAGGTCCAGGgactcCTT;F
chr15:85717348-85717350|+	Q12802	1932	S	Phosphoserine	TCA	AKAP13	chr15:85717346-85717369|+;ACTcactaAATAAAATCAGCAAGG;L
chr8:80487438-80487440|+	Q96DT7	210	S	Phosphoserine	TCG	ZBTB10	chr8:80487434-80487456|+;GCGgtcggGCGGCGATGGCGGGG;L
chr12:54257618-54257620|-	P45973	11	S	Phosphoserine	AGT	CBX5	chr12:54257615-54257637|+;AGAactgtCAGCTGTCCGCTTGG;N
chr2:218270027-218270029|-	Q13685	20	S	Phosphoserine	AGC	AAMP	chr2:218270022-218270044|+;TGGaagctTAGGGTCTCCAGTGG;N	chr2:218270023-218270045|+;GGAagcttAGGGTCTCCAGTGGG;N	chr2:218270024-218270046|+;GAAgcttaGGGTCTCCAGTGGGG;N
chr8:130903841-130903843|-	P40145	614	S	Phosphoserine	AGT	ADCY8	chr8:130903838-130903860|+;CCCactgtTTCTCCGGTCTGAGG;N
chr3:49661962-49661964|+	Q9UPA5	3373	S	Phosphoserine	TCG	BSN	chr3:49661956-49661977|+;AAGttctcGCCTATTGAAGAGG;L
chr1:167694204-167694206|+	Q6JBY9	126	S	Phosphoserine	AGC	RCSD1	chr1:167694188-167694210|-;CCCACCTTCTACCCCcagcaGCC;N
chr10:43387240-43387242|-	P52597	215	T	Phosphothreonine	ACT	HNRNPF	chr10:43387223-43387246|-;CCAATGTACCTCCTGGcagtcCCG;I
chr12:79798509-79798511|-	O14974	692	S	Phosphoserine	TCT	PPP1R12A	chr12:79798493-79798515|-;CCTGTGTTGATCTTCtagatTGT;F
chr3:12604166-12604168|-	P04049	268	T	Phosphothreonine	ACC	RAF1	chr3:12604153-12604174|-;CCACAGGCAGGGTGgtgctGAC;I
chr17:29082318-29082320|-	Q92614	2006	S	Phosphoserine	TCC	MYO18A	chr17:29082304-29082326|-;CCATATGCTCACCTGgaactCTT;F
chr17:77402070-77402072|+	Q9UHD8	30	S	Phosphoserine	TCT	2017-09-09	chr17:77402066-77402088|+;AAGatcttTTGAGGTCGAGGAGG;F
chr2:236040763-236040765|+	Q9UPQ3	605	S	Phosphoserine	AGC	AGAP1	chr2:236040746-236040768|-;CCCAGTCCCGGCTGAcgagcCAG;N	chr2:236040747-236040769|-;CCAGTCCCGGCTGACgagccAGA;N
chr17:29287337-29287339|-	Q7Z417	219	T	Phosphothreonine	ACA	NUFIP2	chr17:29287322-29287344|-;CCTTTTTTTAGGAGTtgtatATC;I
chr14:90873707-90873709|-	O75582	695	S	Phosphoserine	TCC	RPS6KA5	chr14:90873688-90873711|-;CCGGAGTCATCAGAGGattggAGG;F
chr11:77358898-77358900|-	Q13153	199	S	Phosphoserine	TCT	PAK1	chr11:77358884-77358906|-;CCCCAAAGACTCACAgatttTGT;F
chr16:2767630-2767632|+	Q9UQ35	2368	S	Phosphoserine	AGT	SRRM2	chr16:2767613-2767635|-;CCCCCGCGAGCCTCAccagtGCT;N
chr6:7231598-7231600|+	Q92766	1167	S	Phosphoserine	AGC	RREB1	chr6:7231582-7231603|-;CCGACCCCGCGCCAacagcGGC;N
chr6:89662948-89662950|-	Q9NU22	4752	S	Phosphoserine	TCA	MDN1	chr6:89662934-89662956|-;CCGCCCTCACTATCTgatttCTC;L
chr9:127789493-127789495|+	P50750	357	S	Phosphoserine	AGT	CDK9	chr9:127789474-127789497|-;CCAGCAGTCCACCAACcagagTCG;N
chr10:60082165-60082167|-	Q12955	1445	S	Phosphoserine	TCA	ANK3	chr10:60082149-60082172|-;CCTCATCATCTTGATCtgactCTG;L
chr11:34471398-34471400|+	P04040	517	S	Phosphoserine	TCT	CAT	chr11:34471393-34471415|+;CCGgatctCACTTGGCGGCAAGG;F
chr9:131197428-131197430|+	P35658	1312	T	Phosphothreonine	ACC	NUP214	chr9:131197423-131197446|+;TGGaaaccCCACCGTCCAAGCTGG;I
chr8:96331032-96331034|+	P48651	417	S	Phosphoserine	TCG	PTDSS1	chr8:96331026-96331048|+;ACCtactcGGAGTGTGAAGATGG;L
chr11:66230896-66230898|+	Q6VY07	528	S	Phosphoserine	AGT	PACS1	chr11:66230877-66230900|-;CCTAAGTGAGAGGACCaacagTTC;N
chr5:98879669-98879671|-	O14646	1040	S	Phosphoserine	TCA	CHD1	chr5:98879656-98879677|-;CCTCCCAATTCTTTgaattTCT;L
chrX:134787489-134787491|-	Q7Z309	141	S	Phosphoserine	AGT	FAM122B	chrX:134787484-134787506|+;CTTggactGGGAACTGGACTTGG;N	chrX:134787487-134787509|+;GGActgggAACTGGACTTGGTGG;N
chr9:132679573-132679575|+	Q9UKN8	652	S	Phosphoserine	TCG	GTF3C4	chr9:132679567-132679589|+;GATgactcGCTCCCCACGACTGG;L
chr9:32543028-32543030|-	Q9NS56	499	S	Phosphoserine	TCT	TOPORS	chr9:32543011-32543033|-;CCTAAGTCCTCAGAAtcagaGGA;F
chr11:65079710-65079712|-	Q96FF9	107	S	Phosphoserine	AGC	CDCA5	chr11:65079707-65079728|+;GACgctgtGTGTCTTGAAAAGG;N
chr1:156318895-156318897|-	P49368	244	S	Phosphoserine	TCT	CCT3	chr1:156318878-156318900|-;CCTTTCTTGTATTCCagagaAGA;F
chr1:37960123-37960125|-	Q12874	475	T	Phosphothreonine	ACT	SF3A3	chr1:37960104-37960127|-;CCACATTAGTACCCACctcagTGT;I
chr8:1882734-1882736|+	O15013	379	S	Phosphoserine	TCT	ARHGEF10	chr8:1882728-1882750|+;ACCaagtcTCTCATCGCACAGGG;F
chr1:202495656-202495658|+	O60237	808	T	Phosphothreonine	ACA	PPP1R12B	chr1:202495651-202495673|+;GAGgcacaGGCATCAATTTCTGG;I
chr3:100146978-100146980|+	Q9BQ75	24	S	Phosphoserine	TCA	CMSS1	chr3:100146974-100146997|+;AGCatcagATGGTGAAGGAGAAGG;L
chr6:41927397-41927399|+	Q13895	98	S	Phosphoserine	TCA	BYSL	chr6:41927393-41927415|+;TGGatcagATGACGAGGACGAGG;L
chr1:109281943-109281945|-	Q6PGN9	65	S	Phosphoserine	AGC	PSRC1	chr1:109281940-109281962|+;TAGgctgaGCCTCACACCCTGGG;N	chr1:109281941-109281963|+;AGGctgagCCTCACACCCTGGGG;N
chr19:55156621-55156623|-	P19429	44	S	Phosphoserine	TCG	TNNI3	chr19:55156602-55156625|-;CCTTCAGCTGCAATTTtctcgAGG;L
chr1:8361470-8361472|-	Q9P2R6	679	S	Phosphoserine	TCG	RERE	chr1:8361454-8361477|-;CCTCACCTTCAGATGGcgagtTGG;L
chr9:127813455-127813457|+	Q05932	539	S	Phosphoserine	AGT	FPGS	chr9:127813437-127813459|-;CCCATCTTCCAGCCAcctagTCC;N	chr9:127813438-127813460|-;CCATCTTCCAGCCACctagtCCC;N
chr8:17565105-17565107|+	P52569	646	S	Phosphoserine	AGT	SLC7A2	chr8:17565092-17565113|-;CCCAAGAAATCTCAgttcaCCT;N
chr4:122239649-122239651|+	Q2LD37	1323	S	Phosphoserine	AGT	KIAA1109	chr4:122239630-122239653|-;CCGTCTTGGAAGTACTaagagTCT;N
chr17:43091523-43091525|-	P38398	1336	S	Phosphoserine	AGT	BRCA1	chr17:43091520-43091541|+;GTCactcaGACCAACTCCCTGG;N
chr17:63420306-63420308|+	Q9HCD6	1442	S	Phosphoserine	AGC	TANC2	chr17:63420293-63420314|-;CCCGGTCATCCAGAgcccaCCC;N
chr11:46695976-46695978|-	Q07960	44	S	Phosphoserine	TCA	ARHGAP1	chr11:46695959-46695981|-;CCAGACACAAGCCCAcctgaCTT;L
chr8:65604463-65604465|-	Q9NVT9	260	S	Phosphoserine	TCA	ARMC1	chr8:65604449-65604471|-;CCACCTTCTGGGTGTgagccGAC;L
chr11:72014362-72014364|-	Q14980	1047	T	Phosphothreonine	ACC	NUMA1	chr11:72014346-72014368|-;CCAGTGCCTCTTGCAgggtaGCG;I
chr17:17796150-17796152|+	Q7Z5J4	1068	T	Phosphothreonine	ACG	RAI1	chr17:17796145-17796166|+;CCCgcacgCCCGGACCCCCAGG;M
chr6:44419485-44419487|+	Q99459	377	T	Phosphothreonine	ACC	CDC5L	chr6:44419479-44419501|+;GTGgacacCCCATTGAAAGGTGG;I
chr10:103278214-103278216|+	Q16352	335	S	Phosphoserine	TCC	INA	chr10:103278212-103278235|+;AGTccttgGAGAGGCAGATCCTGG;F
chr14:35404537-35404539|-	P25963	36	S	Phosphoserine	TCC	NFKBIA	chr14:35404524-35404545|-;CCTCGTCTTTCATGgagtcCAG;F
chr8:9140869-9140871|-	Q86XI6	261	S	Phosphoserine	AGC	PPP1R3B	chr8:9140865-9140888|+;GAGggcttCCGAACTGGTCAAAGG;N
chr1:228458172-228458174|+	Q8N257	15	S	Phosphoserine	TCT	HIST3H2BB	chr1:228458170-228458193|+;GTTctaaaAAGGCTGTCACCAAGG;F
chr16:57529142-57529144|-	Q96A19	12	S	Phosphoserine	TCC	CCDC102A	chr16:57529126-57529149|-;CCTTGGACAGCTGCGGggactCGG;F
chr12:77025603-77025605|-	Q96AV8	840	S	Phosphoserine	TCC	E2F7	chr12:77025589-77025611|-;CCCACGTAAACGGGGgactcAGG;F
chr12:98544326-98544328|+	P42167	254	S	Phosphoserine	TCA	TMPO	chr12:98544321-98544343|+;GAGggtcaAGAAGAACTCCAAGG;L
chrX:18246650-18246652|-	Q9UQR0	583	S	Phosphoserine	TCA	SCML2	chrX:18246637-18246658|-;CCCCAACTAGTGGTgaactTGT;L
chr19:6678283-6678285|-	P01024	1573	S	Phosphoserine	TCG	C3	chr19:6678266-6678288|-;CCAACCTGCACCTCAtccgaGCC;L
chr8:38329588-38329590|-	Q9BZ95	457	S	Phosphoserine	AGT	WHSC1L1	chr8:38329585-38329606|+;CGCacttgTGTGCCGCCTCTGG;N
chr17:39463083-39463085|+	Q9NYV4	338	S	Phosphoserine	AGC	CDK12	chr17:39463066-39463089|-;CCAGCAGCCCTTTCCTgagcaAGC;N
chr1:28474024-28474026|+	Q8IZ21	432	T	Phosphothreonine	ACT	PHACTR4	chr1:28474018-28474040|+;CCCatgacTCCTATTCTGGAGGG;I
chr16:75647988-75647990|+	Q9NYB0	36	S	Phosphoserine	AGC	TERF2IP	chr16:75647971-75647993|-;CCTTCTACGTGCGGCccagcCCG;N
chr11:62532764-62532766|-	Q09666	551	T	Phosphothreonine	ACC	AHNAK	chr11:62532749-62532771|-;CCTAGGGCCTGTCAAggttcCCT;I
chr2:86478715-86478717|+	Q9Y4C1	766	S	Phosphoserine	TCA	KDM3A	chr2:86478713-86478736|+;CCTcaaagGAAGACCTAAAACAGG;L
chr20:62394247-62394249|-	Q9BTV7	208	S	Phosphoserine	AGC	CABLES2	chr20:62394241-62394262|+;CTTctggcTGTCCACCCTCAGG;N
chr11:61906586-61906588|-	Q8TBN0	179	S	Phosphoserine	AGC	RAB3IL1	chr11:61906580-61906601|+;GGTggggcTCAGCAGCTGGGGG;N
chr16:68833386-68833388|+	P12830	846	S	Phosphoserine	AGC	CDH1	chr16:68833369-68833391|-;CCGAAGCTGCTAGTCtgagcTCC;N
chr5:40764869-40764871|-	Q13131	397	S	Phosphoserine	TCC	PRKAA1	chr5:40764851-40764873|-;CCTTACACCTTGGTGtttggATT;F
chr22:50440908-50440910|+	O75170	828	S	Phosphoserine	TCC	PPP6R2	chr22:50440902-50440924|+;GGGggctcCCACAGCGAGGATGG;F
chr17:2696438-2696440|-	O75153	723	S	Phosphoserine	TCA	CLUH	chr17:2696423-2696446|-;CCACCACCTGCCTGGTgagaaGAT;L
chr10:67884761-67884763|+	Q96EB6	14	S	Phosphoserine	TCC	SIRT1	chr10:67884756-67884778|+;GCGgctccCCCTCGGCGGCGGGG;F
chr2:8778696-8778698|-	Q9ULH0	882	S	Phosphoserine	TCA	KIDINS220	chr2:8778681-8778703|-;CCCAAGGCTGTTCTGtgaaaCTC;L	chr2:8778682-8778704|-;CCAAGGCTGTTCTGTgaaacTCT;L
chr19:43553087-43553089|-	P18887	202	T	Phosphothreonine	ACA	XRCC1	chr19:43553070-43553093|-;CCTGCTGGGTCGCTGGctgtgACT;I
chr15:28111838-28111840|-	O95714	4810	S	Phosphoserine	AGC	HERC2	chr15:28111834-28111855|+;CGCtgctgTCGTCGGCGGCTGG;N
chr8:19830409-19830411|+	Q9NVR2	382	S	Phosphoserine	TCA	INTS10	chr8:19830407-19830430|+;GTTcagacGATGAAGACTGTTCGG;L
chr9:101552416-101552418|+	Q5VTR2	522	S	Phosphoserine	TCC	RNF20	chr9:101552411-101552434|+;TGCagtccCAGTCTAGTACTGAGG;F
chr10:102231738-102231740|-	O75364	57	S	Phosphoserine	TCG	PITX3	chr10:102231720-102231742|-;CCGCTGCTTCTTTTTcagcgAAC;L
chr22:50076901-50076903|-	Q15049	179	S	Phosphoserine	TCT	MLC1	chr22:50076882-50076905|-;CCAGAATGTTGGCGCTgtcagACA;F
chr19:3633443-3633445|-	O60331	666	S	Phosphoserine	AGC	PIP5K1C	chr19:3633440-3633463|+;GTCgctctCGCCGTCGGAGGCCGG;N
chr4:70689125-70689127|+	Q9NQZ2	150	S	Phosphoserine	AGT	UTP3	chr4:70689111-70689133|-;CCCGAGGCCGGCAGAgtcaaCAG;N
chr1:28987477-28987479|+	P11171	14	S	Phosphoserine	TCA	EPB41	chr1:28987472-28987495|+;AAAattcaCAGCACCAACAGAAGG;L
chr15:89666999-89667001|-	O60240	382	S	Phosphoserine	TCC	PLIN1	chr15:89666980-89667003|-;CCTTCAGGGCATCTGAtagggACA;F
chr17:45115416-45115418|-	Q8N3E9	496	S	Phosphoserine	TCG	PLCD3	chr17:45115400-45115422|-;CCTCCTCCTCCCGATccgacAGA;L
chr14:50739425-50739427|-	Q8N4C6	1837	S	Phosphoserine	TCC	NIN	chr14:50739412-50739433|-;CCAACTTGTCCCAGgacagCCT;F
chr19:10119688-10119690|-	O75821	11	S	Phosphoserine	AGT	EIF3G	chr19:10119684-10119706|+;CCCaactgGGCTTCGAACTGCGG;N
chr20:24992632-24992634|-	Q9HDC9	19	T	Phosphothreonine	ACA	APMAP	chr20:24992616-24992638|-;CCTGGCCATCATCGTctgtgACG;I
chr1:58782342-58782344|-	P05412	243	S	Phosphoserine	TCC	JUN	chr1:58782329-58782350|-;CCATGTCGATGGGGgacagGGG;F
chr17:73286087-73286089|-	Q9H3Q1	138	S	Phosphoserine	AGC	CDC42EP4	chr17:73286084-73286106|+;CAGgctctTGGGCAGCTTACTGG;N
chr2:181678063-181678065|-	Q13562	266	S	Phosphoserine	AGC	NEUROD1	chr2:181678061-181678083|+;GGGctggtGCAATCAGTCAGAGG;N
chr4:70993878-70993880|+	P27707	15	S	Phosphoserine	AGC	DCK	chr4:70993862-70993884|-;CCCGTCTTTCTCAGCcagctCTG;N	chr4:70993863-70993885|-;CCGTCTTTCTCAGCCagctcTGA;N
chr12:56712544-56712546|-	Q13765	214	T	Phosphothreonine	ACA	NACA	chr12:56712530-56712552|-;CCATATGGTTACATTgttaaTTC;I
chr12:49044889-49044891|-	O14686	1606	S	Phosphoserine	TCA	KMT2D	chr12:49044874-49044896|-;CCGCTTGTGCAGTGGtgacaTGG;L
chr3:45595594-45595596|+	Q9UGP4	239	S	Phosphoserine	TCT	LIMD1	chr3:45595590-45595613|+;CAGgtcttCTGAGGGTAGCCTCGG;F
chr1:167694150-167694152|+	Q6JBY9	108	S	Phosphoserine	AGT	RCSD1	chr1:167694132-167694155|-;CCTGGGGCCTCACCCAagagtCCT;N
chr12:45926194-45926196|-	Q99590	1169	S	Phosphoserine	TCT	SCAF11	chr12:45926177-45926200|-;CCAGACTGTGGACCTGaagaaTTT;F
chr19:2116698-2116700|-	O14617	636	S	Phosphoserine	TCA	AP3D1	chr19:2116680-2116702|-;CCTGGGCCTCTCGTCctctgACT;L
chr8:66664655-66664657|-	Q96JH7	768	S	Phosphoserine	TCA	VCPIP1	chr8:66664639-66664662|-;CCTTAGAAGTTGTCGGtgaatAGG;L
chr19:43593289-43593291|-	Q8WZA9	203	T	Phosphothreonine	ACC	IRGQ	chr19:43593276-43593297|-;CCTCAAGGCCGCCGgtctcAAA;I
chr1:184796018-184796020|-	Q9BZQ8	582	S	Phosphoserine	AGC	FAM129A	chr1:184796015-184796037|+;TAAgctggACACACTTTCACTGG;N	chr1:184796016-184796038|+;AAGctggaCACACTTTCACTGGG;N
chr11:397039-397041|+	Q9Y446	180	S	Phosphoserine	TCC	PKP3	chr11:397034-397056|+;CACtctccCTGCGCTCGCTGCGG;F
chr19:18934354-18934356|-	Q9NSC5	120	S	Phosphoserine	TCT	HOMER3	chr19:18934341-18934362|-;CCCCGCCATCCTGAgatttCTC;F
chr5:132814399-132814401|+	Q2M3V2	260	S	Phosphoserine	TCG	SOWAHA	chr5:132814397-132814420|+;TCTcggtgGAAGAGTCCGGTCTGG;L
chr19:48845436-48845438|-	Q9H4M7	559	S	Phosphoserine	TCT	PLEKHA4	chr19:48845421-48845443|-;CCGGGAGACCCTCGGagaccCAA;F
chr8:37874832-37874834|-	Q6WKZ4	435	S	Phosphoserine	TCT	RAB11FIP1	chr8:37874813-37874836|-;CCGTCATCAGAGACAGcaaagAGG;F
chr18:31142104-31142106|-	Q08554	385	T	Phosphothreonine	ACT	DSC1	chr18:31142091-31142112|-;CCTTTGAGTGAGGAgtgttTGG;I
chr14:64741852-64741854|+	A1L390	779	S	Phosphoserine	TCC	PLEKHG3	chr14:64741847-64741869|+;TGGgctccCGGCCGACTTCGTGG;F
chr2:190659690-190659692|+	Q13506	172	S	Phosphoserine	AGC	NAB1	chr2:190659673-190659695|-;CCACTGAGAGCGAGCacagcCTC;N
chr12:6557236-6557238|-	P46087	732	S	Phosphoserine	TCC	NOP2	chr12:6557220-6557243|-;CCTGAGTCTTGGATGGggataACA;F
chr16:56758596-56758598|+	Q8N1F7	80	S	Phosphoserine	AGT	NUP93	chr16:56758582-56758604|-;CCCAGCGATTGGAGAgtctgAGT;N
chr6:135490623-135490625|-	Q8N157	45	S	Phosphoserine	TCA	AHI1	chr6:135490604-135490627|-;CCAATGATCATTTACTtactgAGA;L
chr20:62656602-62656604|+	Q96BD0	50	S	Phosphoserine	AGC	SLCO4A1	chr20:62656586-62656608|-;CCGCTCCGCTGCCCAtagccCCC;N
chr7:55201741-55201743|+	P00533	1041	T	Phosphothreonine	ACC	EGFR	chr7:55201739-55201762|+;CAAccagcAACAATTCCACCGTGG;I
chr15:43456895-43456897|-	Q12888	566	S	Phosphoserine	AGT	TP53BP1	chr15:43456890-43456912|+;AGGatactATCATTTTCAGCAGG;N
chr1:160130126-160130128|+	P50993	496	S	Phosphoserine	AGC	ATP1A2	chr1:160130110-160130132|-;CCACGAGCGAGAAGAcagccCCC;N
chr17:42980787-42980789|+	Q96C34	71	S	Phosphoserine	TCC	RUNDC1	chr17:42980782-42980805|+;CGGgctccCCGCCGGATTCGCCGG;F
chr1:156136248-156136250|+	P02545	398	S	Phosphoserine	AGC	LMNA	chr1:156136232-156136254|-;CCCTACCTCGCAGCGcagccGTG;N
chr2:27384949-27384951|-	O15355	183	S	Phosphoserine	TCC	PPM1G	chr2:27384934-27384956|-;CCCATTGAGGCCCTGggaccCTG;F
chr11:721302-721304|+	Q9H6S3	240	S	Phosphoserine	TCG	EPS8L2	chr11:721296-721319|+;CGGgagtcGCAGGAGGAGCCGCGG;L	chr11:721297-721320|+;GGGagtcgCAGGAGGAGCCGCGGG;L
chr19:6744902-6744904|+	Q15642	298	S	Phosphoserine	AGC	TRIP10	chr19:6744886-6744908|-;CCGTGCACCCTCCGAcagcaGTC;N
chr7:30923558-30923560|+	P29972	247	S	Phosphoserine	AGC	AQP1	chr7:30923539-30923562|-;CCGCGTGAAGGTGTGGaccagCGG;N
chr7:150948523-150948525|-	Q12809	871	S	Phosphoserine	TCC	KCNH2	chr7:150948510-150948531|-;CCGTACTGCCGGGGgagccCGG;F
chr6:144095471-144095473|-	Q9BWJ5	9	S	Phosphoserine	AGC	SF3B5	chr6:144095467-144095489|+;GCTggctaTGGATGGTGTAGCGG;N
chr9:15465571-15465573|-	O75475	514	S	Phosphoserine	AGT	PSIP1	chr9:15465569-15465592|+;TCActggaTGGCCTGAAGAAAAGG;N
chr11:118628510-118628512|+	Q86UU1	563	S	Phosphoserine	TCC	PHLDB1	chr11:118628505-118628527|+;AGCtctccAGCGGGGACTTGCGG;F	chr11:118628506-118628528|+;GCTctccaGCGGGGACTTGCGGG;F
chr10:93409651-93409653|-	Q9NZM1	174	S	Phosphoserine	TCG	MYOF	chr10:93409633-93409655|-;CCGAGCAAGCTGAGCttccgACA;L
chr4:3204038-3204040|+	P42858	1870	S	Phosphoserine	AGT	HTT	chr4:3204021-3204043|-;CCAGCACAAAGTTACttagtCCC;N
chrX:153930080-153930082|-	P41227	205	S	Phosphoserine	AGT	NAA10	chrX:153930077-153930098|+;ACCactatCCTCGGCAGCCAGG;N
chr1:156738633-156738635|-	Q96A35	24	S	Phosphoserine	AGC	MRPL24	chr1:156738627-156738648|+;TGGggggcTCATCCCATAGCGG;N
chr10:119452719-119452721|+	P34947	485	T	Phosphothreonine	ACT	GRK5	chr10:119452717-119452740|+;CCActgtgAAGGGCGTCAATCTGG;I
chr11:45903181-45903183|+	Q9UQF2	472	S	Phosphoserine	TCC	MAPK8IP1	chr11:45903177-45903199|+;CTCctccaGTGAGTCAGCAAGGG;F	chr11:45903178-45903200|+;TCCtccagTGAGTCAGCAAGGGG;F
chr1:1765263-1765265|-	O95544	48	S	Phosphoserine	TCT	NADK	chr1:1765247-1765269|-;CCAGGGCGGGCGAGGcagacAGG;F
chr11:72004646-72004648|-	Q14980	2000	T	Phosphothreonine	ACT	NUMA1	chr11:72004630-72004653|-;CCGCGCCTACCTCAGGagttcCAG;I
chr13:48094983-48094985|-	Q9NPJ6	32	S	Phosphoserine	TCT	MED4	chr13:48094967-48094989|-;CCAAGTCCTCAAGCGcagacAGC;F
chr12:121442516-121442518|-	Q8NHM5	975	S	Phosphoserine	TCG	KDM2B	chr12:121442499-121442521|-;CCCTCGCTCTCAGGCtccgaCTT;L	chr12:121442500-121442522|-;CCTCGCTCTCAGGCTccgacTTG;L
chr6:36684489-36684491|+	P38936	130	S	Phosphoserine	TCC	CDKN1A	chr6:36684483-36684505|+;GAAgggtcCCCAGGTGGACCTGG;F
chr6:43365321-43365323|-	Q5VUA4	173	S	Phosphoserine	TCA	ZNF318	chr6:43365305-43365328|-;CCAGATTATCCACTGGtgaccCCA;L
chr13:45967727-45967729|-	Q5T200	1366	S	Phosphoserine	TCT	ZC3H13	chr13:45967711-45967733|-;CCCTGTCCCTTTCAAcagaaTCA;F	chr13:45967712-45967734|-;CCTGTCCCTTTCAACagaatCAG;F
chr3:185937849-185937851|-	P62995	4	S	Phosphoserine	AGC	TRA2B	chr3:185937846-185937869|+;GCCgctgtCGCTCATGACTCCTGG;N
chr12:57283954-57283956|-	Q9Y2K5	333	S	Phosphoserine	TCT	R3HDM2	chr12:57283939-57283961|-;CCGGACAGAGCCATCagagtCTG;F
chr10:77821784-77821786|-	Q8TDM6	900	S	Phosphoserine	TCT	DLG5	chr10:77821766-77821788|-;CCCAAAGCCACGGTCcccagAGG;F	chr10:77821767-77821789|-;CCAAAGCCACGGTCCccagaGGC;F
chr12:19439769-19439771|+	Q6ZN18	24	S	Phosphoserine	AGC	AEBP2	chr12:19439753-19439775|-;CCCTCTGCCCCCCGGcagccCGG;N	chr12:19439754-19439776|-;CCTCTGCCCCCCGGCagcccGGG;N
chr2:151465137-151465139|+	Q5UIP0	1873	S	Phosphoserine	TCA	RIF1	chr2:151465131-151465152|+;AATgtttcACAGGAATCTTTGG;L
chr19:47375646-47375648|+	Q14147	749	S	Phosphoserine	TCC	DHX34	chr19:47375641-47375663|+;GCGgctccAGTGACGAGGACAGG;F	chr19:47375642-47375664|+;CGGctccaGTGACGAGGACAGGG;F
chr12:121817372-121817374|+	Q9UPS6	994	S	Phosphoserine	TCC	SETD1B	chr12:121817370-121817392|+;AGTccgagCGAGAGCGAGACCGG;F
chr21:33552475-33552477|+	P18583	1082	S	Phosphoserine	TCT	SON	chr21:33552470-33552491|+;ATCgatctATGATGTCCATGGG;F
chr19:35733679-35733681|+	Q9UMN6	2348	S	Phosphoserine	AGT	KMT2B	chr19:35733664-35733686|-;CCCGCTGGGGAAGAAagtccTGG;N
chr3:184155777-184155779|+	Q92997	48	S	Phosphoserine	TCT	DVL3	chr3:184155774-184155796|+;AAGtctatGGACGACGATTTCGG;F	chr3:184155775-184155797|+;AGTctatgGACGACGATTTCGGG;F
chr3:78646186-78646188|-	Q9Y6N7	948	T	Phosphothreonine	ACT	ROBO1	chr3:78646172-78646194|-;CCTCCTCTCTGGTAAgttacTAG;I
chr10:119037252-119037254|-	Q14152	1262	S	Phosphoserine	TCA	EIF3A	chr10:119037234-119037256|-;CCTATCGTCCCGGCGacttgAGT;L
chr12:119690391-119690393|-	O14578	1940	S	Phosphoserine	AGC	CIT	chr12:119690388-119690410|+;TGGgctggAGGCCACGCGCTTGG;N
chr16:28833071-28833073|+	Q8WWM7	558	S	Phosphoserine	AGC	ATXN2L	chr16:28833055-28833077|-;CCAGCTTCAGCCCAGtagctCCC;N
chr1:36179551-36179553|+	Q3KQU3	742	S	Phosphoserine	AGC	MAP7D1	chr1:36179534-36179556|-;CCAACGCCAACGGTTccagcCCA;N
chr17:28593058-28593060|-	Q96R06	62	S	Phosphoserine	AGC	SPAG5	chr17:28593053-28593076|+;TTGttgctGCCTTCCTGCCAAAGG;N
chr1:229302930-229302932|+	P20338	204	S	Phosphoserine	TCA	RAB4A	chr1:229302925-229302948|+;TGAggtcaCCGCGGCGCGCACAGG;L
chr2:224801989-224801991|-	Q96BY6	1440	T	Phosphothreonine	ACT	DOCK10	chr2:224801972-224801994|-;CCTCGAATTATAGGTaaagtTTG;I
chr22:41280973-41280975|-	P46060	24	S	Phosphoserine	AGT	RANGAP1	chr22:41280967-41280989|+;TTTgaaacTCAGCTGTCCCCCGG;N
chr1:15932616-15932618|+	Q96T58	2126	S	Phosphoserine	AGT	SPEN	chr1:15932599-15932621|-;CCCCTGAGAAAAGTGagagtCCC;N	chr1:15932600-15932622|-;CCCTGAGAAAAGTGAgagtcCCC;N	chr1:15932601-15932623|-;CCTGAGAAAAGTGAGagtccCCA;N
chr14:90873692-90873694|-	O75582	700	T	Phosphothreonine	ACT	RPS6KA5	chr14:90873678-90873700|-;CCTAGAATATCCGGAgtcatCAG;I
chr11:118600655-118600657|+	P48444	493	S	Phosphoserine	AGC	ARCN1	chr11:118600638-118600660|-;CCCAGGTAGATGGAAacagcCCC;N	chr11:118600639-118600661|-;CCAGGTAGATGGAAAcagccCCG;N
chr1:201718613-201718615|+	Q8NEY1	362	S	Phosphoserine	AGC	NAV1	chr1:201718599-201718621|-;CCATGCCCATGCGCAgccccAGC;N
chr6:151349532-151349534|+	Q02952	381	S	Phosphoserine	TCA	AKAP12	chr6:151349529-151349551|+;CCCtcagaGGAGCAAGTCAGTGG;L
chr1:171587702-171587704|+	Q9Y520	2673	T	Phosphothreonine	ACA	PRRC2C	chr1:171587696-171587718|+;CCAggcacACCTCCAATCGCTGG;I
chr2:26204097-26204099|-	P40939	395	T	Phosphothreonine	ACT	HADHA	chr2:26204083-26204104|-;CCTCGGTCTAGCGCagtgaGGG;I
chr4:6277549-6277551|+	O76024	32	S	Phosphoserine	TCG	WFS1	chr4:6277545-6277566|+;AGCctcgtTGGAGCAGGAGAGG;L
chr7:98193121-98193123|+	Q8IWU2	886	S	Phosphoserine	TCT	LMTK2	chr7:98193116-98193139|+;AGGactctCCTGGCGAGAGTGAGG;F
chr3:186783623-186783625|+	Q14240	5	S	Phosphoserine	TCC	EIF4A2	chr3:186783618-186783640|+;GTGgctccGCGGATTATAACAGG;F
chr5:149239819-149239821|+	O94929	379	S	Phosphoserine	TCC	ABLIM3	chr5:149239814-149239836|+;TAGactccCCCACCTACAGCCGG;F
chr22:20883560-20883562|+	O95721	204	S	Phosphoserine	AGC	SNAP29	chr22:20883547-20883568|-;CCAGAAGATCGACAgcaacCTA;N
chr8:130092016-130092018|-	Q9ULH1	843	S	Phosphoserine	AGC	ASAP1	chr8:130092012-130092034|+;GTGggctgGGAGGGTCGGATAGG;N	chr8:130092013-130092035|+;TGGgctggGAGGGTCGGATAGGG;N
chr4:56349579-56349581|-	Q4L235	724	S	Phosphoserine	TCT	AASDH	chr4:56349564-56349586|-;CCCAATAAGAACTGGagaatTTA;F	chr4:56349565-56349587|-;CCAATAAGAACTGGAgaattTAA;F
chr18:50729390-50729392|+	P31152	434	S	Phosphoserine	TCG	MAPK4	chr18:50729384-50729405|+;GTGgggtcGCCGTCCTACCTGG;L
chr11:66230824-66230826|+	Q6VY07	504	T	Phosphothreonine	ACA	PACS1	chr11:66230819-66230841|+;TGCacacaCCCCGGCAGAAGAGG;I
chr2:110655827-110655829|-	O43683	596	S	Phosphoserine	AGC	BUB1	chr2:110655825-110655848|+;GGGctcttAGGACTGGGTGCCAGG;N
chr19:7612546-7612548|+	Q9P1Y5	685	S	Phosphoserine	TCG	CAMSAP3	chr19:7612541-7612564|+;CCTtctcgCCAGACCTGGGCCCGG;L
chr5:677956-677958|-	O94811	35	S	Phosphoserine	TCG	TPPP	chr5:677938-677960|-;CCCCTCACCAGCACCctccgATT;L	chr5:677939-677961|-;CCCTCACCAGCACCCtccgaTTC;L	chr5:677940-677962|-;CCTCACCAGCACCCTccgatTCC;L
chr3:62874736-62874738|-	Q9ULU8	98	S	Phosphoserine	AGC	CADPS	chr3:62874733-62874755|+;CTCgctcaCCACCGACGGGCTGG;N
chr3:108408385-108408387|-	Q9Y2K3	1525	T	Phosphothreonine	ACA	MYH15	chr3:108408367-108408389|-;CCCTTCTCTAACCTGgtttgTCA;I	chr3:108408368-108408390|-;CCTTCTCTAACCTGGtttgtCAG;I
chr1:29149019-29149021|-	Q08170	292	S	Phosphoserine	AGC	SRSF4	chr1:29149016-29149038|+;CCTgctagGACTCCGGCTCTTGG;N	chr1:29149017-29149039|+;CTGctaggACTCCGGCTCTTGGG;N
chr21:46416594-46416596|+	O95613	2226	S	Phosphoserine	TCC	PCNT	chr21:46416589-46416611|+;GGAgctccCCTGAGGTCCTCAGG;F
chr22:42807110-42807112|-	Q9NP61	458	S	Phosphoserine	TCG	ARFGAP3	chr22:42807094-42807116|-;CCTCGAACAGATCAGccgagCTT;L
chr13:114324482-114324484|+	Q96JM3	214	S	Phosphoserine	TCT	CHAMP1	chr13:114324477-114324500|+;CTGtatctCCTGAGTCAGTAAAGG;F
chrX:154379785-154379787|+	P50402	60	S	Phosphoserine	AGC	EMD	chrX:154379768-154379790|-;CCGCCGCCTCCTCTTatagcTTC;N
chr1:145850854-145850856|-	Q9Y6X2	455	S	Phosphoserine	TCA	PIAS3	chr1:145850841-145850862|-;CCTCCTCATCTGATgagctTTC;L
chr6:25966730-25966732|+	O00635	70	S	Phosphoserine	AGC	TRIM38	chr6:25966715-25966737|-;CCATTTCATATGGATagcctCCG;N
chr17:74768153-74768155|+	O14745	269	S	Phosphoserine	AGT	SLC9A3R1	chr17:74768135-74768157|-;CCTCTCTGCCAGGAGaacagTCG;N
chr8:143727193-143727195|-	Q6ZRV2	756	T	Phosphothreonine	ACC	FAM83H	chr8:143727174-143727197|-;CCTTGCTGTGGCTGGCaacggTGA;I
chr12:109783765-109783767|-	Q9HBA0	824	S	Phosphoserine	TCG	TRPV4	chr12:109783749-109783771|-;CCACGCGGGGTACCAccgagGAC;L
chr4:88805025-88805027|-	O94988	345	S	Phosphoserine	TCA	FAM13A	chr4:88805010-88805032|-;CCTCAAATAGAAAGGtgacaGAG;L
chr11:65599419-65599421|-	Q16584	727	S	Phosphoserine	AGC	MAP3K11	chr11:65599415-65599437|+;GGGggctcTTGGCTGACCGCTGG;N
chr5:103275992-103275994|+	Q96GV9	25	S	Phosphoserine	TCC	C5orf30	chr5:103275986-103276007|+;GCCaactcCCCGGGAAAGGCGG;F
chrX:49067297-49067299|+	Q96HB5	360	S	Phosphoserine	AGT	CCDC120	chrX:49067283-49067305|-;CCCGCCGCAGCAACAgttctGAG;N
chr19:55147152-55147154|-	P13805	2	S	Phosphoserine	TCG	TNNT1	chr19:55147136-55147158|-;CCTGCTCCTCGGTGTccgacATC;L
chr2:26786251-26786253|+	P49450	19	S	Phosphoserine	AGC	CENPA	chr2:26786233-26786255|-;CCGAGGAGGCGCAGCccgagCCC;N
chr3:35715439-35715441|+	Q9UBL0	300	S	Phosphoserine	TCA	ARPP21	chr3:35715433-35715454|+;TTTcagtcAGTTTGCTCCCAGG;L
chr20:51432512-51432514|-	Q13469	759	S	Phosphoserine	AGC	NFATC2	chr20:51432510-51432533|+;GGGctcagGCTCTTGCTCCGCTGG;N
chr1:147166514-147166516|-	O43741	174	S	Phosphoserine	TCT	PRKAB2	chr1:147166497-147166519|-;CCTCTACAAGATGTCtcagaACT;F
chr12:131914470-131914472|+	O75385	456	T	Phosphothreonine	ACA	ULK1	chr12:131914465-131914487|+;TCCaaacaCCTCGGTGAGTGTGG;I
chr16:67299539-67299541|-	Q17RG1	270	S	Phosphoserine	AGC	KCTD19	chr16:67299533-67299555|+;CCCggggcTCAGGGGAGAACAGG;N	chr16:67299536-67299558|+;GGGgctcaGGGGAGAACAGGTGG;N
chr6:33443058-33443060|+	Q96PV0	836	S	Phosphoserine	AGT	SYNGAP1	chr6:33443040-33443062|-;CCAGAGCAGAAGATGctgagTGT;N
chr16:30949422-30949424|+	Q9BRQ5	45	S	Phosphoserine	TCG	ORAI3	chr16:30949420-30949442|+;ACTcgctgCGGGCGCTCAGCTGG;L
chr3:121894558-121894560|+	Q16348	28	S	Phosphoserine	AGC	SLC15A2	chr3:121894543-121894565|-;CCACCTCGACCACCTagcccTCC;N
chr17:56950033-56950035|-	P38432	403	S	Phosphoserine	TCT	COIL	chr17:56950016-56950039|-;CCCTTAGCTCCCTTCCaagaaAAA;F
chr2:27342900-27342902|-	Q8WUA4	165	S	Phosphoserine	TCT	GTF3C2	chr2:27342885-27342907|-;CCTCTTTGGAGATTGagattCTG;F
chr11:72004739-72004741|-	Q14980	1969	S	Phosphoserine	AGC	NUMA1	chr11:72004734-72004755|+;TGCatgctGGCTCGGCGCAGGG;N
chr3:101513098-101513100|-	Q9BQF6	11	S	Phosphoserine	TCT	SENP7	chr3:101513081-101513104|-;CCTTTCTCACCGGATGaagatGGC;F
chr1:171588392-171588394|+	Q9Y520	2694	S	Phosphoserine	AGT	PRRC2C	chr1:171588374-171588396|-;CCAAGGGCTACTTCTacaagTCC;N
chr16:68122997-68122999|+	Q12968	372	S	Phosphoserine	TCA	NFATC3	chr16:68122993-68123016|+;GACttcaaTAGATGATGGCCTTGG;L
chr8:133284306-133284308|-	Q92597	2	S	Phosphoserine	TCT	NDRG1	chr8:133284293-133284314|-;CCTGCATCTCCCGAgacatGTC;F
chr15:90881810-90881812|+	P09958	773	S	Phosphoserine	TCT	FURIN	chr15:90881808-90881831|+;CGTctgacTCAGAAGAGGACGAGG;F
chr10:60074929-60074931|-	Q12955	1984	S	Phosphoserine	TCT	ANK3	chr10:60074914-60074936|-;CCAGTCATCTTCAGGagagtGTC;F
chr4:38908715-38908717|+	Q8IWE2	261	S	Phosphoserine	TCC	FAM114A1	chr4:38908709-38908731|+;ACTgtttcCTTGTCTCAGGTTGG;F
chr16:67880196-67880198|+	Q6P2E9	693	T	Phosphothreonine	ACT	EDC4	chr16:67880190-67880211|+;AAActgacTCCCAAGGGGCCGG;I
chr1:26558827-26558829|+	Q15418	369	S	Phosphoserine	AGC	RPS6KA1	chr1:26558810-26558832|-;CCCCAGGCATCCCCCccagcGCT;N
chr3:16377947-16377949|-	Q14699	199	S	Phosphoserine	TCA	RFTN1	chr3:16377928-16377951|-;CCGGTTTCTCATTCTCcagtgACG;L
chr1:37857644-37857646|-	Q14872	5	S	Phosphoserine	AGT	MTF1	chr1:37857638-37857660|+;GTCtggacTGTGTTCCCCCATGG;N
chr16:2088476-2088478|+	P49815	1764	S	Phosphoserine	AGC	TSC2	chr16:2088462-2088484|-;CCTACTCCAACCCCAgcctaCCT;N
chr14:24339821-24339823|-	Q9Y572	2	S	Phosphoserine	TCG	RIPK3	chr14:24339806-24339828|-;CCATAACTTGACGCAcgacaTCA;L
chr16:2930865-2930867|+	Q4VC44	261	S	Phosphoserine	TCG	FLYWCH1	chr16:2930860-2930881|+;AGCgctcgATCCTGGGGCTGGG;L
chr2:75706629-75706631|-	P16383	96	S	Phosphoserine	TCC	GCFC2	chr2:75706616-75706637|-;CCTCTTCATCTGTGgacacATC;F
chr20:36893037-36893039|-	Q9Y3Z3	592	T	Phosphothreonine	ACA	SAMHD1	chr20:36893024-36893045|-;CCTTTTTTTGAGGTgttatGAG;I
chr10:95414578-95414580|-	Q9BX66	242	S	Phosphoserine	TCA	SORBS1	chr10:95414562-95414585|-;CCAGCGGAGGTGGTGGtgagaAGG;L
chr19:2246933-2246935|+	Q15428	153	S	Phosphoserine	TCT	SF3A2	chr19:2246928-2246950|+;TCAtgtctGCGTACGAGCAGAGG;F
chr10:68341779-68341781|+	P31942	298	S	Phosphoserine	TCA	HNRNPH3	chr10:68341773-68341795|+;TATggatcAGTTGGAAGAATGGG;L
chr6:78946866-78946868|-	Q8WWQ0	1405	S	Phosphoserine	AGC	PHIP	chr6:78946861-78946883|+;CTCatgctGTAAATCTGTGAGGG;N
chr14:77449724-77449726|-	Q9H9C1	124	S	Phosphoserine	TCC	VIPAS39	chr14:77449709-77449731|-;CCTACCATCAGAAAGggactGGA;F
chr9:113161664-113161666|+	O15432	77	S	Phosphoserine	TCA	SLC31A2	chr9:113161661-113161683|+;GGCtcagaTTCATTCCCTGTTGG;L
chr6:149512203-149512205|-	Q8WUA2	393	S	Phosphoserine	TCT	PPIL4	chr6:149512184-149512207|-;CCTCATCTTCTTTCTCttcagAAC;F
chr17:20257504-20257506|+	Q5M775	912	S	Phosphoserine	AGT	SPECC1	chr17:20257488-20257510|-;CCCCCACCTCCGCAAgagtcCCT;N	chr17:20257489-20257511|-;CCCCACCTCCGCAAGagtccCTC;N	chr17:20257490-20257512|-;CCCACCTCCGCAAGAgtcccTCA;N
chr11:86400743-86400745|+	Q6ZN84	275	S	Phosphoserine	AGC	CCDC81	chr11:86400726-86400748|-;CCAAAGTGACAAATGtcagcTTG;N
chr2:33397144-33397146|+	Q14766	1616	S	Phosphoserine	AGC	LTBP1	chr2:33397129-33397151|-;CCAGGTTTTCTAAATagcttTGA;N
chr8:144276233-144276235|-	Q14137	127	S	Phosphoserine	TCT	BOP1	chr8:144276219-144276241|-;CCTACCTCCTCATCAgagctGTC;F
chr10:128103326-128103328|-	P46013	2838	S	Phosphoserine	TCA	MKI67	chr10:128103311-128103333|-;CCTGGGCCGTCTCTTtgagcTTG;L
chr3:69047673-69047675|-	P82094	344	S	Phosphoserine	TCA	TMF1	chr3:69047656-69047678|-;CCTGACAATTCATCAtctgaATT;L
chr14:49633767-49633769|-	Q9NVR5	461	S	Phosphoserine	TCA	DNAAF2	chr14:49633753-49633775|-;CCTCCGCCACCAGGTgagttTTC;L
chr3:69964880-69964882|+	O75030	405	S	Phosphoserine	TCC	MITF	chr3:69964875-69964898|+;GACtttccCTTATTCCATCCACGG;F
chr20:56452089-56452091|+	Q9NQ75	305	S	Phosphoserine	AGC	CASS4	chr20:56452071-56452094|-;CCCATGCAGAAAAAACtcagcCTT;N	chr20:56452072-56452095|-;CCATGCAGAAAAAACTcagccTTC;N
chr1:156115237-156115239|+	P02545	107	S	Phosphoserine	AGC	LMNA	chr1:156115218-156115241|-;CCGCCTGCAGCTGGAGctgagCAA;N	chr1:156115221-156115244|-;CCTGCAGCTGGAGCTGagcaaAGT;N
chr1:23865505-23865507|-	P04066	170	T	Phosphothreonine	ACA	FUCA1	chr1:23865490-23865512|-;CCTCTTCCGGAGAGCtgttcCCA;I
chr12:6849338-6849340|-	Q99618	212	T	Phosphothreonine	ACC	CDCA3	chr12:6849322-6849344|-;CCTGTCGTAGTGTCAgggtgCCA;I
chr4:71357124-71357126|+	Q9Y6R1	223	S	Phosphoserine	TCC	SLC4A4	chr4:71357119-71357141|+;TTCggtccCTGGCTGACATTGGG;F
chr2:121449009-121449011|-	Q7Z460	545	S	Phosphoserine	AGC	CLASP1	chr2:121449005-121449027|+;CTAtgctgTCTGAGTTCTTCAGG;N
chrX:77988575-77988577|+	Q04656	152	T	Phosphothreonine	ACA	ATP7A	chrX:77988572-77988594|+;GGGacactGGAGAAAAAGTCAGG;I
chr5:79376156-79376158|-	Q86YM7	306	S	Phosphoserine	TCT	HOMER1	chr5:79376137-79376160|-;CCAGACGTTGCTCTAAgtcagACA;F
chr8:140556004-140556006|-	Q9UKV8	387	S	Phosphoserine	AGT	AGO2	chr8:140556000-140556022|+;TGAaacttGCACTTCGCATCTGG;N
chr7:158741573-158741575|-	A0FGR8	761	S	Phosphoserine	TCG	ESYT2	chr7:158741554-158741577|-;CCTGGGTGGCGATGGGcagcgAGA;L
chr16:28833503-28833505|+	Q8WWM7	674	S	Phosphoserine	TCT	ATXN2L	chr16:28833501-28833523|+;TGTctgtgGTGAGCTGGGACAGG;F
chr17:44400604-44400606|-	Q9UKJ3	491	S	Phosphoserine	AGT	GPATCH8	chr17:44400601-44400623|+;ATCacttaCATCCCCTCCTAAGG;N
chr1:26554643-26554645|+	Q15418	221	S	Phosphoserine	TCT	RPS6KA1	chr1:26554639-26554661|+;CTAttcttTCTGCGGGACAGTGG;F
chr10:62376605-62376607|+	Q70YC5	138	S	Phosphoserine	TCG	ZNF365	chr10:62376600-62376622|+;CAGactcgCTGGATGGGACACGG;L
chr19:15109943-15109945|+	Q6ZW31	224	S	Phosphoserine	AGC	SYDE1	chr19:15109928-15109950|-;CCTGGGGGCACCCGGagcccGAG;N
chr11:129883129-129883131|-	Q6P4R8	298	S	Phosphoserine	TCT	NFRKB	chr11:129883110-129883133|-;CCAGTCATTTACCTGCcagagAGC;F
chr16:24570877-24570879|+	Q7Z6E9	1271	T	Phosphothreonine	ACG	RBBP6	chr16:24570871-24570893|+;TTTagtacGAGCTCAACTGGAGG;M
chr12:105166869-105166871|+	Q2M389	1154	T	Phosphothreonine	ACT	KIAA1033	chr12:105166863-105166885|+;GAAgaaacTAAAACAAGCAATGG;I
chr18:12479708-12479710|-	Q08AE8	465	S	Phosphoserine	TCT	SPIRE1	chr18:12479693-12479715|-;CCTCACCTCAGACTCagagcTGT;F
chr10:97673686-97673688|+	Q9BTU6	462	S	Phosphoserine	AGC	PI4K2A	chr10:97673669-97673691|-;CCCACCAGCGGTCTTctagcGAG;N
chr6:138908757-138908759|-	Q96D71	709	S	Phosphoserine	TCA	REPS1	chr6:138908742-138908764|-;CCTTAATTCATCTTCtgattTTA;L
chr3:27411713-27411715|-	Q9Y6M7	556	S	Phosphoserine	TCT	SLC4A7	chr3:27411699-27411721|-;CCCAGTGTGGGGGTAgatccATT;F
chr2:157258956-157258958|+	Q7Z7M9	292	S	Phosphoserine	TCT	GALNT5	chr2:157258954-157258977|+;AATctattAATGAGACACCTTTGG;F
chr2:135091094-135091096|+	Q15042	83	S	Phosphoserine	TCC	RAB3GAP1	chr2:135091088-135091110|+;CAAgagtcCACTGATAAAGAAGG;F
chr19:49599515-49599517|+	Q9ULL5	487	S	Phosphoserine	AGC	PRR12	chr19:49599499-49599521|-;CCTGACGCCTCCGCTcagccCTC;N
chr11:397048-397050|+	Q9Y446	183	S	Phosphoserine	TCG	PKP3	chr11:397046-397068|+;GCTcgctgCGGCTGGGGCCCGGG;L
chr11:47166796-47166798|-	Q8N6H7	432	S	Phosphoserine	TCA	ARFGAP2	chr11:47166779-47166802|-;CCAAAGAACATGTCAGatgagATG;L
chr1:30992633-30992635|-	Q14671	305	S	Phosphoserine	TCT	PUM1	chr1:30992620-30992641|-;CCACTTCATTAGCAgagttCTG;F
chr5:173318003-173318005|-	O76061	251	S	Phosphoserine	AGT	STC2	chr5:173317999-173318021|+;CCCtactgCTGGGCTCTGGGAGG;N
chr7:100477892-100477894|-	Q9Y3Q8	49	S	Phosphoserine	AGC	TSC22D4	chr7:100477887-100477909|+;TCGgggctGGGCTCCCCATTGGG;N
chr7:74705196-74705198|+	P78347	207	S	Phosphoserine	TCA	GTF2I	chr7:74705190-74705212|+;GACaggtcAATACTATCTCCAGG;L	chr7:74705193-74705215|+;AGGtcaatACTATCTCCAGGTGG;L
chr6:25726522-25726524|-	Q96QV6	2	S	Phosphoserine	TCT	HIST1H2AA	chr6:25726505-25726527|-;CCCTGCTTCCCTCGTccagaCAT;F	chr6:25726506-25726528|-;CCTGCTTCCCTCGTCcagacATC;F
chr1:35405035-35405037|+	Q5VZL5	1181	S	Phosphoserine	TCT	ZMYM4	chr1:35405029-35405050|+;AAGaagtcTATAGTGGCTGTGG;F
chr7:117592223-117592225|+	P13569	686	S	Phosphoserine	TCT	CFTR	chr7:117592218-117592239|+;AACaatctTTTAAACAGACTGG;F
chr4:87493726-87493728|-	Q14515	358	S	Phosphoserine	AGT	SPARCL1	chr4:87493723-87493744|+;ATCacttgCACTGTGCCTGGGG;N
chrX:19355436-19355438|+	P08559	231	T	Phosphothreonine	ACG	PDHA1	chrX:19355432-19355454|+;GGGaacgtCTGTTGAGAGAGCGG;M
chr6:138945328-138945330|-	Q96D71	173	T	Phosphothreonine	ACT	REPS1	chr6:138945313-138945334|-;CCATGTGTGTGGAGaagttGGT;I
chr8:41694673-41694675|-	P16157	1082	S	Phosphoserine	TCC	ANK1	chr8:41694657-41694680|-;CCAGCTTGCTCTTCAGggagcCCC;F
chr7:23185264-23185266|+	O15504	106	S	Phosphoserine	AGT	NUPL2	chr7:23185249-23185272|-;CCATTTGCTTCACTTAgtcctGAT;N
chr16:24094224-24094226|+	P05771	250	T	Phosphothreonine	ACC	PRKCB	chr16:24094222-24094245|+;TGAccagcAGGAATGACTTCATGG;I
chr8:144105987-144105989|+	Q9H063	68	S	Phosphoserine	AGC	MAF1	chr8:144105969-144105991|-;CCCCAGACTTCAGGActgagCCC;N	chr8:144105970-144105992|-;CCCAGACTTCAGGACtgagcCCC;N	chr8:144105971-144105993|-;CCAGACTTCAGGACTgagccCCA;N
chr7:43583325-43583327|+	Q9UEE5	28	S	Phosphoserine	AGC	STK17A	chr7:43583306-43583329|-;CCGGGCAGGCCGGGGTctgagCGG;N
chr3:38604795-38604797|-	Q14524	484	S	Phosphoserine	TCA	SCN5A	chr3:38604777-38604799|-;CCCACACTCCTCAGTtcctgAAG;L	chr3:38604778-38604800|-;CCACACTCCTCAGTTcctgaAGA;L
chr5:113003985-113003987|+	Q8IU60	284	S	Phosphoserine	TCT	DCP2	chr5:113003980-113004002|+;ACGgttctCCTGGTGACCAGTGG;F
chr11:111911590-111911592|-	P02511	45	S	Phosphoserine	AGT	CRYAB	chr11:111911588-111911610|+;GGActcagGGAAGTAGACGTCGG;N
chr16:88733961-88733963|-	Q92508	758	S	Phosphoserine	TCC	PIEZO1	chr16:88733944-88733966|-;CCCAGCCCCTCGTCCctggaGTC;F	chr16:88733945-88733967|-;CCAGCCCCTCGTCCCtggagTCC;F
chr12:45926191-45926193|-	Q99590	1170	S	Phosphoserine	TCA	SCAF11	chr12:45926173-45926195|-;CCATCCAGACTGTGGacctgAAG;L
chr13:45975822-45975824|-	Q5T200	643	S	Phosphoserine	TCA	ZC3H13	chr13:45975806-45975829|-;CCTGATGTCGAATTGGtgagcTTG;L
chr2:169636146-169636148|+	Q13427	358	T	Phosphothreonine	ACT	PPIG	chr2:169636141-169636163|+;GTGagactCCTCCACATTGGAGG;I
chrX:72602009-72602011|-	P46020	1018	S	Phosphoserine	TCA	PHKA1	chrX:72601990-72602013|-;CCTGACTCTCAGCTGAgattgACA;L
chr20:42102214-42102216|-	O14522	1208	S	Phosphoserine	AGT	PTPRT	chr20:42102210-42102232|+;CCAtacttCGATTCTTATCATGG;N
chr6:26216599-26216601|-	P62807	15	S	Phosphoserine	TCC	HIST1H2BG	chr6:26216580-26216603|-;CCTTGGTCACAGCCTTcttggAAC;F
chr15:29761249-29761251|-	Q07157	300	S	Phosphoserine	TCT	TJP1	chr15:29761231-29761253|-;CCTATCGTGTGATCGaccagAAT;F
chr3:48180736-48180738|-	P30304	178	S	Phosphoserine	TCT	CDC25A	chr3:48180720-48180742|-;CCATCCGAGCTGGGGcagagTTC;F
chr7:680673-680675|-	P31321	77	S	Phosphoserine	TCC	PRKAR1B	chr7:680660-680681|-;CCTCCTCATCATGGgagtcCGA;F
chr18:77016838-77016840|-	P02686	190	S	Phosphoserine	TCT	MBP	chr18:77016819-77016842|-;CCTCAGAGCTCACCTTgccagAGC;F
chr13:48465241-48465243|+	P06400	788	S	Phosphoserine	AGC	RB1	chr13:48465226-48465248|-;CCTCACATTCCTCGAagcccTTA;N
chr6:54941375-54941377|+	Q5T0W9	802	S	Phosphoserine	AGT	FAM83B	chr6:54941358-54941381|-;CCTTTTATAGATTGTGtagtaGCT;N
chr15:64096107-64096109|+	Q13596	32	S	Phosphoserine	TCA	SNX1	chr15:64096101-64096123|+;GGGggatcAGAACCCGAGGCTGG;L	chr15:64096102-64096124|+;GGGgatcaGAACCCGAGGCTGGG;L
chr2:127503491-127503493|-	Q96ST2	435	T	Phosphothreonine	ACC	IWS1	chr2:127503472-127503495|-;CCTCACTGTCAGATGCtatggTCT;I
chr22:37566578-37566580|+	Q00587	77	S	Phosphoserine	TCA	CDC42EP1	chr22:37566573-37566596|+;ATCgctcaCCCCGCAGCTTCCTGG;L
chr13:19646887-19646889|+	Q99549	272	S	Phosphoserine	TCT	MPHOSPH8	chr13:19646881-19646902|+;AATgattcTCCCTTTCCAGAGG;F
chr19:15372225-15372227|-	O43823	328	S	Phosphoserine	TCC	AKAP8	chr19:15372207-15372229|-;CCAGGACATACCATTttcggAGA;F
chr7:4754595-4754597|+	P85037	295	S	Phosphoserine	TCT	FOXK1	chr7:4754593-4754616|+;CGTctggaGGAGACAGCCCCAAGG;F
chr20:8881793-8881795|+	Q9NQ66	1199	S	Phosphoserine	TCC	PLCB1	chr20:8881790-8881812|+;CCCtccagTGAGGAGCTGGGAGG;F
chr3:9744355-9744357|+	P55201	917	S	Phosphoserine	AGC	BRPF1	chr3:9744338-9744360|-;CCCCCAAAAACCGGGagagcCAG;N	chr3:9744339-9744361|-;CCCCAAAAACCGGGAgagccAGA;N	chr3:9744340-9744362|-;CCCAAAAACCGGGAGagccaGAT;N	chr3:9744341-9744363|-;CCAAAAACCGGGAGAgccagATG;N
chr19:36055119-36055121|+	O43379	50	T	Phosphothreonine	ACG	WDR62	chr19:36055115-36055137|+;CTCgacggCCTCCGAGGAGACGG;M
chr20:50892086-50892088|-	Q9H2P0	876	S	Phosphoserine	TCA	ADNP	chr20:50892067-50892090|-;CCAAATTTTCAAAACTgtctgAGG;L
chr1:62648292-62648294|-	Q96N67	182	S	Phosphoserine	TCA	DOCK7	chr1:62648274-62648296|-;CCTTGGGGTATCATCtattgACA;L
chr1:110340033-110340035|+	Q96T37	210	S	Phosphoserine	TCT	RBM15	chr1:110340031-110340053|+;GTTctggcAGCGGGGATGAGCGG;F
chr11:45181851-45181853|+	Q9NQV5	63	S	Phosphoserine	TCA	PRDM11	chr11:45181846-45181869|+;TCTgctcaCCACTCCGAGACCAGG;L
chr9:131464796-131464798|+	Q5JSZ5	480	S	Phosphoserine	TCC	PRRC2B	chr9:131464792-131464814|+;ACAgtccaTCGAGGACAAGGAGG;F
chr19:18197563-18197565|-	P20336	190	S	Phosphoserine	TCG	RAB3A	chr19:18197550-18197571|-;CCGCCGTGTCCAACgactcGGA;L
chr2:37141675-37141677|-	P19525	89	T	Phosphothreonine	ACA	EIF2AK2	chr2:37141658-37141681|-;CCTTCTGAAGAATTCGttgttGTC;I
chr17:30385050-30385052|+	O75976	270	S	Phosphoserine	TCT	CPD	chr17:30385044-30385065|+;GATgattcTCCAGAACATAAGG;F
chr17:2365257-2365259|+	O43147	402	S	Phosphoserine	TCC	SGSM2	chr17:2365255-2365278|+;GCTccgtgGATATGGAGGAGATGG;F
chr11:60934513-60934515|+	Q24JP5	529	S	Phosphoserine	TCG	TMEM132A	chr11:60934509-60934530|+;GGCgtcggATGAGGCCGAGCGG;L
chr19:44820727-44820729|+	P50895	596	S	Phosphoserine	AGC	BCAM	chr19:44820709-44820731|-;CCAGGGGAGCCAGGGctgagCCA;N
chr2:110650766-110650768|-	O43683	661	S	Phosphoserine	AGC	BUB1	chr2:110650761-110650783|+;TTTgggctTTTCTCTTGAATTGG;N
chr3:52403237-52403239|-	Q92560	597	S	Phosphoserine	AGC	BAP1	chr3:52403231-52403252|+;CACtgggcTGCTGGACCCCTGG;N
chr12:57256021-57256023|-	Q9Y2K5	853	S	Phosphoserine	TCT	R3HDM2	chr12:57256005-57256027|-;CCAGGTCAGTGGAGGcagatTTG;F
chr14:76201747-76201749|+	Q9NWQ4	449	S	Phosphoserine	AGC	GPATCH2L	chr14:76201733-76201755|-;CCCCCAAATCACCCAgctctGAG;N
chr13:20988943-20988945|-	Q9NRM7	279	T	Phosphothreonine	ACG	LATS2	chr13:20988928-20988950|-;CCCGGTCTCCGGCGGcgtctTGC;M	chr13:20988929-20988951|-;CCGGTCTCCGGCGGCgtcttGCT;M
chr6:30897035-30897037|+	Q08345	631	S	Phosphoserine	AGC	DDR1	chr6:30897019-30897041|-;CCTGTGTGAGGTCGAcagccCTC;N
chr10:101781832-101781834|-	O75607	147	S	Phosphoserine	TCT	NPM3	chr10:101781816-101781838|-;CCTCGCTCTCCTCCTcagaaACA;F
chr14:21392666-21392668|-	Q9HCK8	2204	T	Phosphothreonine	ACT	CHD8	chr14:21392652-21392674|-;CCATATTCTCCAGGAgtcaaTGA;I
chr5:76637036-76637038|+	Q13576	595	S	Phosphoserine	TCT	IQGAP2	chr5:76637031-76637053|+;TAGtgtctAGTGACGGTTCATGG;F
chr2:218430872-218430874|+	P09327	366	S	Phosphoserine	TCC	VIL1	chr2:218430868-218430890|+;GGGctccgTGGGTGAGGGCCAGG;F
chr7:21906427-21906429|-	Q96GN5	261	S	Phosphoserine	TCG	CDCA7L	chr7:21906409-21906431|-;CCGCGTGATCTGTCCctccgAGA;L
chr11:61138743-61138745|-	A5D8V6	29	S	Phosphoserine	TCC	VPS37C	chr11:61138729-61138751|-;CCCTCTACCTCAGGGgactcCAG;F
chr15:75649376-75649378|+	Q8WV41	92	S	Phosphoserine	AGC	SNX33	chr15:75649363-75649384|-;CCCCAGTGTGGCCAgcccaGCT;N
chr4:3343036-3343038|+	O14924	661	S	Phosphoserine	TCC	RGS12	chr4:3343031-3343054|+;CTCgctccCTTGATGATCTTGAGG;F
chr12:119179481-119179483|+	Q9UJY1	57	S	Phosphoserine	TCC	HSPB8	chr12:119179476-119179497|+;GTCtctccTCCGCCTGGCCAGG;F
chr13:103046175-103046177|-	Q12908	335	S	Phosphoserine	TCG	SLC10A2	chr13:103046158-103046181|-;CCATTTGCCTTATAAAacgatGAC;L
chr1:156311061-156311063|-	P49368	430	T	Phosphothreonine	ACT	CCT3	chr1:156311046-156311068|-;CCATTGTTCCACACCagtcaTGG;I
chr3:197701844-197701846|-	Q92622	197	S	Phosphoserine	AGC	RUBCN	chr3:197701838-197701860|+;GAGcgggcTCTCGTGCTTTCTGG;N
chr17:29576663-29576665|-	Q9Y2X7	413	S	Phosphoserine	TCC	GIT1	chr17:29576646-29576669|-;CCGTCAGACAAGTCCGaggagTCC;F
chr1:25498371-25498373|+	Q8N5G2	634	S	Phosphoserine	AGC	TMEM57	chr1:25498354-25498376|-;CCGCCACCAGCCCCCtgagcCCT;N
chr5:677965-677967|-	O94811	32	S	Phosphoserine	TCG	TPPP	chr5:677951-677973|-;CCCTCCGATTCCAGCgacagCCT;L
chr10:97640872-97640874|+	Q9BTU6	44	S	Phosphoserine	TCG	PI4K2A	chr10:97640868-97640890|+;CGGctcggGCCCCTCTCCGCCGG;L	chr10:97640869-97640891|+;GGCtcgggCCCCTCTCCGCCGGG;L
chr19:2225428-2225430|+	Q8TEK3	1213	S	Phosphoserine	TCT	DOT1L	chr19:2225423-2225446|+;GCAaatctCCCCCGAAAACCTTGG;F
chr22:19375648-19375650|-	P54198	586	T	Phosphothreonine	ACT	HIRA	chr22:19375635-19375656|-;CCACAGCTGTCGGAgtcatGCT;I
chr19:758090-758092|+	Q8IVT2	382	S	Phosphoserine	TCG	MISP	chr19:758087-758109|+;GTCtcggaGGGTCCCCAGCCCGG;L
chr1:45824475-45824477|+	Q6P0Q8	74	S	Phosphoserine	AGT	MAST2	chr1:45824456-45824479|-;CCTGCTCTTCAGGAAActcagTAA;N
chr19:7911115-7911117|+	O14733	271	S	Phosphoserine	TCC	MAP2K7	chr19:7911110-7911132|+;TGGactccAAAGCCAAGACGCGG;F
chr5:119634397-119634399|+	A1A519	217	T	Phosphothreonine	ACT	FAM170A	chr5:119634391-119634412|+;GCCaagacTCCTGACTGGCTGG;I
chr7:143286641-143286643|+	Q8IV31	155	S	Phosphoserine	AGC	TMEM139	chr7:143286624-143286647|-;CCATGGCCCAGGAAGGaagccCTG;N
chr16:30188529-30188531|+	P31146	412	T	Phosphothreonine	ACC	CORO1A	chr16:30188523-30188544|+;CTGgacacCGGGCGCAGGAGGG;I
chr3:48847357-48847359|-	P13861	80	S	Phosphoserine	TCG	PRKAR2A	chr3:48847338-48847361|-;CCAAGTCCTCGTCCTCctccgACT;L
chr9:129868443-129868445|+	Q9Y2K6	377	T	Phosphothreonine	ACG	USP20	chr9:129868438-129868460|+;GCCggacgCCAGGTATCAGCTGG;M
chrX:152945415-152945417|+	O15231	453	S	Phosphoserine	AGC	ZNF185	chrX:152945399-152945421|-;CCCAGAGCGGCAGAGcagccCCA;N	chrX:152945400-152945422|-;CCAGAGCGGCAGAGCagcccCAG;N
chr7:74397120-74397122|+	Q9UDT6	923	S	Phosphoserine	TCC	CLIP2	chr7:74397115-74397138|+;GTCactccCCAGGGCCGGAGAGGG;F
chr11:3827725-3827727|-	P84095	138	T	Phosphothreonine	ACA	RHOG	chr11:3827709-3827732|-;CCTGGCCCTGCTGCGGtgtgaTGG;I
chr4:1918477-1918479|+	O96028	422	T	Phosphothreonine	ACT	WHSC1	chr4:1918471-1918492|+;AAGagtacTCCTCAAAAGACGG;I
chr16:67728505-67728507|-	Q6VN20	453	S	Phosphoserine	AGT	RANBP10	chr16:67728502-67728524|+;CTCactgtCGCTGTGGGGAGGGG;N
chr6:154822332-154822334|+	Q9UPN6	617	S	Phosphoserine	AGC	SCAF8	chr6:154822319-154822340|-;CCAGACAACTCAGAgcccaACT;N
chr20:63415012-63415014|-	O43526	472	S	Phosphoserine	AGC	KCNQ2	chr20:63415006-63415028|+;CTCgaggcTCTGGTCGGCGCTGG;N	chr20:63415007-63415029|+;TCGaggctCTGGTCGGCGCTGGG;N
chr2:119245545-119245547|+	Q658P3	17	S	Phosphoserine	AGC	STEAP3	chr2:119245529-119245550|-;CCTCCACCTGGTGGacagcGAT;N
chr15:75210958-75210960|+	Q6ZRI6	996	S	Phosphoserine	AGC	C15orf39	chr15:75210941-75210963|-;CCCCTGCTACCAGTGccagcCCA;N	chr15:75210942-75210964|-;CCCTGCTACCAGTGCcagccCAC;N	chr15:75210943-75210965|-;CCTGCTACCAGTGCCagcccACC;N
chr1:11750169-11750171|+	Q6RW13	153	S	Phosphoserine	AGT	AGTRAP	chr1:11750156-11750177|-;CCCAGAGGGCAGGAgtcaaGAT;N
chr16:651251-651253|+	Q96KV7	241	S	Phosphoserine	TCC	WDR90	chr16:651245-651267|+;AGCtgttcCCCTCCTGAGGCAGG;F
chr18:3742440-3742442|-	O14490	415	S	Phosphoserine	TCC	DLGAP1	chr18:3742424-3742446|-;CCAGGCTCCGGTTGAtggagACT;F
chr17:28399662-28399664|-	Q96NT5	458	S	Phosphoserine	AGC	SLC46A1	chr17:28399657-28399680|+;CAGgggctCTGGGGAAACTGCTGG;N
chr11:3712693-3712695|-	P52948	888	S	Phosphoserine	TCT	NUP98	chr11:3712680-3712701|-;CCTCCTCTTCATCAgaatcCTG;F
chr15:71951814-71951816|-	B2RTY4	755	S	Phosphoserine	AGC	MYO9A	chr15:71951808-71951831|+;CTCtaagcTCCTCTGGTGGACTGG;N
chr1:226881995-226881997|+	P49810	30	S	Phosphoserine	TCC	PSEN2	chr1:226881990-226882012|+;CGCgctccTGCCAGGAGGGCAGG;F
chr19:46678604-46678606|-	Q9BZL6	710	S	Phosphoserine	TCA	PRKD2	chr19:46678588-46678610|-;CCGGCGTGCCCACCActgagCGG;L
chr4:78911641-78911643|+	Q9NSY1	1032	S	Phosphoserine	AGC	BMP2K	chr4:78911625-78911647|-;CCGAGACTCTCAAAGtagcaATG;N
chr18:77017120-77017122|-	P02686	96	S	Phosphoserine	TCC	MBP	chr18:77017105-77017127|-;CCCCGGGGCATCTCGggaaaAGA;F	chr18:77017106-77017128|-;CCCGGGGCATCTCGGgaaaaGAG;F
chr16:15694188-15694190|+	Q9NXR1	243	T	Phosphothreonine	ACC	NDE1	chr16:15694183-15694206|+;GGGggaccCCCCTCACACCTGCGG;I
chr7:156950698-156950700|+	Q5C9Z4	321	S	Phosphoserine	TCG	NOM1	chr7:156950696-156950719|+;CCTcggagGACGGTGACATAACGG;L
chr7:140734711-140734713|-	P15056	729	S	Phosphoserine	TCA	BRAF	chr7:140734692-140734715|-;CCCGATTCAAGGAGGGttctgATG;L
chr22:20819653-20819655|-	P42356	259	S	Phosphoserine	TCC	PI4KA	chr22:20819636-20819658|-;CCCACCTGAGAGATGctggaCAC;F
chr17:28674405-28674407|+	Q7KZ85	78	S	Phosphoserine	TCA	SUPT6H	chr17:28674399-28674421|+;GGTgattcAGAAGATGATGTTGG;L
chr4:113513329-113513331|-	Q13557	315	S	Phosphoserine	TCA	CAMK2D	chr4:113513314-113513336|-;CCCAATGCATGTACCtgagaAAT;L	chr4:113513315-113513337|-;CCAATGCATGTACCTgagaaATT;L
chr14:71709489-71709491|+	O43166	1366	S	Phosphoserine	TCC	SIPA1L1	chr14:71709487-71709510|+;GCTccagtGAAGTAATCTCCATGG;F
chr17:2057342-2057344|+	Q14526	237	S	Phosphoserine	TCC	HIC1	chr17:2057337-2057360|+;GCTgctccCCTCTTTGTGGCCTGG;F
chr5:179833713-179833715|+	Q13501	366	S	Phosphoserine	TCT	SQSTM1	chr5:179833709-179833731|+;AAGctctcTGGACCCCTCCCAGG;F
chr2:121425287-121425289|-	Q7Z460	688	S	Phosphoserine	TCC	CLASP1	chr2:121425271-121425294|-;CCAACAATTTTCCTGGggaacTTG;F
chr16:30721449-30721451|+	Q6ZRS2	1172	S	Phosphoserine	TCT	SRCAP	chr16:30721443-30721464|+;ATTctatcTCCCGATATGCAGG;F
chr9:131473693-131473695|+	Q5JSZ5	765	S	Phosphoserine	AGT	PRRC2B	chr9:131473677-131473698|-;CCCGCACCCGAAGTcgagtGAC;N
chr2:63887630-63887632|+	Q16851	434	S	Phosphoserine	AGT	UGP2	chr2:63887613-63887636|-;CCTTGGTTAAATTAGGcagttCTT;N
chr7:73624424-73624426|-	Q9NP71	23	S	Phosphoserine	TCG	MLXIPL	chr7:73624405-73624428|-;CCGAGTCTGTGTCCGAgtccgAGT;L
chr2:70663581-70663583|-	P35612	675	T	Phosphothreonine	ACG	ADD2	chr2:70663562-70663585|-;CCTTAGAGGTATCAACatccgTGT;M
chr17:3885388-3885390|-	Q8N5S9	100	S	Phosphoserine	TCC	CAMKK1	chr17:3885373-3885395|-;CCGCCAGGCCCGGGGggagaTGT;F
chr3:195867610-195867612|-	Q07912	881	S	Phosphoserine	AGC	TNK2	chr3:195867606-195867628|+;CGGggctcTGGGCCTCACGCAGG;N
chr1:233671495-233671497|+	O00180	326	S	Phosphoserine	TCA	KCNK1	chr1:233671491-233671514|+;CCAgtcatCTGCCTGCGTGGATGG;L
chr19:11448284-11448286|+	P14314	390	S	Phosphoserine	TCC	PRKCSH	chr19:11448278-11448300|+;GAGgagtcCATCAGGTAGCGGGG;F	chr19:11448279-11448301|+;AGGagtccATCAGGTAGCGGGGG;F
chr8:1957012-1957014|+	O15013	1287	S	Phosphoserine	TCC	ARHGEF10	chr8:1957009-1957031|+;GGGtccctGAGCTTGTCTCACGG;F
chr2:240771028-240771030|-	Q12756	419	S	Phosphoserine	AGC	KIF1A	chr2:240771026-240771049|+;AGGctggaCACGGAGGCCGCGCGG;N
chr1:55214850-55214852|-	Q9UPU5	88	S	Phosphoserine	AGC	USP24	chr1:55214844-55214866|+;TCCggtgcTCCCGCCGCGGGAGG;N	chr1:55214845-55214867|+;CCGgtgctCCCGCCGCGGGAGGG;N	chr1:55214846-55214868|+;CGGtgctcCCGCCGCGGGAGGGG;N
chr8:38819701-38819703|+	O75410	153	S	Phosphoserine	TCA	TACC1	chr8:38819695-38819716|+;CCAttttcAATAGAAACGAAGG;L
chr7:158741783-158741785|-	A0FGR8	691	S	Phosphoserine	TCT	ESYT2	chr7:158741766-158741789|-;CCAGGGCCTGGAGACCcagacATA;F
chr1:66682000-66682002|+	Q9BQI5	316	S	Phosphoserine	TCT	SGIP1	chr1:66681994-66682015|+;CATttttcTGATACATCCCCGG;F
chr17:3591203-3591205|-	Q8NER1	145	T	Phosphothreonine	ACA	TRPV1	chr17:3591186-3591208|-;CCTTTGAACTCGTTGtctgtGAG;I
chr8:56441323-56441325|-	P01210	251	S	Phosphoserine	TCC	PENK	chr8:56441304-56441327|-;CCATTTCAGGAACTTCtttggAGT;F
chr8:42326072-42326074|+	O14920	697	S	Phosphoserine	AGC	IKBKB	chr8:42326054-42326076|-;CCCTCCACGGCCTCCaacagCTT;N	chr8:42326055-42326077|-;CCTCCACGGCCTCCAacagcTTA;N	chr8:42326058-42326080|-;CCACGGCCTCCAACAgcttaCCT;N
chr2:46007500-46007502|+	Q02156	368	S	Phosphoserine	TCA	PRKCE	chr2:46007498-46007521|+;TGTcatttGACAACCGAGGAGAGG;L
chr1:149944997-149944999|-	Q6GQQ9	464	S	Phosphoserine	TCT	OTUD7B	chr1:149944981-149945003|-;CCTTGTCTGAGTCTCcagacTCA;F
chr14:101964899-101964901|+	Q14204	70	S	Phosphoserine	TCG	DYNC1H1	chr14:101964897-101964920|+;TTTcggacCCGCAGGTCCACACGG;L
chr19:40677290-40677292|-	Q9Y6R0	224	S	Phosphoserine	TCC	NUMBL	chr19:40677273-40677295|-;CCCCCAGACAGGCGGaaggaGCC;F	chr19:40677274-40677296|-;CCCCAGACAGGCGGAaggagCCC;F	chr19:40677275-40677297|-;CCCAGACAGGCGGAAggagcCCT;F	chr19:40677276-40677298|-;CCAGACAGGCGGAAGgagccCTC;F
chr1:156743873-156743875|-	P51858	165	S	Phosphoserine	TCT	HDGF	chr1:156743857-156743880|-;CCTTGGGACGTTTAGGagagtCCT;F
chr5:172338576-172338578|-	A1X283	843	S	Phosphoserine	TCT	SH3PXD2B	chr5:172338559-172338581|-;CCGTCGGCATTGGGGacagaGGC;F
chr3:47562672-47562674|-	O95196	543	S	Phosphoserine	TCG	CSPG5	chr3:47562658-47562680|-;CCCTCAAGTTTGGGCgacatGGA;L
chr9:126340562-126340564|+	Q9H7P6	46	S	Phosphoserine	TCA	MVB12B	chr9:126340558-126340580|+;AACgtcaaTGGATCCCATCACGG;L	chr9:126340559-126340581|+;ACGtcaatGGATCCCATCACGGG;L
chr3:195294732-195294734|-	Q15057	584	S	Phosphoserine	AGT	ACAP2	chr3:195294729-195294751|+;TAAactatTGGCTGACACCGTGG;N
chr13:41076166-41076168|+	O75554	229	S	Phosphoserine	TCT	WBP4	chr13:41076160-41076181|+;AGTgattcTGATGGGGAACAGG;F
chr2:191846815-191846817|-	O95810	37	S	Phosphoserine	AGC	SDPR	chr2:191846809-191846831|+;GTTcaggcTGGGGCTTGGTGTGG;N	chr2:191846812-191846834|+;CAGgctggGGCTTGGTGTGGAGG;N
chr22:37655535-37655537|+	Q9Y3L3	653	S	Phosphoserine	AGC	SH3BP1	chr22:37655517-37655540|-;CCAGGTCCAGCCTCCCccagcCCA;N
chr19:5612553-5612555|-	Q14151	207	S	Phosphoserine	TCC	SAFB2	chr19:5612539-5612561|-;CCTGGCTCCAAAAGGgattcTTC;F
chr5:177458586-177458588|-	Q16643	416	S	Phosphoserine	AGC	DBN1	chr5:177458580-177458602|+;TGCagggcTGCCTGGCCCCCGGG;N	chr5:177458581-177458603|+;GCAgggctGCCTGGCCCCCGGGG;N
chr9:83975494-83975496|-	P61978	75	S	Phosphoserine	AGT	HNRNPK	chr9:83975491-83975514|+;AACactggCATTGTACTGCATTGG;N
chr1:155816239-155816241|-	Q3T8J9	346	S	Phosphoserine	TCA	GON4L	chr1:155816226-155816247|-;CCTTCTTAATTGGTgaaatATT;L
chr8:18011360-18011362|+	Q15154	1782	S	Phosphoserine	TCT	PCM1	chr8:18011357-18011379|+;GTGtctatTAGTAAGTTTAAAGG;F
chr16:46660514-46660516|-	Q96QK1	783	S	Phosphoserine	TCA	VPS35	chr16:46660499-46660521|-;CCCCTCGGATTCTGGtgattCCC;L	chr16:46660500-46660522|-;CCCTCGGATTCTGGTgattcCCG;L
chr5:65670270-65670272|-	Q96EQ0	297	S	Phosphoserine	AGC	SGTB	chr5:65670266-65670288|+;TGCtgctgAATGATCTGCTCCGG;N
chr12:53409525-53409527|+	P08047	670	S	Phosphoserine	TCG	SP1	chr12:53409520-53409542|+;CACgttcgGATGAGCTACAGAGG;L
chr3:115676103-115676105|+	P17677	41	S	Phosphoserine	AGC	GAP43	chr3:115676089-115676111|-;CCAAAATTCAGGCTAgcttcCGT;N
chr10:128115424-128115426|-	P46013	328	T	Phosphothreonine	ACT	MKI67	chr10:128115408-128115431|-;CCACAGCCTTGCTGGGagtctGAA;I
chr15:42735598-42735600|-	Q8IWY9	285	S	Phosphoserine	AGC	CDAN1	chr15:42735592-42735614|+;TGTgaggcTTCCTGTCCGGCTGG;N	chr15:42735593-42735615|+;GTGaggctTCCTGTCCGGCTGGG;N
chr17:29576220-29576222|-	Q9Y2X7	537	T	Phosphothreonine	ACT	GIT1	chr17:29576204-29576226|-;CCCATAGGTGACTCAcagtgCTG;I	chr17:29576205-29576227|-;CCATAGGTGACTCACagtgcTGT;I
chr14:105380999-105381001|+	Q86VP3	390	S	Phosphoserine	AGC	PACS2	chr14:105380981-105381004|-;CCTGGACAGCCTGAGGacagcCCC;N
chr11:77625003-77625005|-	P54105	144	S	Phosphoserine	TCA	CLNS1A	chr11:77624989-77625011|-;CCATCGTAGTCATCTgaatcCTC;L
chr12:754064-754066|+	Q9H4A3	167	S	Phosphoserine	TCC	WNK1	chr12:754059-754082|+;CAGtgtccCAGCCTAGCCTTGTGG;F
chr20:35507753-35507755|+	Q9BV73	2218	T	Phosphothreonine	ACC	CEP250	chr20:35507751-35507774|+;TCAccagaCGGGCTCTGGAGAAGG;I
chr7:16706062-16706064|+	Q9Y6E2	412	S	Phosphoserine	TCC	BZW2	chr7:16706058-16706080|+;AGAatccgAATCGGAAGGTGAGG;F
chr8:97719100-97719102|+	Q86UE4	478	S	Phosphoserine	TCT	MTDH	chr8:97719098-97719121|+;CCTctaaaACCCGTCCAAAACAGG;F
chr11:74629236-74629238|+	Q15054	307	S	Phosphoserine	TCT	POLD3	chr11:74629232-74629254|+;ATTatctgATGATGAGACAAAGG;F
chr19:45179483-45179485|+	Q6QNY0	63	T	Phosphothreonine	ACC	BLOC1S3	chr19:45179477-45179498|+;GCGgagacCGACTCGGAGCCGG;I
chr6:110180580-110180582|+	O60508	46	S	Phosphoserine	TCA	CDC40	chr6:110180578-110180601|+;CATcaaagCCGTCTCTAGCAGTGG;L
chr20:63928388-63928390|+	Q9H3Z4	15	S	Phosphoserine	TCA	DNAJC5	chr20:63928385-63928407|+;GAGtcattGTACCACGTCCTTGG;L	chr20:63928386-63928408|+;AGTcattgTACCACGTCCTTGGG;L
chr6:143502415-143502417|-	Q9BTY2	301	S	Phosphoserine	TCC	FUCA2	chr6:143502399-143502421|-;CCCTCCTATAGCCCCaggacAGT;F	chr6:143502400-143502422|-;CCTCCTATAGCCCCAggacaGTT;F
chr18:51197057-51197059|-	Q5U5Q3	88	S	Phosphoserine	TCT	MEX3C	chr18:51197044-51197065|-;CCCGCTCCTCTGGAgacagCTC;F
chr22:37566428-37566430|+	Q00587	27	S	Phosphoserine	TCA	CDC42EP1	chr22:37566423-37566445|+;CCAgttcaCAGGGAAAGAGGCGG;L
chr19:4099202-4099204|-	P36507	306	S	Phosphoserine	AGC	MAP2K2	chr19:4099196-4099218|+;CGTaccgcTGACGGGGCGCCCGG;N	chr19:4099197-4099219|+;GTAccgctGACGGGGCGCCCGGG;N	chr19:4099198-4099220|+;TACcgctgACGGGGCGCCCGGGG;N	chr19:4099199-4099221|+;ACCgctgaCGGGGCGCCCGGGGG;N
chr17:5420262-5420264|+	Q86UA6	18	S	Phosphoserine	TCG	RPAIN	chr17:5420257-5420280|+;TGGgctcgCCGCCTTGGAAAGAGG;L
chr3:11259455-11259457|+	P35367	140	T	Phosphothreonine	ACC	HRH1	chr3:11259451-11259473|+;TCGtaccaAGACCCGAGCCTCGG;I
chr3:197700710-197700712|-	Q92622	388	S	Phosphoserine	AGC	RUBCN	chr3:197700704-197700725|+;TGAgaagcTGGACCTGCGGAGG;N
chr6:79060509-79060511|-	Q8WWQ0	136	S	Phosphoserine	TCA	PHIP	chr6:79060495-79060517|-;CCATAGTTAACTGGTgactcAGG;L
chr9:128706812-128706814|+	Q6P5Z2	171	S	Phosphoserine	TCC	PKN3	chr9:128706807-128706830|+;GTGggtccCCGGAGCCAGGTGAGG;F
chr22:25041451-25041453|+	Q9BY89	1441	S	Phosphoserine	AGC	KIAA1671	chr22:25041436-25041458|-;CCCAAAGGGAGGCCCagcctTAC;N	chr22:25041437-25041459|-;CCAAAGGGAGGCCCAgccttACT;N
chr2:69170284-69170286|+	Q9H6X2	362	S	Phosphoserine	AGT	ANTXR1	chr2:69170266-69170289|-;CCACCCCCTGCCGAGGagagtGAG;N
chr4:113353824-113353826|+	Q01484	1736	S	Phosphoserine	TCA	ANK2	chr4:113353821-113353843|+;GAGtcattAGGTGAAGACCCAGG;L
chr12:107712194-107712196|+	Q13610	494	S	Phosphoserine	AGC	PWP1	chr12:107712178-107712200|-;CCCTTTTGGCAGCAGgagctCAG;N	chr12:107712179-107712201|-;CCTTTTGGCAGCAGGagctcAGA;N
chr19:4268679-4268681|+	Q9BW85	319	S	Phosphoserine	AGC	CCDC94	chr19:4268663-4268685|-;CCTGGACAGTGACGAcagcaACG;N
chr19:35732751-35732753|+	Q9UMN6	2068	T	Phosphothreonine	ACT	KMT2B	chr19:35732746-35732769|+;ACGgcactGACAGTGAGGCTGAGG;I	chr19:35732749-35732772|+;GCActgacAGTGAGGCTGAGGCGG;I
chr1:31346662-31346664|+	Q9NP64	114	S	Phosphoserine	TCC	ZCCHC17	chr1:31346659-31346681|+;CGAtccttCCAGGATTACACTGG;F
chr15:50993377-50993379|+	Q9UPM8	700	S	Phosphoserine	AGC	AP4E1	chr15:50993361-50993383|-;CCTCCTTAGGACAAAtagctTGA;N
chr3:184353040-184353042|-	P51788	712	S	Phosphoserine	AGT	CLCN2	chr3:184353037-184353059|+;GGGactctCTCCGAGGTTCCTGG;N
chr17:50196662-50196664|-	P02452	271	S	Phosphoserine	AGT	COL1A1	chr17:50196659-50196680|+;ACCactgaAACCCTAAAGCAGG;N
chr3:25599495-25599497|-	Q02880	1550	S	Phosphoserine	TCT	TOP2B	chr3:25599478-25599500|-;CCTTCATTTTCAGAGccagaTGC;F
chr11:608373-608375|+	Q9P1Y6	973	S	Phosphoserine	AGC	PHRF1	chr11:608358-608380|-;CCGGAAGCCCCACCCagcccGGA;N
chr1:8013216-8013218|-	Q9UJM3	461	S	Phosphoserine	TCT	ERRFI1	chr1:8013201-8013223|-;CCCCAAGGTCTAAGGagaaaCCA;F	chr1:8013202-8013224|-;CCCAAGGTCTAAGGAgaaacCAC;F
chr12:109166871-109166873|+	O00763	222	S	Phosphoserine	TCG	ACACB	chr12:109166865-109166886|+;AGCatgtcGGGACTCCACCTGG;L
chr9:134401769-134401771|+	P19793	56	S	Phosphoserine	TCC	RXRA	chr9:134401764-134401787|+;TGAgctccCCCATCAACGGCATGG;F
chr8:143917086-143917088|-	Q15149	4382	S	Phosphoserine	TCC	PLEC	chr8:143917070-143917093|-;CCACCGAGGAGGAACGggagcGGA;F
chr1:110341626-110341628|+	Q96T37	741	S	Phosphoserine	AGC	RBM15	chr1:110341611-110341633|-;CCCACTGAGGGAAAAagcccTCT;N
chr18:48921906-48921908|-	O15105	249	S	Phosphoserine	TCC	SMAD7	chr18:48921893-48921914|-;CCAGAAGAAGTTGGgaatcTAG;F
chr17:1478481-1478483|-	O00159	408	S	Phosphoserine	AGC	MYO1C	chr17:1478475-1478497|+;GCTggggcTCTCCACGTCCTAGG;N	chr17:1478476-1478498|+;CTGgggctCTCCACGTCCTAGGG;N
chr5:172339521-172339523|-	A1X283	528	S	Phosphoserine	TCC	SH3PXD2B	chr5:172339503-172339525|-;CCCCTCCGACTTGATgatggATT;F	chr5:172339504-172339526|-;CCCTCCGACTTGATGatggaTTC;F	chr5:172339505-172339527|-;CCTCCGACTTGATGAtggatTCT;F
chr1:167694195-167694197|+	Q6JBY9	123	S	Phosphoserine	TCT	RCSD1	chr1:167694191-167694214|+;ACCttctaCCCCCAGCAGCCCTGG;F
chr6:143844531-143844533|+	Q96GA3	17	S	Phosphoserine	TCT	LTV1	chr6:143844529-143844551|+;TGTcttttCACTTGGTCCACCGG;F
chr9:131164069-131164071|+	P35658	940	S	Phosphoserine	TCC	NUP214	chr9:131164063-131164084|+;AAActgtcCCCCATGAAACAGG;F
chr2:96551840-96551842|+	Q03989	438	S	Phosphoserine	AGC	ARID5A	chr2:96551826-96551848|-;CCACCTTCCCCAGTAgcccaGGC;N
chr17:17817912-17817914|-	P36956	396	S	Phosphoserine	TCT	SREBF1	chr17:17817899-17817920|-;CCAGATCCTTCAGAgattcTGT;F
chr4:151175169-151175171|-	Q5HYK7	65	S	Phosphoserine	TCT	SH3D19	chr4:151175151-151175173|-;CCCAGAGTCCCACTCtccagAAG;F	chr4:151175152-151175174|-;CCAGAGTCCCACTCTccagaAGC;F
chr4:932140-932142|-	O14976	16	S	Phosphoserine	TCC	GAK	chr4:932123-932145|-;CCGGAAGCACCGCCCagggaGCC;F
chr8:42439616-42439618|-	Q08357	256	S	Phosphoserine	TCT	SLC20A2	chr8:42439597-42439620|-;CCTTACTGAGGCTTTCgtcagATA;F
chr4:113353815-113353817|+	Q01484	1733	S	Phosphoserine	TCA	ANK2	chr4:113353809-113353831|+;GGTagttcAGAAGAGTCATTAGG;L
chr3:133811123-133811125|+	Q9Y5M8	112	S	Phosphoserine	AGT	SRPRB	chr3:133811107-133811129|-;CCATCCCCAGGGCAAtagtcTGA;N
chr14:104714778-104714780|+	Q27J81	1206	T	Phosphothreonine	ACA	INF2	chr14:104714773-104714795|+;CGGgcacaCTCCCCAGGGCCCGG;I
chr3:179570220-179570222|+	O96019	86	S	Phosphoserine	TCA	ACTL6A	chr3:179570214-179570236|+;GCCatttcACCTCTAAAAAATGG;L	chr3:179570215-179570237|+;CCAtttcaCCTCTAAAAAATGGG;L
chr3:108080124-108080126|-	Q08722	89	S	Phosphoserine	TCA	CD47	chr3:108080110-108080132|-;CCTTTTAGTAATTGTgagacTTC;L
chr1:36322349-36322351|-	Q9NVM1	148	T	Phosphothreonine	ACG	EVA1B	chr1:36322330-36322353|-;CCGTGGGGCTGGGCCCcagcgTGC;M
chr11:3699155-3699157|-	P52948	1329	S	Phosphoserine	AGC	NUP98	chr11:3699152-3699174|+;AGGgctgtTTTTTTGGGTTAAGG;N
chr1:198232593-198232595|+	Q8TDX7	5	S	Phosphoserine	TCA	NEK7	chr1:198232588-198232610|+;AGCaatcaCAAGGAATGCAAGGG;L
chr14:39176537-39176539|+	Q9H307	66	S	Phosphoserine	TCA	PNN	chr14:39176531-39176553|+;GGAttctcAGATAGTGGAGGAGG;L
chr11:65343805-65343807|+	Q92785	176	T	Phosphothreonine	ACT	DPF2	chr11:65343799-65343821|+;GAAgatacTCCCAAGCGTCGGGG;I
chr5:56815982-56815984|+	Q13233	137	S	Phosphoserine	AGT	MAP3K1	chr5:56815964-56815986|-;CCGGACAGCGGCGCCtcgagTCC;N
chr5:98879714-98879716|-	O14646	1025	S	Phosphoserine	TCA	CHD1	chr5:98879701-98879722|-;CCTCATCCATATTTgagaaGTT;L
chr1:27548924-27548926|-	Q5TGY3	1064	S	Phosphoserine	TCG	AHDC1	chr1:27548908-27548931|-;CCATGTAGCCACCGGGcgagaCTG;L
chr16:29664779-29664781|+	P16150	351	S	Phosphoserine	TCT	SPN	chr16:29664774-29664797|+;GGAagtctCGCCAGGGCTCCCTGG;F
chr7:103075405-103075407|+	Q8N2F6	45	S	Phosphoserine	TCC	ARMC10	chr7:103075401-103075423|+;GAAgtccgCAGGTGGGACCCCGG;F
chr8:127738473-127738475|+	P01106	71	S	Phosphoserine	TCG	MYC	chr8:127738468-127738491|+;TCTgctcgCCCTCCTACGTTGCGG;L
chr11:62523119-62523121|-	Q09666	3766	S	Phosphoserine	TCT	AHNAK	chr11:62523102-62523124|-;CCTTCCATTTTGGGCagagaAAC;F
chr5:131635022-131635024|-	Q8TEU7	3	S	Phosphoserine	TCA	RAPGEF6	chr5:131635008-131635030|-;CCAGGGTCCACGGGTgagttCAT;L
chr11:34141806-34141808|+	Q9H0A0	934	S	Phosphoserine	AGT	NAT10	chr11:34141788-34141810|-;CCCACGATGAAGACCctcagTGA;N	chr11:34141789-34141811|-;CCACGATGAAGACCCtcagtGAC;N
chr8:123333909-123333911|-	Q6PL18	1149	T	Phosphothreonine	ACA	ATAD2	chr8:123333893-123333916|-;CCACAGGAGTACTCGGtgtctTTA;I
chr21:25725320-25725322|-	P18859	65	S	Phosphoserine	TCA	ATP5J	chr21:25725301-25725324|-;CCAGCTCTTGCTGATActctgAAC;L
chr4:13601797-13601799|-	Q8NFC6	1701	S	Phosphoserine	TCT	BOD1L1	chr4:13601781-13601803|-;CCTCTTCACTGCTTAtagatCCT;F
chr2:210298505-210298507|-	P05976	73	S	Phosphoserine	AGC	MYL1	chr2:210298499-210298521|+;GACctggcTTAAGGTGATCTTGG;N
chr12:122474166-122474168|-	Q6NZY4	485	T	Phosphothreonine	ACC	ZCCHC8	chr12:122474150-122474173|-;CCTTTGGGAGTGGAGGggtgaAGA;I
chr16:189318-189320|-	Q9NQ29	332	S	Phosphoserine	TCC	LUC7L	chr16:189302-189324|-;CCCAGGACTCCTCTCtggatGCC;F
chr7:47368933-47368935|-	Q68CZ2	571	S	Phosphoserine	TCA	TNS3	chr7:47368914-47368937|-;CCTGCATCTGGGCGGAcactgAGG;L
chr10:86681781-86681783|+	O75112	223	S	Phosphoserine	TCG	LDB3	chr10:86681778-86681800|+;GCCtcgggTGTCGGACTCCCAGG;L
chr22:42882271-42882273|-	Q9UNF0	273	S	Phosphoserine	AGC	PACSIN2	chr22:42882267-42882289|+;TGAtgctcTGCTCCAGGTCATGG;N
chr1:27100394-27100396|-	P19634	787	S	Phosphoserine	AGC	SLC9A1	chr1:27100388-27100410|+;CTGggagcTGGGGCTGTCACTGG;N	chr1:27100389-27100411|+;TGGgagctGGGGCTGTCACTGGG;N
chr4:38891752-38891754|+	Q8IWE2	120	S	Phosphoserine	TCC	FAM114A1	chr4:38891746-38891768|+;GTGgattcCCCTCCAAGTGGAGG;F
chr14:100239596-100239598|+	P25490	118	S	Phosphoserine	TCG	YY1	chr14:100239594-100239617|+;ACTcggacGGGCTGCGCGCCGAGG;L
chr17:81905098-81905100|-	Q99447	342	T	Phosphothreonine	ACA	PCYT2	chr17:81905080-81905102|-;CCGCTGGACGATGAGgtctgTGG;I
chr17:28717475-28717477|-	P0DI83	78	S	Phosphoserine	TCG	NARR	chr17:28717462-28717483|-;CCCGGGGCCGCGGCgagccCAA;L
chr20:56518203-56518205|+	Q9BY42	287	S	Phosphoserine	TCC	RTFDC1	chr20:56518199-56518221|+;CAGctccgCCAAGCGCTCCAAGG;F
chr14:23080330-23080332|-	Q9UKV3	393	T	Phosphothreonine	ACT	ACIN1	chr14:23080314-23080336|-;CCTTCTTTCGATCTTcagtcAGT;I
chr19:18143884-18143886|+	O60307	792	S	Phosphoserine	TCA	MAST3	chr19:18143878-18143900|+;GCCttctcATCAGAGGATGAGGG;L	chr19:18143880-18143902|+;CTTctcatCAGAGGATGAGGGGG;L
chr20:52152551-52152553|-	Q9NPA5	547	S	Phosphoserine	AGT	ZFP64	chr20:52152545-52152566|+;GATcagacTGACCTGGCGCAGG;N
chr16:28866356-28866358|+	Q9NRF2	88	S	Phosphoserine	TCG	SH2B1	chr16:28866350-28866371|+;TCCctgtcGCCACCCATCCTGG;L
chr14:64741738-64741740|+	A1L390	741	S	Phosphoserine	AGC	PLEKHG3	chr14:64741725-64741746|-;CCGTCGCCGGGAGAgcctcTCC;N
chr16:28898392-28898394|+	O14983	569	T	Phosphothreonine	ACC	ATP2A1	chr16:28898387-28898410|+;GGGacaccCCCCCGAAGCGAGAGG;I
chr13:23331084-23331086|-	Q9NZJ4	4264	S	Phosphoserine	AGC	SACS	chr13:23331079-23331101|+;GTGgggctGGTTGGTGTAGAAGG;N
chr4:119158121-119158123|+	Q9NPC6	116	S	Phosphoserine	AGC	MYOZ2	chr4:119158107-119158129|-;CCCCAGATCCACGAAgccctCCA;N
chr9:115076535-115076537|-	P24821	905	T	Phosphothreonine	ACA	TNC	chr9:115076516-115076539|-;CCAGGGTGATGCTGTTatctgTCT;I
chr6:4043867-4043869|+	Q13523	569	S	Phosphoserine	AGC	PRPF4B	chr6:4043852-4043874|-;CCATCTGAACCAAGCagcccCCA;N
chr14:92159139-92159141|+	Q9P2I0	660	S	Phosphoserine	TCA	CPSF2	chr14:92159133-92159154|+;GAAgactcAGAGATGCAAGTGG;L
chr14:21524999-21525001|-	Q9Y467	243	S	Phosphoserine	AGC	SALL2	chr14:21524995-21525017|+;TGGggctgAAGAGGGGTAGTAGG;N	chr14:21524996-21525018|+;GGGgctgaAGAGGGGTAGTAGGG;N	chr14:21524997-21525019|+;GGGctgaaGAGGGGTAGTAGGGG;N
chr17:19004030-19004032|-	A6ND36	4	S	Phosphoserine	TCT	FAM83G	chr17:19004014-19004037|-;CCAGACACTGCACCTGagagaAGG;F
chr5:56872838-56872840|+	Q13233	507	S	Phosphoserine	AGT	MAP3K1	chr5:56872825-56872846|-;CCACGAGTTGTCAAgtcctGTG;N
chr1:200848753-200848755|+	Q08AD1	673	S	Phosphoserine	AGT	CAMSAP2	chr1:200848739-200848761|-;CCAGGGAAGCTTTGAgtcctTGT;N
chr3:133777229-133777231|+	P02787	685	S	Phosphoserine	TCC	TF	chr3:133777225-133777247|+;ATGctccaCCTCATGTGAGTAGG;F
chr11:62150156-62150158|+	Q9NQS7	831	S	Phosphoserine	TCC	INCENP	chr11:62150150-62150171|+;GACgactcCACCGATGATGAGG;F
chr12:121822582-121822584|+	Q9UPS6	1335	S	Phosphoserine	AGC	SETD1B	chr12:121822567-121822589|-;CCACCCCGGCCACCCagcccACC;N
chr1:172388586-172388588|+	Q9UQ16	773	S	Phosphoserine	AGC	DNM3	chr1:172388567-172388590|-;CCTCAGGTCACCTCCTccaagCCC;N
chr15:56631714-56631716|-	Q6N043	908	S	Phosphoserine	TCT	ZNF280D	chr15:56631697-56631719|-;CCTTGCTCGCTAACAtcagaACT;F
chr19:14054367-14054369|-	A6NDB9	420	S	Phosphoserine	TCA	PALM3	chr19:14054352-14054374|-;CCTCTCTACCACTGGtgacaTCT;L
chr6:167948380-167948382|+	P55196	1238	S	Phosphoserine	TCC	MLLT4	chr6:167948374-167948395|+;TCCaaatcCCAGGATCGGATGG;F
chr15:64864905-64864907|+	Q8TD55	164	S	Phosphoserine	AGT	PLEKHO2	chr15:64864888-64864910|-;CCCCCCACCAGGTGGccagtGCA;N
chr22:35264977-35264979|+	Q9UGU5	197	S	Phosphoserine	TCA	HMGXB4	chr22:35264971-35264993|+;ATTctgtcACCAAAGGAGAAGGG;L
chr1:70021025-70021027|+	Q96NW7	443	S	Phosphoserine	AGC	LRRC7	chr1:70021009-70021031|-;CCAGTCAGACAGTGAcagctTTA;N
chr6:138262894-138262896|+	Q5TH69	471	S	Phosphoserine	TCC	ARFGEF3	chr6:138262890-138262912|+;AGAttccaTGGAGATCAATGAGG;F
chr19:17726798-17726800|+	Q66K74	472	S	Phosphoserine	AGC	MAP1S	chr19:17726783-17726805|-;CCGGGGCGAGCCGAGagcaaAGA;N
chr12:68688981-68688983|+	P57740	10	S	Phosphoserine	TCA	NUP107	chr12:68688976-68688998|+;AGAtatcaTCCCCTGTAATCCGG;L	chr12:68688977-68688999|+;GATatcatCCCCTGTAATCCGGG;L
chr5:150375757-150375759|+	Q13428	581	T	Phosphothreonine	ACC	TCOF1	chr5:150375753-150375775|+;ACCcacctCCAGTCCTGCCAAGG;I
chr1:28738270-28738272|+	Q9Y5A9	22	S	Phosphoserine	TCT	YTHDF2	chr1:28738267-28738289|+;GGAtctgtACATCAAAAGGATGG;F
chr17:80345152-80345154|+	Q63HN8	2273	S	Phosphoserine	AGC	RNF213	chr17:80345136-80345158|-;CCACACCTCTGACCAaagccCGG;N
chr16:2597258-2597260|+	O15530	513	T	Phosphothreonine	ACT	PDPK1	chr16:2597254-2597276|+;TAAaacttTCTTTGTCCACACGG;I
chr9:101540604-101540606|+	Q5VTR2	138	S	Phosphoserine	AGC	RNF20	chr9:101540586-101540609|-;CCAGAACCAGACTCTGatagcAAT;N
chr1:165907797-165907799|+	Q9BZX2	254	S	Phosphoserine	TCG	UCK2	chr1:165907793-165907814|+;GGCatcggAGTCCAGCAGCAGG;L
chr15:43456676-43456678|-	Q12888	639	S	Phosphoserine	TCT	TP53BP1	chr15:43456660-43456682|-;CCTGATCTAACACACtagaaAGT;F
chr1:52396158-52396160|-	Q13415	203	T	Phosphothreonine	ACC	ORC1	chr1:52396142-52396165|-;CCACATGTTCTGCTGGggtccAAG;I
chr3:53292495-53292497|-	Q9NPI6	319	S	Phosphoserine	AGT	DCP1A	chr3:53292493-53292515|+;GGActgagAACAGGGCTCAACGG;N
chr19:49139800-49139802|+	O75145	737	S	Phosphoserine	TCC	PPFIA3	chr19:49139794-49139816|+;GCGgggtcCCTGGAAGATGGGGG;F
chr8:29071906-29071908|-	Q9NQT8	1644	S	Phosphoserine	TCC	KIF13B	chr8:29071891-29071913|-;CCGGACGCGGAACGGggagcCGG;F
chr3:12587595-12587597|-	P04049	471	S	Phosphoserine	TCC	RAF1	chr3:12587580-12587602|-;CCAAAGGATACTGTTggattTCA;F
chr1:1535374-1535376|-	Q5SV17	169	S	Phosphoserine	AGC	TMEM240	chr1:1535370-1535392|+;GCGggctgGGGTGGCCATTGTGG;N
chr11:77667118-77667120|-	Q96T23	1375	S	Phosphoserine	AGC	RSF1	chr11:77667116-77667138|+;GGGctctgTCCATTGGTTGAAGG;N
chr1:54584694-54584696|+	Q8WXI4	25	S	Phosphoserine	TCA	ACOT11	chr1:54584688-54584710|+;CGGaagtcAGCCTTACGTGCGGG;L	chr1:54584689-54584711|+;GGAagtcaGCCTTACGTGCGGGG;L
chr22:42808803-42808805|-	Q9NP61	428	S	Phosphoserine	TCA	ARFGAP3	chr22:42808786-42808809|-;CCAAAATACATATCTGatgaaATG;L
chr4:24584349-24584351|-	O43143	15	S	Phosphoserine	TCT	DHX15	chr4:24584332-24584354|-;CCCGCACGCTTCTTGccagaGGG;F	chr4:24584333-24584355|-;CCGCACGCTTCTTGCcagagGGG;F
chr15:63044069-63044071|+	P09493	53	T	Phosphothreonine	ACC	TPM1	chr15:63044063-63044084|+;AAGggcacCGAAGATGAACTGG;I
chr11:72007240-72007242|-	Q14980	1804	T	Phosphothreonine	ACC	NUMA1	chr11:72007225-72007247|-;CCGACGAGCGGAGCGggtctTAC;I
chr5:150364195-150364197|+	Q13428	83	S	Phosphoserine	AGC	TCOF1	chr5:150364176-150364199|-;CCGTGTGTCAGACCCCatcagCAC;N
chr2:9630177-9630179|-	P27348	92	S	Phosphoserine	TCC	YWHAQ	chr2:9630158-9630181|-;CCAGCACCGTGGTGCAgatggATC;F
chr19:48895107-48895109|-	O00295	135	S	Phosphoserine	TCC	TULP2	chr19:48895091-48895113|-;CCTCCAATTCTGCATcggaaTTG;F
chr1:71072490-71072492|-	O95218	120	S	Phosphoserine	TCT	ZRANB2	chr1:71072471-71072494|-;CCTCATCATATTCACCatcagATT;F
chr16:56748392-56748394|+	Q8N1F7	49	T	Phosphothreonine	ACA	NUP93	chr16:56748386-56748407|+;ACCctaacACGCACGTCCCAGG;I
chr16:31477397-31477399|+	O43294	403	S	Phosphoserine	TCG	TGFB1I1	chr16:31477394-31477416|+;GGCtcgctGTGCGCCACGTGTGG;L
chr5:124649121-124649123|-	Q9ULD9	421	S	Phosphoserine	TCA	ZNF608	chr5:124649105-124649128|-;CCAGGTCACTTGTCGGtgactCAC;L
chr6:158493670-158493672|+	Q9NRJ4	577	S	Phosphoserine	TCG	TULP4	chr6:158493665-158493687|+;TGGgctcgCCCAGCCTGACTCGG;L
chr9:104814131-104814133|-	O95477	1296	S	Phosphoserine	TCT	ABCA1	chr9:104814117-104814139|-;CCTGGGTCTATGTCAgaatcATT;F
chr9:72248334-72248336|+	Q9Y2T3	453	S	Phosphoserine	TCA	GDA	chr9:72248329-72248351|+;CCAgctcaGTGTAAGACCCTCGG;L
chr7:73498585-73498587|-	Q9UIG0	161	S	Phosphoserine	AGT	BAZ1B	chr7:73498582-73498604|+;GTCacttgATGGAGAATCACAGG;N
chr2:219484601-219484603|+	Q15772	2380	T	Phosphothreonine	ACC	SPEG	chr2:219484595-219484616|+;GCGgggacCCCGCTGGAGCTGG;I
chr2:28412425-28412427|+	P15408	320	S	Phosphoserine	TCC	FOSL2	chr2:28412419-28412440|+;TTGaactcCCCCACTCTGCTGG;F
chr10:67887503-67887505|+	Q96EB6	173	S	Phosphoserine	TCT	SIRT1	chr10:67887500-67887523|+;AGCtctagTGACTGGACTCCAAGG;F
chr3:56593527-56593529|+	A2RUB6	369	S	Phosphoserine	TCA	CCDC66	chr3:56593524-56593546|+;GATtcattAAAGAGTTATCCTGG;L
chr11:77622516-77622518|-	P54105	210	S	Phosphoserine	TCA	CLNS1A	chr11:77622499-77622521|-;CCTTCATAATCTCTTattgaATC;L
chr21:41899180-41899182|-	Q9Y426	581	S	Phosphoserine	TCC	C2CD2	chr21:41899164-41899187|-;CCTTCTCCAAGTCCCAggagtCTA;F
chr1:155965714-155965716|-	Q92974	129	S	Phosphoserine	AGC	ARHGEF2	chr1:155965711-155965733|+;GAAgctgtCGGAGGGGTAGATGG;N
chr3:121993252-121993254|-	Q86SU0	499	S	Phosphoserine	TCG	ILDR1	chr3:121993237-121993259|-;CCAGTGTGGGGAGTGcgagcCGC;L
chr19:46922099-46922101|+	Q9NRY4	1142	S	Phosphoserine	TCT	ARHGAP35	chr19:46922097-46922120|+;GCTctctaGAGCGAGGGCGCAAGG;F
chr13:109783744-109783746|-	Q9Y4H2	770	S	Phosphoserine	TCC	IRS2	chr13:109783731-109783752|-;CCGCGTCGCTGGGGgacacGTT;F
chr2:173191076-173191078|+	Q9NYL2	161	T	Phosphothreonine	ACA	ZAK	chr2:173191071-173191094|+;ACCatacaACACACATGTCCTTGG;I
chrX:154380780-154380782|+	P50402	143	S	Phosphoserine	TCT	EMD	chrX:154380776-154380798|+;TTCttctgAAGAGGAGTGCAAGG;F
chr7:45893035-45893037|+	P08833	242	S	Phosphoserine	TCT	IGFBP1	chr7:45893029-45893051|+;CCTgggtcTCCAGAGATCAGGGG;F
chr9:34401699-34401701|-	Q8IW50	122	S	Phosphoserine	TCT	FAM219A	chr9:34401682-34401704|-;CCGGAGGAGGAGTATctagaCAT;F
chr3:196502964-196502966|-	Q8IYW5	70	S	Phosphoserine	TCT	RNF168	chr3:196502951-196502972|-;CCACGTTGACGAGAgaattTCT;F
chr19:49652589-49652591|+	Q9H7N4	734	S	Phosphoserine	TCC	SCAF1	chr19:49652583-49652605|+;TACgactcCGAGGGACTGAGCGG;F
chr17:41906605-41906607|-	P53396	263	S	Phosphoserine	AGC	ACLY	chr17:41906599-41906621|+;CTTcaggcTTGCCCCACTTTTGG;N
chr6:143712048-143712050|+	O75167	16	S	Phosphoserine	TCA	PHACTR2	chr6:143712045-143712067|+;AACtcagaTGGCCCCACAGCAGG;L
chr11:8730186-8730188|-	P78524	368	S	Phosphoserine	AGC	ST5	chr11:8730183-8730205|+;AGGgctatTTCCAGGGGTCCCGG;N	chr11:8730184-8730206|+;GGGctattTCCAGGGGTCCCGGG;N
chr7:100578168-100578170|-	O75427	313	S	Phosphoserine	TCT	LRCH4	chr7:100578153-100578175|-;CCTTACCTCATTTCCagaccACC;F
chr19:17327704-17327706|-	Q9HCE9	801	S	Phosphoserine	AGC	ANO8	chr19:17327698-17327719|+;GCCgatgcTTTCCACGCGCTGG;N
chr20:36500329-36500331|+	Q9Y2H0	744	S	Phosphoserine	AGC	DLGAP4	chr20:36500311-36500333|-;CCTCACCCCAACTCCatcagCAT;N
chr3:119399237-119399239|+	Q2M1Z3	349	S	Phosphoserine	TCA	ARHGAP31	chr3:119399235-119399258|+;ACTcactaTGTTCAGTGCCTGTGG;L
chr19:16519198-16519200|-	Q8IWX8	904	S	Phosphoserine	TCC	CHERP	chr19:16519179-16519202|-;CCTTCATGCGGGCGATgaaggAGT;F
chr9:100450958-100450960|+	Q96H12	274	S	Phosphoserine	TCG	MSANTD3	chr9:100450952-100450974|+;CCCaattcGCCCTAAGACTTTGG;L
chr6:7210901-7210903|+	Q92766	175	S	Phosphoserine	AGT	RREB1	chr6:7210884-7210906|-;CCTCCAAGAGGAAACtgagtCAC;N	chr6:7210887-7210909|-;CCAAGAGGAAACTGAgtcacGAT;N
chr2:219629676-219629678|+	P48751	198	S	Phosphoserine	AGC	SLC4A3	chr2:219629660-219629682|-;CCCACACACTGACAAgagccCCC;N	chr2:219629661-219629683|-;CCACACACTGACAAGagcccCCA;N
chr15:85664567-85664569|+	Q12802	1602	S	Phosphoserine	AGT	AKAP13	chr15:85664551-85664573|-;CCCTATGTTCAGTTTcagtcTAG;N	chr15:85664552-85664574|-;CCTATGTTCAGTTTCagtctAGA;N
chr10:24531835-24531837|+	Q5T5P2	1030	S	Phosphoserine	TCT	KIAA1217	chr10:24531830-24531853|+;AAGattctCCAAATTCGGAACAGG;F
chr2:46384565-46384567|+	Q99814	840	T	Phosphothreonine	ACC	EPAS1	chr2:46384561-46384583|+;ACTgaccaGATATGACTGTGAGG;I
chr19:2733321-2733323|-	Q9BRY0	125	S	Phosphoserine	TCG	SLC39A3	chr19:2733302-2733325|-;CCGAGTCGCTGCCCACgtccgATC;L
chr19:10115732-10115734|-	O75821	264	S	Phosphoserine	TCC	EIF3G	chr19:10115713-10115736|-;CCAGGTAGATGCGGGAgatggAGC;F
chr1:11112880-11112882|-	P42345	2446	T	Phosphothreonine	ACG	MTOR	chr1:11112863-11112885|-;CCAGCAGAGTAGGAAtccgtCCT;M
chr3:105702151-105702153|-	Q13191	634	S	Phosphoserine	TCT	CBLB	chr3:105702133-105702155|-;CCGCATAAGCACTGGgtcagAGC;F
chr3:52783333-52783335|+	P19827	407	T	Phosphothreonine	ACA	ITIH1	chr3:52783330-52783352|+;CCCacagaGGGTAAGCACCTTGG;I	chr3:52783331-52783353|+;CCAcagagGGTAAGCACCTTGGG;I
chr7:50400271-50400273|+	Q13422	402	S	Phosphoserine	AGC	IKZF1	chr7:50400257-50400279|-;CCACGGACACCGAGAgcaacAAC;N
chr1:12338260-12338262|+	Q5THJ4	2861	S	Phosphoserine	AGT	VPS13D	chr1:12338247-12338268|-;CCTTAGAACTAGGAgtacaGCC;N
chr5:181236983-181236985|-	P63244	316	T	Phosphothreonine	ACA	RACK1	chr5:181236967-181236990|-;CCATAAACTTCTAGCGtgtgcCAA;I
chr1:45568563-45568565|+	P14550	211	S	Phosphoserine	AGC	AKR1A1	chr1:45568544-45568567|-;CCTGGAGGTAACTGCTtatagCCC;N
chr17:82089098-82089100|-	P49327	725	S	Phosphoserine	AGC	FASN	chr17:82089092-82089113|+;TGCcaggcTGCTGTGCCACTGG;N
chr1:161235971-161235973|-	Q14994	38	T	Phosphothreonine	ACA	NR1I3	chr1:161235954-161235976|-;CCAATGCTTTTGCTGactgtTCT;I
chr6:130955300-130955302|-	O43491	170	S	Phosphoserine	AGT	EPB41L2	chr6:130955295-130955317|+;TCCttactTACTAATTCAGTAGG;N
chr14:23080531-23080533|-	Q9UKV3	326	T	Phosphothreonine	ACA	ACIN1	chr14:23080515-23080537|-;CCTGTTCCTGGGATCttgttTTG;I
chr14:23389444-23389446|-	P13533	1309	S	Phosphoserine	TCT	MYH6	chr14:23389428-23389450|-;CCATTTGCTGGGTATaagagAGC;F
chr7:117592550-117592552|+	P13569	795	S	Phosphoserine	TCA	CFTR	chr7:117592544-117592565|+;AAAgtgtcACTGGCCCCTCAGG;L
chr6:42107132-42107134|-	Q5T0Z8	260	S	Phosphoserine	TCA	C6orf132	chr6:42107115-42107137|-;CCATTCAGTGCTACAtctgaTTT;L
chr1:212414731-212414733|-	Q9H813	9	S	Phosphoserine	TCC	TMEM206	chr1:212414714-212414736|-;CCTCGTACCTCCTGGtaggaTGT;F
chr19:12948354-12948356|+	P54725	138	S	Phosphoserine	TCA	RAD23A	chr19:12948348-12948370|+;TCTgtgtcAGGGTAAGGCGGGGG;L
chr12:114671952-114671954|-	O15119	707	S	Phosphoserine	TCG	TBX3	chr12:114671936-114671959|-;CCGCGCAGAGTTTGGGcgacaAGG;L
chr6:12120216-12120218|+	P15822	141	S	Phosphoserine	TCT	HIVEP1	chr6:12120212-12120233|+;ACCatctgAACTGCGTAGATGG;F
chr2:135168557-135168559|+	Q15042	908	T	Phosphothreonine	ACT	RAB3GAP1	chr2:135168551-135168572|+;GCTatgacTCCACCAGAGGAGG;I
chr1:45616361-45616363|+	P49321	683	T	Phosphothreonine	ACT	NASP	chr1:45616355-45616377|+;GGTttcacTCCTGGTGGAGGAGG;I
chr3:48626227-48626229|-	Q9BXS9	752	S	Phosphoserine	AGC	SLC26A6	chr3:48626224-48626247|+;AGGgctgtCGGGGACAGGCCTCGG;N
chr9:137199989-137199991|-	Q4KMQ1	241	S	Phosphoserine	TCC	TPRN	chr9:137199975-137199997|-;CCCGACCCAGGCGGGgagccCGC;F
chr12:6581342-6581344|-	Q14839	1576	S	Phosphoserine	AGC	CHD4	chr12:6581338-6581360|+;CTAtgctcTCTTCTTCTTTGAGG;N
chr2:219448299-219448301|+	Q15772	381	S	Phosphoserine	TCA	SPEG	chr2:219448297-219448320|+;CCTcaggcCGCCTGTCGGCGTTGG;L
chr5:177491872-177491874|-	Q9NR12	111	S	Phosphoserine	TCC	PDLIM7	chr5:177491859-177491880|-;CCGTCTTGTTGAGGgagacGCT;F
chr19:6418540-6418542|-	Q92945	274	S	Phosphoserine	TCT	KHSRP	chr19:6418524-6418547|-;CCACATTCGTATTCTGagatcCGT;F
chr17:75667436-75667438|+	Q9UHR5	22	S	Phosphoserine	TCT	SAP30BP	chr17:75667430-75667452|+;CCCgagtcTGATGGCGAGGCTGG;F
chr1:116384047-116384049|+	P05023	16	S	Phosphoserine	TCA	ATP1A1	chr1:116384045-116384068|+;TTTcagaaCAAGGTGATAAAAAGG;L
chr17:81996736-81996738|+	Q9BZE9	275	S	Phosphoserine	AGC	ASPSCR1	chr17:81996721-81996743|-;CCGAAGTCCCTCTCCagcccTGG;N
chr19:51745978-51745980|-	P21462	339	T	Phosphothreonine	ACT	FPR1	chr19:51745959-51745982|-;CCACCTCTGCAGAAGGtaaagTAG;I
chr12:95209469-95209471|-	Q6ZV73	605	S	Phosphoserine	TCG	FGD6	chr12:95209456-95209477|-;CCATAGCAGATAACgatttTGC;L
chr17:74768228-74768230|+	O14745	294	S	Phosphoserine	AGC	SLC9A3R1	chr17:74768211-74768233|-;CCGCCTCCAGTGACAccagcGAG;N
chr2:127322059-127322061|-	Q9Y2U5	344	S	Phosphoserine	AGC	MAP3K2	chr2:127322053-127322075|+;GGGtgggcTGATGTCCATTACGG;N
chr12:6599971-6599973|-	Q14839	428	S	Phosphoserine	TCG	CHD4	chr12:6599952-6599975|-;CCAGGATCTCCTCACCctccgAAT;L
chr19:53900714-53900716|+	P05129	514	T	Phosphothreonine	ACC	PRKCG	chr19:53900710-53900732|+;CCGcacctTCTGCGGGACCCCGG;I
chr19:48599350-48599352|+	O00204	348	S	Phosphoserine	AGC	SULT2B1	chr19:48599335-48599357|-;CCCAGACCCAACTCCagcccCAG;N
chr9:101425026-101425028|-	P05062	272	S	Phosphoserine	TCT	ALDOB	chr9:101425007-101425030|-;CCTCTTCACTCATGCCaccagACA;F
chr11:68591690-68591692|+	Q5H9R7	634	S	Phosphoserine	TCC	PPP6R3	chr11:68591685-68591707|+;CAGaatccCAAAGACGATCCAGG;F
chr16:11268864-11268866|-	Q05952	133	S	Phosphoserine	TCA	TNP2	chr16:11268847-11268869|-;CCTCCTTAAAGGGTAcctgaGCT;L	chr16:11268850-11268872|-;CCTTAAAGGGTACCTgagctCCG;L
chr6:78954922-78954924|-	Q8WWQ0	1315	S	Phosphoserine	TCT	PHIP	chr6:78954904-78954926|-;CCATGCTTGAATATCgtaagACT;F
chr8:78698476-78698478|+	Q96GY0	223	S	Phosphoserine	TCT	ZC2HC1A	chr8:78698470-78698492|+;ACCttatcTCCCTCTCATAAAGG;F
chr7:100886265-100886267|+	Q9BXP5	493	S	Phosphoserine	AGC	SRRT	chr7:100886249-100886272|-;CCGGGAGTGTGAGCTGagcccTGG;N
chr1:181732529-181732531|+	Q15878	815	S	Phosphoserine	AGC	CACNA1E	chr1:181732515-181732537|-;CCCTCAACCCGCTCAgctccCTC;N
chr17:42563169-42563171|+	Q13057	183	S	Phosphoserine	TCT	COASY	chr17:42563163-42563184|+;GCCgggtcTCCAAAGCAGCCGG;F
chr3:49657264-49657266|+	Q9UPA5	2570	S	Phosphoserine	TCT	BSN	chr3:49657262-49657285|+;AGTctgggACTGAGCCCTGTGTGG;F
chr1:204228793-204228795|-	Q9Y2H5	940	S	Phosphoserine	AGC	PLEKHA6	chr1:204228788-204228810|+;TCAgggctCAGGGGAGTGTCAGG;N
chr4:42627075-42627077|-	Q9Y2Q0	28	T	Phosphothreonine	ACC	ATP8A1	chr4:42627059-42627081|-;CCTGGTCAGCCAGTGaggtcTTC;I
chr9:137165264-137165266|+	Q05586	890	S	Phosphoserine	AGC	GRIN1	chr9:137165247-137165269|-;CCTCCACCCTGGCTTccagcTTC;N	chr9:137165250-137165272|-;CCACCCTGGCTTCCAgcttcAAG;N
chr11:6218056-6218058|-	Q8N612	510	S	Phosphoserine	AGC	FAM160A2	chr11:6218050-6218071|+;ACCcaggcTCTGCTGCCGCAGG;N
chr12:109951314-109951316|-	Q14161	415	S	Phosphoserine	AGC	GIT2	chr12:109951309-109951331|+;TCTaggctCTAAAAATAAATTGG;N
chr1:47185019-47185021|-	Q13113	85	S	Phosphoserine	TCG	PDZK1IP1	chr1:47185001-47185023|-;CCTGAAACTGGCCGCcatcgAAG;L
chr1:26697490-26697492|+	O14497	363	S	Phosphoserine	AGC	ARID1A	chr1:26697477-26697498|-;CCACGCGCCCATGAgccccGGG;N
chr16:53480599-53480601|+	Q08999	972	S	Phosphoserine	AGC	RBL2	chr16:53480584-53480605|-;CCAGTTATGAGGTCaagcaGCA;N
chr5:157755019-157755021|+	P83369	280	S	Phosphoserine	TCT	LSM11	chr5:157755017-157755040|+;GCTctgtcCCTTCTTCCCTGCAGG;F
chr11:59600831-59600833|-	P22059	389	S	Phosphoserine	AGC	OSBP	chr11:59600825-59600847|+;ATCaaggcTGATGTCACTGCTGG;N
chr5:72198423-72198425|+	P46821	1690	S	Phosphoserine	AGT	MAP1B	chr5:72198405-72198427|-;CCAACTGAAGTGGACtacagTCC;N
chr14:67772185-67772187|-	Q68DK2	1782	S	Phosphoserine	AGT	ZFYVE26	chr14:67772182-67772204|+;TAGactagGGGAATGTATACTGG;N
chr2:74556473-74556475|+	Q99704	269	S	Phosphoserine	TCC	DOK1	chr2:74556467-74556488|+;GCTgactcCCATGAAGGGGAGG;F
chr7:149722499-149722501|+	A5PL33	182	S	Phosphoserine	AGC	KRBA1	chr7:149722481-149722503|-;CCCAGCCCTCCCACCcatagCCC;N
chr12:116005887-116005889|-	Q71F56	817	S	Phosphoserine	TCT	MED13L	chr12:116005869-116005891|-;CCCAAGTTCGTCGTCatcagAAT;F	chr12:116005870-116005892|-;CCAAGTTCGTCGTCAtcagaATT;F
chr4:152975239-152975241|+	Q9C0D6	650	S	Phosphoserine	AGT	FHDC1	chr4:152975223-152975244|-;CCTCCGAAAGAGGTacagtGAG;N
chr4:5825495-5825497|-	Q14194	542	S	Phosphoserine	TCA	CRMP1	chr4:5825477-5825499|-;CCACCACTCTTTCCTacctgATA;L
chr2:197408490-197408492|-	O75533	332	S	Phosphoserine	AGT	SF3B1	chr2:197408485-197408507|+;CTTttactGGCTCCAGGAGTCGG;N
chr2:201274924-201274926|+	Q14790	211	S	Phosphoserine	TCT	CASP8	chr2:201274918-201274939|+;TCGgactcTCCAAGAGAACAGG;F
chr1:32334699-32334701|-	P49006	162	S	Phosphoserine	AGT	MARCKSL1	chr1:32334696-32334718|+;TGCactagCCTCTGCCCCCTTGG;N
chr5:80654824-80654826|+	P20585	33	S	Phosphoserine	AGC	MSH3	chr5:80654811-80654832|-;CCAGTCTACGGGAAgcctgAAA;N
chr4:76741378-76741380|+	Q8TF72	1069	S	Phosphoserine	TCC	SHROOM3	chr4:76741374-76741396|+;CTGctccaCGCTCAGCCTGTCGG;F
chr6:105026385-105026387|+	Q6ZN17	96	S	Phosphoserine	TCA	LIN28B	chr6:105026379-105026401|+;CTTgagtcAATACGGGTAACAGG;L
chr11:62525882-62525884|-	Q09666	2845	T	Phosphothreonine	ACA	AHNAK	chr11:62525865-62525887|-;CCTTTTATTTTTGGAcctgtGAG;I
chr17:43094346-43094348|-	P38398	395	S	Phosphoserine	TCT	BRCA1	chr17:43094328-43094350|-;CCCATCATGTGAGTCatcagAAC;F	chr17:43094329-43094351|-;CCATCATGTGAGTCAtcagaACC;F
chr1:231241427-231241429|+	O15228	17	S	Phosphoserine	AGT	GNPAT	chr1:231241413-231241435|-;CCGTTGGCCCAACCAgtcccAGC;N
chr15:89665844-89665846|-	O60240	436	S	Phosphoserine	TCT	PLIN1	chr15:89665827-89665849|-;CCGGCGGACGGCGCCccagaCGC;F
chr1:110951576-110951578|-	Q5T3J3	436	S	Phosphoserine	TCC	LRIF1	chr1:110951560-110951582|-;CCCTTAGATTGGCCAtggaaGCA;F
chr1:222660233-222660235|+	Q5JRA6	1678	S	Phosphoserine	TCC	MIA3	chr1:222660228-222660251|+;AATgctccCCTCCATTGACAGTGG;F
chr10:13656973-13656975|-	Q9P2Q2	872	S	Phosphoserine	TCC	FRMD4A	chr10:13656959-13656981|-;CCGCCCGCCGTGTAGgagttGGA;F
chr4:41685790-41685792|+	Q9UPQ0	966	S	Phosphoserine	AGC	LIMCH1	chr4:41685773-41685795|-;CCCTCCCGCTGGATAaaagcATT;N	chr4:41685774-41685796|-;CCTCCCGCTGGATAAaagcaTTA;N
chr2:85616439-85616441|+	Q53GS9	82	S	Phosphoserine	TCG	USP39	chr2:85616435-85616457|+;GGActcggAGCCTGAGCGGGAGG;L
chr3:46373947-46373949|+	P51681	349	S	Phosphoserine	TCT	CCR5	chr3:46373944-46373966|+;ATAtctgtGGGCTTGTGACACGG;F
chr17:30464752-30464754|+	O75976	1361	S	Phosphoserine	AGC	CPD	chr17:30464735-30464757|-;CCAAGAAGTCCCTCCtaagcCAT;N
chr3:32528447-32528449|-	Q9Y6G9	487	S	Phosphoserine	TCA	DYNC1LI1	chr3:32528433-32528455|-;CCCATAAGCATACCTgacttTTT;L
chr15:89670056-89670058|-	O60240	174	S	Phosphoserine	TCT	PLIN1	chr15:89670040-89670062|-;CCAAGTCGGCCCCTCcagaaGCC;F
chr1:61406718-61406720|+	Q12857	471	T	Phosphothreonine	ACG	NFIA	chr1:61406714-61406737|+;CCCcacgtCACCAAGTAAGTATGG;M
chr12:131917551-131917553|+	O75385	775	S	Phosphoserine	TCA	ULK1	chr12:131917548-131917570|+;TTCtcaggTGAGGGCTGGCTAGG;L
chr5:76701089-76701091|+	Q13576	1461	S	Phosphoserine	TCA	IQGAP2	chr5:76701083-76701105|+;CGGagatcAATTAAACTAGATGG;L
chr3:48979577-48979579|+	O95376	353	S	Phosphoserine	AGC	ARIH2	chr3:48979559-48979581|-;CCTGACATCGTGAACcagagCCA;N
chrX:153564996-153564998|+	Q16720	1079	T	Phosphothreonine	ACC	ATP2B3	chrX:153564990-153565011|+;GAGatgacCGACGAGGAGCTGG;I
chr16:2084576-2084578|+	P49815	1452	S	Phosphoserine	TCG	TSC2	chr16:2084571-2084593|+;CCCgctcgCCCAGTGGCCTCCGG;L
chr7:2915301-2915303|-	Q9BXL7	925	S	Phosphoserine	AGT	CARD11	chr7:2915297-2915319|+;GCGgactcCCCGAGATGATGCGG;N
chr22:17540492-17540494|+	Q9BXF3	546	T	Phosphothreonine	ACA	CECR2	chr22:17540487-17540509|+;GAGacacaGATGAAGAATTTTGG;I
chr1:9981080-9981082|+	Q9HAN9	117	S	Phosphoserine	TCA	NMNAT1	chr1:9981075-9981097|+;AGAactcaCCTACTCTAGAAAGG;L
chr9:36665365-36665367|+	Q14680	398	T	Phosphothreonine	ACA	MELK	chr9:36665359-36665380|+;TACtggacAGAATCAAATGGGG;I
chr17:4064459-4064461|-	O43149	1540	S	Phosphoserine	TCC	ZZEF1	chr17:4064440-4064463|-;CCAGTCTGGCCTCCTCcatggATC;F
chr7:50446511-50446513|-	Q6PIW4	259	S	Phosphoserine	TCT	FIGNL1	chr7:50446497-50446519|-;CCAGAACCATAAAAAgacttCCT;F
chr11:65658321-65658323|-	Q04206	281	S	Phosphoserine	AGT	RELA	chr11:65658319-65658341|+;TCActgagCTCCCGGTCGGAAGG;N
chr4:52069864-52069866|+	Q8TC71	156	S	Phosphoserine	TCG	SPATA18	chr4:52069860-52069882|+;CAGatcggCCATATCCCTTTTGG;L
chr2:199455978-199455980|-	Q9UPW6	20	S	Phosphoserine	AGC	SATB2	chr2:199455972-199455993|+;GTCcgggcTGCCGCTCCGCCGG;N
chr16:2761597-2761599|+	Q9UQ35	357	S	Phosphoserine	AGC	SRRM2	chr16:2761581-2761603|-;CCCCTCTCCGGAAAGgagcaGCA;N
chr11:72713236-72713238|-	Q96P48	229	S	Phosphoserine	TCT	ARAP1	chr11:72713223-72713244|-;CCTCATCGTAGTCAgagtcATC;F
chr11:608046-608048|+	Q9P1Y6	864	S	Phosphoserine	TCC	PHRF1	chr11:608042-608064|+;CATctccaTCAACAGCCCGAAGG;F
chr1:214384082-214384084|-	Q15678	591	S	Phosphoserine	AGC	PTPN14	chr1:214384079-214384100|+;GCCgctgaCGTACTTGTGGCGG;N
chr20:35654051-35654053|-	Q9NTZ6	424	S	Phosphoserine	TCA	RBM12	chr20:35654037-35654059|-;CCAGCCTCATGTGGTgatctTGA;L
chr19:46693897-46693899|-	Q9BZL6	518	S	Phosphoserine	AGC	PRKD2	chr19:46693894-46693915|+;GGCgctggGTGCGTCCTGAAGG;N
chr1:228425293-228425295|-	Q16695	11	S	Phosphoserine	TCA	HIST3H3	chr1:228425280-228425301|-;CCTTGCCACCCGTTgacttGCG;L
chr16:67237007-67237009|-	Q9Y613	367	S	Phosphoserine	TCT	FHOD1	chr16:67236993-67237014|-;CCCCCGCCTTCCAGagaacGGC;F
chr10:5456725-5456727|+	Q7Z628	508	S	Phosphoserine	AGT	NET1	chr10:5456712-5456733|-;CCAGTCGGCAGGCAgtccaCCT;N
chr16:2586736-2586738|+	O15530	396	S	Phosphoserine	TCC	PDPK1	chr16:2586734-2586757|+;ACTccctgTCAGCCTCCGACACGG;F
chr12:50475634-50475636|+	Q71RC2	649	T	Phosphothreonine	ACC	LARP4	chr12:50475631-50475653|+;CCCaccaaAAATGAAGACAATGG;I
chr12:50081557-50081559|+	P78348	499	S	Phosphoserine	AGC	ASIC1	chr12:50081540-50081562|-;CCCAGAACCCGTGCGagagcCTT;N	chr12:50081541-50081563|-;CCAGAACCCGTGCGAgagccTTC;N
chr11:62532701-62532703|-	Q09666	572	S	Phosphoserine	TCA	AHNAK	chr11:62532682-62532705|-;CCACATTTAAGTCTACttctgACA;L
chr11:65110548-65110550|+	Q9UID3	649	S	Phosphoserine	TCC	VPS51	chr11:65110546-65110568|+;TCTccgtgTACAGCAGCTCTCGG;F
chr16:2763388-2763390|+	Q9UQ35	954	S	Phosphoserine	TCT	SRRM2	chr16:2763383-2763406|+;CAGtatctCCCTGCTCCAATGTGG;F
chr8:98156177-98156179|+	Q99575	729	S	Phosphoserine	TCA	POP1	chr8:98156173-98156195|+;AGCttcatCTCCAAATGGTAAGG;L
chr16:69424792-69424794|+	O43169	33	S	Phosphoserine	TCC	CYB5B	chr16:69424786-69424809|+;CGCaactcCTTGAAGGAACTGTGG;F
chr10:31521433-31521435|+	P37275	700	S	Phosphoserine	AGT	ZEB1	chr10:31521416-31521439|-;CCACCAATGGTTCCAGaagtaGTA;N
chr12:111519911-111519913|-	Q99700	478	S	Phosphoserine	TCC	ATXN2	chr12:111519896-111519918|-;CCCCTCACGTTCACTggaatTTC;F	chr12:111519897-111519919|-;CCCTCACGTTCACTGgaattTCT;F
chr19:3959530-3959532|-	O43293	312	S	Phosphoserine	AGC	DAPK3	chr19:3959527-3959549|+;CAAgctggAGTGCGACTTGATGG;N
chr15:62781152-62781154|+	Q9Y4G6	1843	T	Phosphothreonine	ACT	TLN2	chr15:62781147-62781170|+;AAGgcactCCTCCAGAACCAAAGG;I
chr1:35434933-35434935|-	Q8IZA0	1037	T	Phosphothreonine	ACC	KIAA0319L	chr1:35434918-35434940|-;CCTGGCCTTCAGAGGggtctGCC;I
chr19:40322098-40322100|-	Q8N9M1	351	S	Phosphoserine	AGC	C19orf47	chr19:40322092-40322114|+;GATgatgcTGACTTTAGACAAGG;N
chr2:55236768-55236770|-	P46199	688	T	Phosphothreonine	ACG	MTIF2	chr2:55236754-55236776|-;CCACAATCCATTCCCgttttGAC;M
chr6:43074643-43074645|+	Q9NSK0	611	S	Phosphoserine	AGC	KLC4	chr6:43074626-43074649|-;CCCGGGGCCTCAGTGCcagcaCCA;N
chr6:11190762-11190764|-	Q14511	369	S	Phosphoserine	TCT	NEDD9	chr6:11190748-11190770|-;CCTGTACTGGAGAAAgacaaTCG;F
chr12:95094601-95094603|-	Q6ZV73	1197	S	Phosphoserine	AGT	FGD6	chr12:95094597-95094620|+;CAAgactcCTACTAGGACAGAAGG;N
chr11:3735212-3735214|-	P52948	524	S	Phosphoserine	TCA	NUP98	chr11:3735196-3735218|-;CCTTCTTCTTAGGGTctgacATC;L
chr2:54645298-54645300|+	Q01082	1447	S	Phosphoserine	AGT	SPTBN1	chr2:54645282-54645304|-;CCAAGCCCAGGCCCTgagtcAGG;N
chr10:11463173-11463175|-	Q92738	585	S	Phosphoserine	AGC	USP6NL	chr10:11463167-11463189|+;TCTcgggcTAGGAGGGTAAAGGG;N
chr6:15522984-15522986|-	Q96EV8	349	S	Phosphoserine	AGC	DTNBP1	chr6:15522981-15523004|+;GTCgctgtCCTCACCACCATCCGG;N
chr4:1804890-1804892|+	P22607	445	S	Phosphoserine	TCA	FGFR3	chr4:1804888-1804911|+;CCTcagggGAGGGCCCCACGCTGG;L
chr10:128108141-128108143|-	P46013	1233	T	Phosphothreonine	ACT	MKI67	chr10:128108125-128108148|-;CCTCGGTGTGACCAGGagtctGGA;I
chr1:222629399-222629401|+	Q5JRA6	727	S	Phosphoserine	TCT	MIA3	chr1:222629395-222629417|+;TCCctctgAAGAACTACTAGAGG;F
chr17:7688838-7688840|+	Q9BUR4	64	S	Phosphoserine	TCC	WRAP53	chr17:7688833-7688856|+;CTGtgtccCAGGAGCTACGGGAGG;F
chr19:11007995-11007997|+	P51532	699	S	Phosphoserine	TCT	SMARCA4	chr19:11007990-11008012|+;ACGtctctGAGGTGGACGCGCGG;F
chr17:73285616-73285618|-	Q9H3Q1	295	S	Phosphoserine	TCA	CDC42EP4	chr17:73285602-73285624|-;CCCATGCTGCGGGCTgagccGGG;L
chr16:53267375-53267377|+	Q3L8U1	1468	S	Phosphoserine	TCT	CHD9	chr16:53267372-53267394|+;TTAtctgaAGCTGAAAGTGAAGG;F
chr22:38699943-38699945|-	Q15040	15	S	Phosphoserine	TCA	JOSD1	chr22:38699927-38699949|-;CCTGGGGCAGCTCCAatgatTCA;L
chr15:64096155-64096157|+	Q13596	48	T	Phosphothreonine	ACC	SNX1	chr15:64096149-64096170|+;ATTttcacCGGCGCCGCGGTGG;I
chr11:57796946-57796948|+	O60716	304	T	Phosphothreonine	ACT	CTNND1	chr11:57796940-57796962|+;TATggcacTGCCCGTCGGACTGG;I	chr11:57796941-57796963|+;ATGgcactGCCCGTCGGACTGGG;I
chr11:2402889-2402891|+	Q9Y5U2	86	S	Phosphoserine	AGC	TSSC4	chr11:2402873-2402896|-;CCATCTGAGAGGCATGagctcCAC;N
chr12:6934528-6934530|+	P54259	77	S	Phosphoserine	TCA	ATN1	chr12:6934524-6934546|+;GATctcagAGAGTGAAAGTGAGG;L
chr11:47346641-47346643|-	Q14896	304	S	Phosphoserine	AGT	MYBPC3	chr11:47346637-47346659|+;GGAaactgCTGCTCCAGGGGTGG;N	chr11:47346638-47346660|+;GAAactgcTGCTCCAGGGGTGGG;N	chr11:47346639-47346661|+;AAActgctGCTCCAGGGGTGGGG;N
chr8:144326586-144326588|-	O75907	17	S	Phosphoserine	TCG	DGAT1	chr8:144326568-144326590|-;CCCGCCGCCGCCGTGgctcgAGG;L	chr8:144326569-144326591|-;CCGCCGCCGCCGTGGctcgaGGG;L
chr7:51219845-51219847|-	O75128	47	S	Phosphoserine	TCG	COBL	chr7:51219832-51219853|-;CCAAGTTCTGCTGCgacccGAG;L
chr13:76885561-76885563|-	Q96CX2	196	T	Phosphothreonine	ACG	KCTD12	chr13:76885545-76885568|-;CCAGCGACTGGGACGGcgtgaGCA;M
chr10:73653578-73653580|-	Q9H987	111	S	Phosphoserine	AGT	SYNPO2L	chr10:73653572-73653594|+;CTCaggacTTAGTGGAGATAAGG;N	chr10:73653573-73653595|+;TCAggactTAGTGGAGATAAGGG;N
chr1:27356727-27356729|-	O95382	1129	S	Phosphoserine	TCA	MAP3K6	chr1:27356714-27356735|-;CCTCTGACCTCGGTgagacCGC;L
chr19:47260786-47260788|+	Q9Y3X0	137	S	Phosphoserine	TCA	CCDC9	chr19:47260780-47260802|+;CGAggttcACCTCACCTCTCTGG;L
chr9:131096633-131096635|+	Q9BQI0	2	S	Phosphoserine	TCG	AIF1L	chr9:131096631-131096653|+;TGTcgggcGAGCTCAGCAACAGG;L
chr13:42300043-42300045|+	Q9UKA4	433	S	Phosphoserine	TCT	AKAP11	chr13:42300038-42300061|+;CGGattctCCTCGCCCAGTGAAGG;F
chr14:64741444-64741446|+	A1L390	643	S	Phosphoserine	AGC	PLEKHG3	chr14:64741425-64741448|-;CCGGAGCAGCAGCGTGctcagCCT;N
chr5:34814613-34814615|+	Q9P0K7	295	T	Phosphothreonine	ACT	RAI14	chr5:34814609-34814631|+;AATaacttCGACTCCACTATCGG;I
chr3:28324162-28324164|-	Q9H6S1	353	S	Phosphoserine	AGT	AZI2	chr3:28324156-28324178|+;AGGaggacTTGGAAATACCCAGG;N
chr4:87491649-87491651|-	Q14515	420	S	Phosphoserine	TCA	SPARCL1	chr4:87491631-87491653|-;CCTCATGTTGCCTTCacttgACG;L
chr12:6849827-6849829|-	Q99618	94	S	Phosphoserine	AGT	CDCA3	chr12:6849825-6849847|+;TCActcagCTGTTTCACCAGTGG;N
chr3:184334894-184334896|+	Q04637	1596	S	Phosphoserine	TCT	EIF4G1	chr3:184334888-184334910|+;GAGgagtcTGACCACAACTGAGG;F	chr3:184334889-184334911|+;AGGagtctGACCACAACTGAGGG;F
chr6:17674986-17674988|-	P49790	257	S	Phosphoserine	TCT	NUP153	chr6:17674972-17674994|-;CCAGGATAAAAAGGAgaatcTCC;F
chr15:65556874-65556876|+	Q9P035	114	S	Phosphoserine	TCT	HACD3	chr15:65556868-65556889|+;GATgaatcTGATGCGGAAATGG;F
chr1:156591949-156591951|+	Q8NCW5	49	S	Phosphoserine	TCA	NAXE	chr1:156591947-156591970|+;ACTcagagGTCATGGCGAGCACGG;L
chr1:110211560-110211562|+	Q03721	21	S	Phosphoserine	TCC	KCNC4	chr1:110211556-110211578|+;TCCgtccaAAACATGTCTGAAGG;F
chr2:45652284-45652286|+	Q02156	62	S	Phosphoserine	AGC	PRKCE	chr2:45652267-45652289|-;CCAAGCAGAAGACCAacagcCCG;N
chr12:56343979-56343981|-	P52630	753	S	Phosphoserine	TCT	STAT2	chr12:56343960-56343983|-;CCAGAGTGGACTCCAGcacagACT;F
chr2:47790937-47790939|+	P52701	91	S	Phosphoserine	TCA	MSH6	chr2:47790931-47790952|+;GACttctcACCAGGAGATTTGG;L
chr2:171061085-171061087|-	Q9UKI8	134	S	Phosphoserine	AGT	TLK1	chr2:171061079-171061100|+;ACCctgacTACTTTCATTCTGG;N
chr16:77977612-77977614|+	Q9HCJ6	393	T	Phosphothreonine	ACA	VAT1L	chr16:77977609-77977631|+;AGCacagaGACCAGTGAAGCAGG;I	chr16:77977610-77977632|+;GCAcagagACCAGTGAAGCAGGG;I
chr1:151291045-151291047|+	Q8N1G0	1184	S	Phosphoserine	TCT	ZNF687	chr1:151291039-151291061|+;TCAaggtcTGACCCCGATGGTGG;F
chr3:141443313-141443315|+	Q8NAP3	309	S	Phosphoserine	TCT	ZBTB38	chr3:141443307-141443329|+;TCAaaatcTCCAAACAATGAAGG;F
chr17:3724212-3724214|+	Q8TF76	93	S	Phosphoserine	AGC	GSG2	chr17:3724197-3724219|-;CCCAAGGACCGGCCCagcctGAC;N	chr17:3724198-3724220|-;CCAAGGACCGGCCCAgcctgACC;N
chr14:37591863-37591865|-	P55317	307	S	Phosphoserine	TCG	FOXA1	chr14:37591849-37591871|-;CCCCGATGGAGGGGCgagtcGGC;L
chr13:109784959-109784961|-	Q9Y4H2	365	S	Phosphoserine	AGC	IRS2	chr13:109784956-109784977|+;CTCgctggCGGTGCGCACCCGG;N
chrX:129787996-129787998|+	O75995	27	S	Phosphoserine	AGC	SASH3	chrX:129787980-129788002|-;CCTTCAGCGCTCCAGcagctTCA;N
chr20:35729320-35729322|-	Q14498	136	S	Phosphoserine	AGC	RBM39	chr20:35729318-35729340|+;GGGctcttGTCTTTTCTGAATGG;N
chr19:11193813-11193815|-	Q63ZY3	89	S	Phosphoserine	TCC	KANK2	chr19:11193800-11193821|-;CCCCACTGGCATTGgagcaCAG;F
chr22:41209897-41209899|+	Q969R5	76	T	Phosphothreonine	ACT	L3MBTL2	chr22:41209891-41209912|+;CCTgggacTCCTCGCTCCTTGG;I
chr16:15696757-15696759|+	Q9NXR1	282	S	Phosphoserine	TCC	NDE1	chr16:15696752-15696773|+;ATCagtccCCAAACCGAACAGG;F
chr17:28552441-28552443|-	Q13432	39	S	Phosphoserine	TCC	UNC119	chr17:28552428-28552449|-;CCGGCTCCGACTCGgacccAGA;F
chr3:47120952-47120954|-	Q9BYW2	1228	S	Phosphoserine	AGT	SETD2	chr3:47120948-47120970|+;GTCtactaTCTGGCCTGTTTTGG;N
chrX:71463903-71463905|+	P21675	1826	S	Phosphoserine	TCA	TAF1	chrX:71463901-71463924|+;TATcagagGAGGAAGAAGATGAGG;L
chr19:2434030-2434032|-	Q03252	426	S	Phosphoserine	TCC	LMNB2	chr19:2434014-2434036|-;CCAGGCGCCCGGTGGcggacAAG;F
chr7:74107137-74107139|+	P53667	337	S	Phosphoserine	TCG	LIMK1	chr7:74107133-74107155|+;GCCgtcggACCTCATCCACGGGG;L
chr5:177492540-177492542|-	Q9NR12	78	S	Phosphoserine	AGC	PDLIM7	chr5:177492537-177492559|+;CAGgctgaGGCGCTCCCCGCAGG;N
chr16:51140452-51140454|-	Q9NSC2	590	S	Phosphoserine	TCA	SALL1	chr16:51140435-51140457|-;CCGGAGTCACTTTTGactgaGCC;L
chr5:116446850-116446852|-	Q9H2E6	952	S	Phosphoserine	AGC	SEMA6A	chr5:116446845-116446868|+;CCAaagctCTGGTTTCTGGAGAGG;N
chr7:90747711-90747713|+	O94921	134	S	Phosphoserine	TCA	CDK14	chr7:90747705-90747726|+;GCTgactcATATGAAAAGCTGG;L
chr10:93670820-93670822|-	Q70Z53	285	S	Phosphoserine	TCA	FRA10AC1	chr10:93670805-93670826|-;CCAAAGTTCAGATTctgaaGCA;L
chr5:69189680-69189682|+	Q9H3R5	16	S	Phosphoserine	TCC	CENPH	chr5:69189675-69189697|+;CGGactccGGAGGGGAAGGCCGG;F	chr5:69189676-69189698|+;GGActccgGAGGGGAAGGCCGGG;F
chr10:103602104-103602106|-	Q5TCZ1	1038	S	Phosphoserine	AGC	SH3PXD2A	chr10:103602098-103602120|+;ACCctggcTGGCAGCCCGTTCGG;N
chr1:27101222-27101224|-	P19634	697	S	Phosphoserine	TCT	SLC9A1	chr1:27101208-27101230|-;CCGATGCGGGCCCGAgacatGGT;F
chr19:3984183-3984185|-	P13639	57	T	Phosphothreonine	ACT	EEF2	chr19:3984170-3984191|-;CCTTCCGGGTATCAgtgaaGCG;I
chr5:146507094-146507096|+	O14776	933	S	Phosphoserine	TCT	TCERG1	chr5:146507088-146507109|+;TGGgaatcTGGATCCTTATTGG;F
chr22:29528160-29528162|-	Q13769	328	T	Phosphothreonine	ACA	THOC5	chr22:29528144-29528166|-;CCAACTGAACCCCCAgtgtgGGT;I
chr7:40134328-40134330|-	Q8TAP9	80	S	Phosphoserine	TCT	MPLKIP	chr7:40134314-40134336|-;CCGCCAGGGGACGGAgacccGAA;F
chr11:64728906-64728908|-	Q7LDG7	576	S	Phosphoserine	AGC	RASGRP2	chr11:64728902-64728924|+;AGAagctgAAGGCGCGGTGATGG;N
chr6:44230883-44230885|+	Q99808	254	S	Phosphoserine	AGC	SLC29A1	chr6:44230866-44230888|-;CCAAGTTGGACCTCAttagcAAA;N
chr17:49720365-49720367|-	Q9C073	178	S	Phosphoserine	TCA	FAM117A	chr17:49720352-49720373|-;CCCCTAGGAGTGGTgaaccTCG;L
chr3:39188807-39188809|-	Q702N8	213	S	Phosphoserine	AGC	XIRP1	chr3:39188801-39188823|+;CAAggggcTCTGCTCCTGCAGGG;N	chr3:39188804-39188826|+;GGGgctctGCTCCTGCAGGGAGG;N
chr15:59679764-59679766|-	Q12982	41	S	Phosphoserine	TCA	BNIP2	chr15:59679750-59679772|-;CCATTAACTTCTAGTgagccTGG;L
chr3:47122542-47122544|-	Q9BYW2	698	S	Phosphoserine	TCT	SETD2	chr3:47122525-47122547|-;CCAGTCACACTATCAtcagaAGT;F
chr19:41432246-41432248|-	Q9NW81	253	S	Phosphoserine	AGC	ATP5SL	chr19:41432240-41432263|+;GACagggcTGGCTGTGTCCCGAGG;N
chr12:49040837-49040839|-	O14686	2311	S	Phosphoserine	TCC	KMT2D	chr12:49040821-49040843|-;CCAGGTGGGTGCCTGaggagGGT;F
chrX:123614151-123614153|-	Q8NI27	1450	S	Phosphoserine	AGT	THOC2	chrX:123614146-123614168|+;TCCttactCTTGGACAGTGGTGG;N	chrX:123614149-123614171|+;TTActcttGGACAGTGGTGGAGG;N
chr16:31112011-31112013|+	O14874	360	S	Phosphoserine	TCA	BCKDK	chr16:31112006-31112028|+;CCCagtcaGGACCCATGCACGGG;L
chr10:28059721-28059723|-	Q5T2T1	409	S	Phosphoserine	AGC	MPP7	chr10:28059715-28059737|+;CTCctggcTTCTTCTTGCTCTGG;N
chr1:156479623-156479625|-	Q14814	190	S	Phosphoserine	AGT	MEF2D	chr1:156479620-156479643|+;CACactgtTCCTCTGTAGTGCTGG;N
chr13:25170933-25170935|-	Q8N7J2	229	S	Phosphoserine	TCG	AMER2	chr13:25170917-25170940|-;CCAGGCTGGCGGTGAGcgagcCGG;L
chr22:39430019-39430021|+	Q15750	438	S	Phosphoserine	AGC	TAB1	chr22:39430000-39430023|-;CCTGTTGTCCTGCAGCcaaagCCC;N
chr11:73309785-73309787|+	Q96PE2	383	S	Phosphoserine	AGC	ARHGEF17	chr11:73309770-73309792|-;CCCTCGTACCTGGCCagcccCGC;N	chr11:73309771-73309793|-;CCTCGTACCTGGCCAgccccGCA;N
chr12:118401989-118401991|+	Q9H7L9	228	S	Phosphoserine	TCA	SUDS3	chr12:118401983-118402005|+;CTTaagtcACCCAAGAGACCAGG;L
chr10:128107580-128107582|-	P46013	1420	T	Phosphothreonine	ACA	MKI67	chr10:128107563-128107585|-;CCTCCTGGTACTTTAtctgtGTG;I
chr17:78050455-78050457|+	Q9HCJ0	465	S	Phosphoserine	TCC	TNRC6C	chr17:78050450-78050472|+;AAGaatccCCTAGGTCTGAAAGG;F
chr8:106692800-106692802|+	Q8N573	201	S	Phosphoserine	TCT	OXR1	chr8:106692796-106692818|+;TGTatcttCAACTTCTGAGGAGG;F
chr12:56181580-56181582|-	Q8TAQ2	286	S	Phosphoserine	TCA	SMARCC2	chr12:56181561-56181584|-;CCTTCTTGTCCCGTCGatctgAAT;L
chr10:24473474-24473476|+	Q5T5P2	365	S	Phosphoserine	AGC	KIAA1217	chr10:24473456-24473478|-;CCCATCTCTCCAAGCccaagCGC;N	chr10:24473457-24473479|-;CCATCTCTCCAAGCCcaagcGCC;N
chr8:120001650-120001652|+	Q8TB45	244	S	Phosphoserine	AGT	DEPTOR	chr8:120001633-120001655|-;CCCAGGAAACTCATGacagtCCC;N	chr8:120001634-120001656|-;CCAGGAAACTCATGAcagtcCCT;N
chr2:219182036-219182038|+	Q8NC44	347	S	Phosphoserine	AGT	FAM134A	chr2:219182020-219182041|-;CCAGCAGAGCCTGCcaagtGAA;N
chr18:26856355-26856357|-	P55087	276	S	Phosphoserine	AGC	AQP4	chr18:26856351-26856374|+;TGTagcttCCTTTTGTTTGCTGGG;N
chr3:48158981-48158983|-	P30304	513	S	Phosphoserine	AGC	CDC25A	chr3:48158978-48159000|+;CTTgctctTCTCCCCTGCCCAGG;N
chr5:72199980-72199982|+	P46821	2209	S	Phosphoserine	AGC	MAP1B	chr5:72199965-72199987|-;CCCGTGCAAGACCGCagcccTTC;N	chr5:72199966-72199988|-;CCGTGCAAGACCGCAgccctTCG;N
chr20:4902556-4902558|-	Q9UGH3	70	S	Phosphoserine	AGC	SLC23A2	chr20:4902551-4902573|+;AGAgagctCTGCGAGCCAGAAGG;N
chr11:62676847-62676849|-	Q04323	270	S	Phosphoserine	TCA	UBXN1	chr11:62676829-62676851|-;CCGCTCCATGTCAGCttctgAGA;L
chr10:95414527-95414529|-	Q9BX66	259	S	Phosphoserine	TCG	SORBS1	chr10:95414510-95414532|-;CCCGTGAGGTCAGGCtccgaGAC;L	chr10:95414511-95414533|-;CCGTGAGGTCAGGCTccgagACT;L
chr5:98876553-98876555|-	O14646	1081	S	Phosphoserine	AGT	CHD1	chr5:98876547-98876568|+;ATTgaaacTAATCTGGAATTGG;N
chr5:177440745-177440747|+	P43250	484	S	Phosphoserine	TCT	GRK6	chr5:177440741-177440763|+;GTTctctaCGGTCAAGGGCGTGG;F
chr17:29110562-29110564|-	Q92614	987	S	Phosphoserine	TCC	MYO18A	chr17:29110545-29110567|-;CCCTCCAGGCCCGCGatggaGCC;F	chr17:29110546-29110568|-;CCTCCAGGCCCGCGAtggagCCA;F
chr1:32204197-32204199|+	Q9BUN5	115	S	Phosphoserine	TCC	CCDC28B	chr1:32204191-32204212|+;GAAtgctcCTTTGAGCAGCTGG;F
chr15:79294185-79294187|+	P0C6C1	301	S	Phosphoserine	AGT	ANKRD34C	chr15:79294167-79294189|-;CCCCTCTCCAGAACCaacagTAT;N	chr15:79294168-79294190|-;CCCTCTCCAGAACCAacagtATC;N	chr15:79294169-79294191|-;CCTCTCCAGAACCAAcagtaTCG;N
chr16:22225940-22225942|+	O00418	71	S	Phosphoserine	TCC	EEF2K	chr16:22225934-22225955|+;TATagctcCAGCGGGTCCCCGG;F
chr14:65061304-65061306|+	P49356	436	T	Phosphothreonine	ACC	CHURC1-FNTB	chr14:65061300-65061322|+;TGCaaccgACTAGAGGACCTGGG;I
chr13:46148361-46148363|-	P13796	323	S	Phosphoserine	TCA	LCP1	chr13:46148346-46148368|-;CCTTACCCGCAGTCCtgacaTGT;L
chr1:41381751-41381753|+	A8MYZ6	184	S	Phosphoserine	TCC	FOXO6	chr1:41381745-41381766|+;GCCgtgtcCATGGACAACGGGG;F
chr15:40459080-40459082|+	Q8TBE0	206	S	Phosphoserine	AGC	BAHD1	chr15:40459065-40459087|-;CCCAAGAGACTGGCTagcctGAA;N	chr15:40459066-40459088|-;CCAAGAGACTGGCTAgcctgAAC;N
chr1:248824789-248824791|-	Q7L8J4	49	S	Phosphoserine	TCC	SH3BP5L	chr1:248824776-248824797|-;CCTCCTCTCTTGGGgacaaTTT;F
chr19:10333466-10333468|-	Q8IY67	14	S	Phosphoserine	AGC	RAVER1	chr19:10333460-10333481|+;CTTagggcTCAGCGGGGGCCGG;N
chr11:57310212-57310214|-	Q9C0C2	833	T	Phosphothreonine	ACT	TNKS1BP1	chr11:57310199-57310220|-;CCTGGCTCCGCTGAgtgccAAG;I
chr16:67653111-67653113|+	Q6F5E8	993	S	Phosphoserine	AGC	CARMIL2	chr16:67653094-67653116|-;CCGCGCGCGGCTCTCcgagcCCT;N
chr22:31344757-31344759|-	Q9HBE1	282	S	Phosphoserine	TCC	PATZ1	chr22:31344742-31344764|-;CCTCAGGCCCCCTGGggaccCAA;F
chr16:2766880-2766882|+	Q9UQ35	2118	S	Phosphoserine	AGT	SRRM2	chr16:2766863-2766885|-;CCAGAATGAGCTGCTtcagtCGT;N
chr11:2403027-2403029|+	Q9Y5U2	132	S	Phosphoserine	TCT	TSSC4	chr11:2403022-2403045|+;GCCggtctCCAGTGGAAGGCCTGG;F
chr7:73769453-73769455|-	O15551	199	S	Phosphoserine	TCC	CLDN3	chr7:73769436-73769459|-;CCGGTGGAGCGCGGCGcggagTAG;F
chr8:143950260-143950262|-	Q15149	149	S	Phosphoserine	TCA	PLEC	chr8:143950244-143950267|-;CCACAGGGGTCTCAGGtgacaCCT;L
chr14:104940760-104940762|-	Q8IVF2	4897	S	Phosphoserine	AGC	AHNAK2	chr14:104940758-104940780|+;GGGctaagAGGAGACATGACTGG;N
chr4:56315177-56315179|+	Q6ZU35	559	T	Phosphothreonine	ACG	KIAA1211	chr4:56315172-56315195|+;CCGtgacgCCCGCAAAGGACACGG;M
chr16:2761600-2761602|+	Q9UQ35	358	S	Phosphoserine	AGC	SRRM2	chr16:2761583-2761606|-;CCTCTCCGGAAAGGAGcagcaCAG;N
chr19:14450320-14450322|+	Q16512	205	S	Phosphoserine	AGT	PKN1	chr19:14450306-14450328|-;CCACGCTCACAGGGAgtcctGAC;N
chr22:23181624-23181626|+	P11274	222	S	Phosphoserine	AGC	BCR	chr22:23181605-23181628|-;CCAGCACGGCGCGGGCtcgagCGT;N
chrX:49113633-49113635|-	Q92917	473	T	Phosphothreonine	ACA	GPKOW	chrX:49113614-49113637|-;CCATGGGTCAGTCATCatctgTGT;I
chr12:47697657-47697659|-	Q9H6T3	119	S	Phosphoserine	TCA	RPAP3	chr12:47697639-47697661|-;CCCATCTTCTTCCGActctgATT;L	chr12:47697640-47697662|-;CCATCTTCTTCCGACtctgaTTC;L
chr2:165315744-165315746|+	Q99250	553	S	Phosphoserine	TCT	SCN2A	chr2:165315738-165315759|+;AGAttttcTTCTCCACACCAGG;F
chr17:1474999-1475001|-	O00159	536	S	Phosphoserine	TCT	MYO1C	chr17:1474986-1475007|-;CCCCTCGGCCCAGAgatttCCT;F
chr4:87982882-87982884|+	P10451	311	S	Phosphoserine	TCT	SPP1	chr4:87982878-87982900|+;ATCttctgAGGTCAATTAAAAGG;F
chr1:3463403-3463405|+	Q5VV41	107	S	Phosphoserine	AGC	ARHGEF16	chr1:3463386-3463408|-;CCCCAGCCCGCCACCagagcTTC;N	chr1:3463387-3463409|-;CCCAGCCCGCCACCAgagctTCG;N	chr1:3463388-3463410|-;CCAGCCCGCCACCAGagcttCGG;N
chr16:84174708-84174710|+	Q8NEP3	562	S	Phosphoserine	TCT	DNAAF1	chr16:84174706-84174729|+;AATctctgGAAGACCAGGTTAAGG;F
chr1:153949313-153949315|-	Q53ET0	492	S	Phosphoserine	AGT	CRTC2	chr1:153949308-153949330|+;ACCagactTGGGGAGCTGTATGG;N	chr1:153949309-153949331|+;CCAgacttGGGGAGCTGTATGGG;N
chr19:11178554-11178556|-	Q63ZY3	472	T	Phosphothreonine	ACC	KANK2	chr19:11178541-11178562|-;CCCACCACTTACCGgtgccCCC;I
chr1:2399511-2399513|+	O15258	95	S	Phosphoserine	TCA	RER1	chr1:2399505-2399526|+;GAAgactcAGGTAGGGTAGCGG;L
chr11:6602129-6602131|-	O43159	62	S	Phosphoserine	AGT	RRP8	chr11:6602126-6602148|+;GTCacttaTACATAGGCTGGGGG;N	chr11:6602127-6602149|+;TCActtatACATAGGCTGGGGGG;N
chr19:11417051-11417053|-	Q3MIN7	52	S	Phosphoserine	AGC	RGL3	chr19:11417048-11417070|+;GGGgctggGAGCCTGCAGGAGGG;N
chr1:247328702-247328704|-	Q96IT1	185	S	Phosphoserine	AGC	ZNF496	chr1:247328697-247328719|+;AGCtggctTGGTGGTCTGCTTGG;N	chr1:247328698-247328720|+;GCTggcttGGTGGTCTGCTTGGG;N
chr1:25904665-25904667|-	P16949	4	S	Phosphoserine	TCT	STMN1	chr1:25904647-25904669|-;CCAAATAGATTACCTaccagAAG;F
chr17:30198516-30198518|-	P31645	611	S	Phosphoserine	AGT	SLC6A4	chr17:30198514-30198537|+;ATActtttAATAATACGCTATTGG;N
chr2:69520877-69520879|-	Q2M2I8	389	T	Phosphothreonine	ACA	AAK1	chr2:69520864-69520885|-;CCCTCTTCCGGGGTgtcagCGC;I
chr15:42450937-42450939|-	Q9H2Y7	422	S	Phosphoserine	TCC	ZNF106	chr15:42450921-42450943|-;CCTCGAAGGAAGCAGcggaaTCA;F
chrX:21374931-21374933|+	Q8WXI2	12	S	Phosphoserine	TCT	CNKSR2	chrX:21374926-21374949|+;AATggtctCCGAGTCAAGTAGTGG;F
chr10:120862833-120862835|+	Q9BZH6	209	S	Phosphoserine	AGC	WDR11	chr10:120862819-120862841|-;CCAGCCCACACTCTAgcccaGCT;N
chr19:48729513-48729515|-	Q5U651	419	S	Phosphoserine	TCC	RASIP1	chr19:48729497-48729520|-;CCACATAGGGAGCCGGggaccCCC;F
chr1:45343451-45343453|+	Q96GM8	428	S	Phosphoserine	AGT	TOE1	chr1:45343436-45343458|-;CCAGGGAGCCAAGCCagtccTAA;N
chr20:43699889-43699891|+	P10244	266	T	Phosphothreonine	ACA	MYBL2	chr20:43699884-43699907|+;TGCgaacaCCAGAGCCCTTGGAGG;I
chr14:90872209-90872211|-	O75582	758	S	Phosphoserine	AGT	RPS6KA5	chr14:90872203-90872225|+;ACTggaacTGCTGCGCGTCTCGG;N
chr10:128103716-128103718|-	P46013	2708	S	Phosphoserine	TCT	MKI67	chr10:128103700-128103723|-;CCACTTCTAGTGGGGGagattCGC;F
chr1:77725674-77725676|-	Q8TEY7	439	S	Phosphoserine	AGC	USP33	chr1:77725669-77725691|+;GGAgggctTGCCGATAAACGTGG;N
chr8:17645974-17645976|-	Q9ULD2	1255	S	Phosphoserine	TCA	MTUS1	chr8:17645960-17645981|-;CCCGAATTCCTTGGtgactGCA;L
chr14:45134349-45134351|-	Q00688	36	S	Phosphoserine	TCG	FKBP3	chr14:45134331-45134353|-;CCCCTACGCCTCTGGtaccgAAT;L	chr14:45134332-45134354|-;CCCTACGCCTCTGGTaccgaATC;L	chr14:45134333-45134355|-;CCTACGCCTCTGGTAccgaaTCT;L
chr7:98205466-98205468|+	Q8IWU2	1496	S	Phosphoserine	AGC	LMTK2	chr7:98205448-98205470|-;CCTCTCTCCTCAACAggaagCAG;N
chr5:146284667-146284669|+	Q9P2N5	1012	S	Phosphoserine	TCA	RBM27	chr5:146284663-146284685|+;GATatcatGGCACAAGCCCAAGG;L
chr3:10816326-10816328|+	P48066	21	S	Phosphoserine	TCC	SLC6A11	chr3:10816320-10816342|+;CGGgagtcCGAGGCGCCGGGTGG;F	chr3:10816323-10816345|+;GAGtccgaGGCGCCGGGTGGCGG;F
chr16:2766412-2766414|+	Q9UQ35	1962	T	Phosphothreonine	ACT	SRRM2	chr16:2766407-2766429|+;CCAggactCCACCAGTAACCAGG;I
chr4:83581582-83581584|+	Q53EU6	77	S	Phosphoserine	TCA	GPAT3	chr4:83581576-83581598|+;GATgagtcACCCATGGAAAAAGG;L	chr4:83581577-83581599|+;ATGagtcaCCCATGGAAAAAGGG;L
chr20:1305224-1305226|+	O15079	219	S	Phosphoserine	AGT	SNPH	chr20:1305207-1305229|-;CCACCTACACCAAGCtgagtGAC;N
chr5:11384762-11384764|-	Q9UQB3	360	S	Phosphoserine	TCG	CTNND2	chr5:11384746-11384769|-;CCAGGCGCTTGGTGGGcgacaGGG;L
chr12:132861522-132861524|-	Q96EP1	244	S	Phosphoserine	TCG	CHFR	chr12:132861503-132861526|-;CCTGATCCTGGGGTTCcaacgACG;L
chr9:69456331-69456333|-	Q02410	568	S	Phosphoserine	TCC	APBA1	chr9:69456318-69456339|-;CCACGTTCTCCTGGgagttGGA;F
chr14:51254484-51254486|+	Q9H3N1	270	S	Phosphoserine	TCT	TMX1	chr14:51254479-51254502|+;AACgctctCTGGGTCCATCATTGG;F
chr8:60856463-60856465|+	Q9P2D1	2395	S	Phosphoserine	TCT	CHD7	chr8:60856458-60856480|+;ACCtctctGTCCCTCGCCAGCGG;F	chr8:60856461-60856483|+;TCTctgtcCCTCGCCAGCGGAGG;F
chr10:62050944-62050946|+	Q14865	264	S	Phosphoserine	TCA	ARID5B	chr10:62050940-62050962|+;AGAttcatTCAGTGGTGTTAAGG;L
chr5:179833698-179833700|+	Q13501	361	S	Phosphoserine	TCC	SQSTM1	chr5:179833696-179833719|+;AATccgaaGGGCCAAGCTCTCTGG;F
chr20:41348811-41348813|+	Q9BQK8	161	S	Phosphoserine	TCT	LPIN3	chr20:41348807-41348829|+;TGAttctaGTCCAGAGGAACTGG;F
chr3:126704349-126704351|+	Q9BRQ6	13	S	Phosphoserine	TCC	CHCHD6	chr3:126704345-126704367|+;GGTgtcctTCGGAGTGGACGAGG;F
chr4:25418224-25418226|+	Q9UJX5	757	S	Phosphoserine	TCT	ANAPC4	chr4:25418220-25418242|+;TGAgtcttCAGATGAAGAGGAGG;F
chr19:47066950-47066952|-	Q9UPT8	1106	T	Phosphothreonine	ACC	ZC3H4	chr19:47066934-47066956|-;CCCCACTCGGGCTGGcggtgGGA;I
chr11:62519708-62519710|-	Q09666	4903	S	Phosphoserine	TCT	AHNAK	chr11:62519689-62519712|-;CCAGCGATGGCATCTTcaaagATG;F
chr9:93667080-93667082|+	O75151	730	S	Phosphoserine	AGT	PHF2	chr9:93667061-93667084|-;CCTGTCCCTCGCGCAGcagagTGA;N
chr14:39075998-39076000|-	Q15436	308	T	Phosphothreonine	ACA	SEC23A	chr14:39075983-39076005|-;CCACGATCTTATAGGtgtctTCA;I
chr1:156137687-156137689|+	P02545	548	T	Phosphothreonine	ACT	LMNA	chr1:156137685-156137708|+;TGActgtgGTTGAGGACGACGAGG;I
chr3:157148487-157148489|-	Q9UK58	445	S	Phosphoserine	TCT	CCNL1	chr3:157148474-157148495|-;CCTTAAGGTGAGGAgaaccATG;F
chr12:45928669-45928671|-	Q99590	344	S	Phosphoserine	TCT	SCAF11	chr12:45928652-45928674|-;CCTGGGGCATCACACccagaATT;F
chr3:98593169-98593171|-	P36551	112	S	Phosphoserine	TCG	CPOX	chr3:98593150-98593173|-;CCTCCTCCGGCCTCCCcagcgAAG;L
chr2:27241325-27241327|+	P27708	1938	S	Phosphoserine	TCT	CAD	chr2:27241320-27241343|+;AGAtgtctCACCTGTTCAATGTGG;F
chr8:120001707-120001709|+	Q8TB45	263	S	Phosphoserine	TCA	DEPTOR	chr8:120001702-120001724|+;TTAtgtcaGGTATGCCATCCCGG;L
chr11:9144140-9144142|-	Q6IQ26	1087	S	Phosphoserine	AGT	DENND5A	chr11:9144138-9144160|+;ACActgggGGACTGCTGCAGCGG;N
chr3:9946467-9946469|-	Q5FWE3	902	S	Phosphoserine	AGC	PRRT3	chr3:9946463-9946486|+;GGGagctgCCAGAAGCCGCAGCGG;N
chr11:57308727-57308729|-	Q9C0C2	1328	S	Phosphoserine	TCT	TNKS1BP1	chr11:57308712-57308734|-;CCCCTGAGAACCTCCagagtCTG;F
chr5:171407763-171407765|+	P06748	279	T	Phosphothreonine	ACT	NPM1	chr5:171407760-171407782|+;ATGactgaCCAAGAGGTAACTGG;I
chr14:21017647-21017649|-	Q9UN36	355	S	Phosphoserine	TCT	NDRG2	chr14:21017629-21017651|-;CCCCGAAGAAAGAGTtccagACT;F	chr14:21017631-21017653|-;CCGAAGAAAGAGTTCcagacTCG;F
chr17:39462816-39462818|+	Q9NYV4	249	S	Phosphoserine	AGT	CDK12	chr17:39462800-39462822|-;CCAAGATTATGACCTtagtcCCT;N
chrX:136510904-136510906|+	O43719	387	S	Phosphoserine	TCT	HTATSF1	chrX:136510902-136510924|+;ATTctgtcTCTGCTTCCGAAAGG;F
chr12:120222960-120222962|-	P49023	132	T	Phosphothreonine	ACC	PXN	chr12:120222941-120222964|-;CCAGGGACGTGCTCATtacggTGG;I
chr12:13055601-13055603|+	A2RU67	30	S	Phosphoserine	AGT	FAM234B	chr12:13055583-13055606|-;CCACTTACCCAGGCTGacagtGAT;N
chr1:155914253-155914255|-	Q7Z7F0	571	S	Phosphoserine	TCA	KIAA0907	chr1:155914237-155914259|-;CCTCCTCTTCATCAGatgaaTCT;L
chr15:74671525-74671527|-	Q96F86	138	S	Phosphoserine	TCA	EDC3	chr15:74671507-74671529|-;CCTGTCGACATAGCTctttgAGC;L
chrX:111410054-111410056|-	O43602	115	S	Phosphoserine	AGC	DCX	chrX:111410049-111410070|+;TCCatgctTCCGATCTTCCTGG;N
chr14:88479034-88479036|-	Q16825	799	S	Phosphoserine	TCC	PTPN21	chr14:88479017-88479039|-;CCTGACGTGGTGAGGtcggaCTC;F
chr6:149683697-149683699|-	O95835	464	S	Phosphoserine	TCT	LATS1	chr6:149683680-149683702|-;CCTAATGGGTTATTAaaagaATT;F
chr17:63420717-63420719|+	Q9HCD6	1579	S	Phosphoserine	TCT	TANC2	chr17:63420712-63420735|+;CCAaatctCCATTATCCAAAATGG;F
chrX:53394841-53394843|-	Q14683	970	S	Phosphoserine	TCC	SMC1A	chrX:53394822-53394845|-;CCTCTCGTGCATAGATactggAAA;F
chr17:3964241-3964243|-	Q93084	17	S	Phosphoserine	TCG	ATP2A3	chr17:3964224-3964246|-;CCGCCCTCGGCTGTCaccgaGAA;L	chr17:3964227-3964249|-;CCCTCGGCTGTCACCgagaaGTG;L
chr12:27322384-27322386|+	Q9Y2H1	442	T	Phosphothreonine	ACC	STK38L	chr12:27322381-27322403|+;TATacctaTAAAAGGTTTGAAGG;I	chr12:27322382-27322404|+;ATAcctatAAAAGGTTTGAAGGG;I
chr12:56610162-56610164|-	Q9UIF9	613	S	Phosphoserine	AGT	BAZ2A	chr12:56610160-56610183|+;GGActgaaGCTGAAGTGCTCTCGG;N
chr19:4054210-4054212|-	O95365	341	S	Phosphoserine	TCG	ZBTB7A	chr19:4054194-4054217|-;CCTTGTCGTCGGCCCGcgactCCT;L
chr1:160130445-160130447|+	P50993	559	S	Phosphoserine	TCT	ATP1A2	chr1:160130441-160130463|+;GCCatctgGAAAGTTTCCTCGGG;F	chr1:160130442-160130464|+;CCAtctggAAAGTTTCCTCGGGG;F
chr2:101281983-101281985|-	Q8NC42	345	S	Phosphoserine	AGT	RNF149	chr2:101281978-101282000|+;GCTagactCAAATTTGCAGCTGG;N
chr1:15931137-15931139|+	Q96T58	1633	T	Phosphothreonine	ACT	SPEN	chr1:15931131-15931153|+;CTGaaaacTCCACCTTCCGTTGG;I	chr1:15931132-15931154|+;TGAaaactCCACCTTCCGTTGGG;I
chr7:149212360-149212362|+	Q9UDV7	319	S	Phosphoserine	TCC	ZNF282	chr7:149212355-149212378|+;TAGactccCCAATTTCTGCCCAGG;F
chr3:49676166-49676168|+	P13798	185	S	Phosphoserine	AGT	APEH	chr3:49676149-49676171|-;CCAAAGCCTTGGACGtcagtGCC;N
chr14:21393588-21393590|-	Q9HCK8	2069	S	Phosphoserine	TCG	CHD8	chr14:21393575-21393596|-;CCAGCTCAGAGTCCgaatcATC;L
chr11:126266225-126266227|-	P08240	298	S	Phosphoserine	TCT	SRPRA	chr11:126266212-126266233|-;CCCCTTCGTCATCAgagctGCT;F
chr7:150948514-150948516|-	Q12809	874	S	Phosphoserine	AGT	KCNH2	chr7:150948509-150948531|+;TCCgtactGCCGGGGGAGCCCGG;N	chr7:150948510-150948532|+;CCGtactgCCGGGGGAGCCCGGG;N
chr22:50508392-50508394|+	Q6IBW4	19	T	Phosphothreonine	ACC	NCAPH2	chr22:50508388-50508410|+;CCTcaccaAGAACTGGGAGGTGG;I
chr6:7542072-7542074|+	P15924	53	S	Phosphoserine	TCG	DSP	chr6:7542067-7542089|+;AGAactcgGACGGCTACTGGTGG;L	chr6:7542068-7542090|+;GAActcggACGGCTACTGGTGGG;L
chr16:2181157-2181159|-	Q8WXD9	737	T	Phosphothreonine	ACC	CASKIN1	chr16:2181144-2181165|-;CCTCCCTGGGCGGGgtgccGGG;I
chrX:53196988-53196990|-	P41229	893	S	Phosphoserine	TCA	KDM5C	chrX:53196970-53196992|-;CCCTGGACTGGAGGGcagtgAGG;L
chr21:43750525-43750527|+	O00764	164	S	Phosphoserine	AGC	PDXK	chr21:43750512-43750533|-;CCGGAAGATCCACAgccagGAG;N
chr4:41685811-41685813|+	Q9UPQ0	973	S	Phosphoserine	TCT	LIMCH1	chr4:41685806-41685828|+;TCGagtctCCCAGTGAAAGGCGG;F
chr20:63790056-63790058|-	Q86UZ6	234	S	Phosphoserine	TCA	ZBTB46	chr20:63790042-63790064|-;CCGTACTGAGACGGTgaaacCTG;L
chr2:230467152-230467154|+	P23497	410	S	Phosphoserine	AGT	SP100	chr2:230467133-230467156|-;CCACGACTTTTCAGAAtccagTGA;N
chr2:61888400-61888402|-	P50991	36	S	Phosphoserine	AGC	CCT4	chr2:61888394-61888416|+;AATgttgcTGAAGCGGATCTGGG;N	chr2:61888398-61888420|+;TTGctgaaGCGGATCTGGGCTGG;N
chr8:143919492-143919494|-	Q15149	3580	S	Phosphoserine	AGC	PLEC	chr8:143919486-143919507|+;GATggtgcTGCCCGAGTAGGGG;N
chr5:177366233-177366235|+	O43566	42	S	Phosphoserine	AGC	RGS14	chr5:177366217-177366239|-;CCGCGGCAGCTCTCTcagcaTCC;N
chr5:138392024-138392026|+	Q7LBC6	798	S	Phosphoserine	TCA	KDM3B	chr5:138392022-138392045|+;TCTcactgGATGAACGAAGCTTGG;L
chr2:200981531-200981533|-	Q8IXS8	444	S	Phosphoserine	AGT	FAM126B	chr2:200981529-200981551|+;AGActtaaGCTATTGATTTTTGG;N
chr9:382617-382619|+	Q8NF50	904	S	Phosphoserine	AGT	DOCK8	chr9:382601-382623|-;CCGGGTGATGAGCAGcagtaACC;N
chrX:49123618-49123620|-	Q92917	35	S	Phosphoserine	TCG	GPKOW	chrX:49123603-49123625|-;CCCCGCGCCGTCTCCcgagtCGG;L	chrX:49123604-49123626|-;CCCGCGCCGTCTCCCgagtcGGC;L
chr5:173317994-173317996|-	O76061	254	T	Phosphothreonine	ACT	STC2	chr5:173317977-173317999|-;CCCTTGGCACCTCGGccagtCTC;I	chr5:173317978-173318000|-;CCTTGGCACCTCGGCcagtcTCC;I
chr20:47642229-47642231|+	Q9Y6Q9	1033	S	Phosphoserine	TCC	NCOA3	chr20:47642226-47642248|+;AATtccctGGATGATCTTGTTGG;F
chrX:47565262-47565264|+	P10398	157	S	Phosphoserine	AGT	ARAF	chrX:47565244-47565266|-;CCCTCAAGGTTCTACcacagTGT;N	chrX:47565245-47565267|-;CCTCAAGGTTCTACCacagtGTC;N
chr12:14461031-14461033|+	Q6VMQ6	899	S	Phosphoserine	AGT	ATF7IP	chr12:14461015-14461037|-;CCCATCAGGACTCTAtagtcCAT;N	chr12:14461016-14461038|-;CCATCAGGACTCTATagtccATC;N
chr20:49018914-49018916|+	Q9Y6D5	1514	S	Phosphoserine	AGC	ARFGEF2	chr20:49018898-49018920|-;CCGCCAGTCTTTAAGcagcaTAG;N
chr1:112619869-112619871|+	P52907	9	S	Phosphoserine	TCG	CAPZA1	chr1:112619867-112619889|+;TGTcggatGAGGAGAAGGTAAGG;L
chr1:173914757-173914759|-	P01008	68	S	Phosphoserine	TCA	SERPINC1	chr1:173914741-173914763|-;CCGGGATCTTCTGTTctgagCCC;L
chr4:75655117-75655119|-	Q9UN86	225	S	Phosphoserine	TCT	G3BP2	chr4:75655101-75655123|-;CCGGAGGAGGAGTAGtagatTTC;F
chr11:43943256-43943258|+	Q7Z7L8	431	S	Phosphoserine	TCC	C11orf96	chr11:43943253-43943275|+;GACtccgaCTCGGCCCTGTAAGG;F	chr11:43943254-43943276|+;ACTccgacTCGGCCCTGTAAGGG;F
chr9:19619642-19619644|-	Q9UI40	340	S	Phosphoserine	AGT	SLC24A2	chr9:19619636-19619658|+;CATgagacTGTTGTGGAGGGAGG;N
chr22:20859339-20859341|+	O95721	77	S	Phosphoserine	TCT	SNAP29	chr22:20859335-20859357|+;CGCctcttCCGAGGTGAGCCTGG;F
chr21:29065091-29065093|-	P50990	213	S	Phosphoserine	AGT	CCT8	chr21:29065089-29065111|+;GAActgatACCAGAGCCCTAAGG;N
chr10:86500574-86500576|-	Q7Z5K2	223	S	Phosphoserine	TCA	WAPL	chr10:86500555-86500578|-;CCTTGATTGGAGATATttctgATG;L
chr17:39659065-39659067|+	Q14849	221	S	Phosphoserine	TCA	STARD3	chr17:39659062-39659084|+;GAAtcagaTGAAGAAGTTGCTGG;L
chr11:72004037-72004039|-	Q14980	2062	S	Phosphoserine	AGC	NUMA1	chr11:72004034-72004056|+;AAGgctgtTCCCTAGCTTCTTGG;N	chr11:72004035-72004057|+;AGGctgttCCCTAGCTTCTTGGG;N
chrX:11138995-11138997|-	O43182	931	S	Phosphoserine	TCC	ARHGAP6	chrX:11138976-11138999|-;CCTGCTCGCCCGCTGGcagggAGT;F
chr15:50592023-50592025|-	Q96QT4	1404	S	Phosphoserine	AGT	TRPM7	chr15:50592017-50592039|+;TGGtgtacTAACAAAAAATTTGG;N
chr15:41578055-41578057|+	Q06418	818	S	Phosphoserine	AGC	TYRO3	chr15:41578040-41578062|-;CCCACTGCGGGAGGCagcctGGA;N	chr15:41578041-41578063|-;CCACTGCGGGAGGCAgcctgGAG;N
chr5:172093604-172093606|-	O94804	454	S	Phosphoserine	AGC	STK10	chr5:172093600-172093622|+;CGCtgctgTTGGGCCGGCTCTGG;N
chr2:210195237-210195239|-	P28330	362	S	Phosphoserine	TCC	ACADL	chr2:210195221-210195243|-;CCATGCAAGCAGTGGcggagTCC;F
chr9:136438697-136438699|-	Q9NRR6	241	S	Phosphoserine	AGC	INPP5E	chr9:136438691-136438713|+;CAGggggcTCCGCGGCCGGCCGG;N
chr10:85602657-85602659|-	Q9ULK0	882	S	Phosphoserine	AGC	GRID1	chr10:85602653-85602675|+;TGAggctgTTCATGCGCCGGTGG;N
chrX:9896597-9896599|+	Q13796	897	S	Phosphoserine	TCA	SHROOM2	chrX:9896593-9896615|+;CCActcagCGGATGACATCCTGG;L
chr10:97578264-97578266|+	Q9GZV1	99	S	Phosphoserine	TCC	ANKRD2	chr10:97578260-97578282|+;GACgtcccTGGACCTGCGGCGGG;F
chr3:42638300-42638302|+	P30414	866	S	Phosphoserine	TCT	NKTR	chr3:42638297-42638319|+;CTTtctgaTCACCTTAGAAATGG;F
chr12:95533450-95533452|-	Q9H0E7	269	T	Phosphothreonine	ACT	USP44	chr12:95533436-95533458|-;CCTGTTACACCAGGAgttacTAT;I
chr3:99818034-99818036|+	Q9BQ75	19	S	Phosphoserine	AGC	CMSS1	chr3:99818019-99818040|-;CCGACTGGAGCAGGcagcaGCC;N
chr14:102933778-102933780|-	Q9Y5S2	1690	S	Phosphoserine	AGC	CDC42BPB	chr14:102933772-102933794|+;GTTggggcTCGGTGGGCCGCTGG;N	chr14:102933773-102933795|+;TTGgggctCGGTGGGCCGCTGGG;N
chr16:8628990-8628992|+	Q9BUU2	132	S	Phosphoserine	TCT	METTL22	chr16:8628987-8629009|+;GCCtctgaTTCCAACCCAGCAGG;F	chr16:8628988-8629010|+;CCTctgatTCCAACCCAGCAGGG;F
chr7:102248533-102248535|+	P39880	1337	S	Phosphoserine	AGC	CUX1	chr7:102248516-102248538|-;CCAGCTCGGAGGGCGacagcTGC;N
chr4:5825510-5825512|-	Q14194	537	S	Phosphoserine	TCC	CRMP1	chr4:5825493-5825515|-;CCTGATAAGCTGAAGttggaCTG;F
chr16:88577223-88577225|+	Q86VM9	34	S	Phosphoserine	TCC	ZC3H18	chr16:88577220-88577242|+;GGGtccgaTCAGGATTTGGACGG;F	chr16:88577221-88577243|+;GGTccgatCAGGATTTGGACGGG;F
chr19:15257051-15257053|-	O60885	488	S	Phosphoserine	AGC	BRD4	chr19:15257047-15257068|+;TGCtgctgTCGCTGGATGAGGG;N
chr19:1068600-1068602|+	Q92619	93	S	Phosphoserine	AGC	HMHA1	chr19:1068587-1068608|-;CCGGAGCCACCGGAgcccaCTG;N
chr11:18614861-18614863|-	Q68D10	471	S	Phosphoserine	AGT	SPTY2D1	chr11:18614855-18614876|+;ATGtggacTGCTCACAGGCCGG;N
chr13:109784485-109784487|-	Q9Y4H2	523	S	Phosphoserine	TCC	IRS2	chr13:109784466-109784489|-;CCGGGGGCGTCTCCGCgatggACT;F
chr22:23181375-23181377|+	P11274	139	S	Phosphoserine	TCG	BCR	chr22:23181373-23181395|+;CGTcggggGAACGGGACGACCGG;L
chr7:98223104-98223106|-	Q7Z6L1	938	S	Phosphoserine	TCC	TECPR1	chr7:98223085-98223108|-;CCGGGCTCTCCGGGATgatggACA;F
chr3:13317723-13317725|-	Q8TEM1	1874	S	Phosphoserine	AGC	NUP210	chr3:13317718-13317740|+;GGAgggctGGCTTTGCGAGCAGG;N
chr11:62531213-62531215|-	Q09666	1068	S	Phosphoserine	TCT	AHNAK	chr11:62531194-62531217|-;CCAGGTCAACATCTGGcaaagACA;F
chr1:181483784-181483786|+	Q15878	14	S	Phosphoserine	TCC	CACNA1E	chr1:181483780-181483802|+;AGGgtccgGCGATGGAGACTCGG;F
chr2:63606907-63606909|+	P40925	309	S	Phosphoserine	TCA	MDH1	chr2:63606901-63606922|+;GATttctcACGTGAGAAGATGG;L
chr19:47067556-47067558|-	Q9UPT8	904	S	Phosphoserine	AGC	ZC3H4	chr19:47067552-47067575|+;GAAggctgCCTTCGGGCTTGGAGG;N
chr10:89768789-89768791|+	Q96Q89	1715	S	Phosphoserine	TCC	KIF20B	chr10:89768787-89768810|+;CATccataATTGGTGTAAACCTGG;F
chr2:183159566-183159568|+	Q8NFH5	273	T	Phosphothreonine	ACA	NUP35	chr2:183159560-183159582|+;CTAggtacACCAACACAACCTGG;I
chr5:138345505-138345507|+	Q9NYF3	273	S	Phosphoserine	TCA	FAM53C	chr5:138345500-138345523|+;GCCgctcaCAGCCTTGTGATCTGG;L
chr2:226796357-226796359|-	P35568	794	S	Phosphoserine	AGC	IRS1	chr2:226796353-226796375|+;CAGagctaGTGGAAAGGCGGAGG;N
chr16:2084474-2084476|+	P49815	1418	S	Phosphoserine	TCA	TSC2	chr16:2084469-2084492|+;CCCggtcaCAGTCAGGGACCCTGG;L
chr8:60281133-60281135|-	P35219	5	S	Phosphoserine	AGC	CA8	chr8:60281127-60281149|+;GATgaagcTCAGGTCCGCCATGG;N	chr8:60281128-60281150|+;ATGaagctCAGGTCCGCCATGGG;N
chr19:47266653-47266655|+	Q9Y3X0	255	S	Phosphoserine	TCC	CCDC9	chr19:47266651-47266673|+;TGTccatgACGGGCCGGGAGCGG;F
chr4:183284352-183284354|+	Q6AWC2	1004	T	Phosphothreonine	ACC	WWC2	chr4:183284350-183284372|+;AGAcctttTCTCCAGGAGAGCGG;I
chr11:9574186-9574188|+	P30291	85	S	Phosphoserine	AGC	WEE1	chr11:9574169-9574192|-;CCGGGCCGGCCCCCGGcagccCCG;N
chr19:17423571-17423573|+	Q96EY5	163	S	Phosphoserine	AGC	MVB12A	chr19:17423553-17423575|-;CCCAAGCCCCGAGGTctcagCCG;N	chr19:17423554-17423576|-;CCAAGCCCCGAGGTCtcagcCGG;N
chr19:18197569-18197571|-	P20336	188	S	Phosphoserine	TCC	RAB3A	chr19:18197553-18197575|-;CCGTGTCCAACGACTcggacATC;F
chr12:49297990-49297992|+	P41219	434	S	Phosphoserine	AGC	PRPH	chr12:49297972-49297994|-;CCTCCCCAGGACAGCcacagCCG;N
chr11:608199-608201|+	Q9P1Y6	915	S	Phosphoserine	TCT	PHRF1	chr11:608195-608217|+;GGCctctgACACGGAGCGAGAGG;F
chr3:9739777-9739779|+	P55201	460	S	Phosphoserine	TCC	BRPF1	chr3:9739772-9739795|+;CCCtgtccCACAGCGAGGGTGAGG;F
chr15:90969483-90969485|-	O43663	571	S	Phosphoserine	AGC	PRC1	chr15:90969479-90969501|+;TAAtgctgAAGTTGCGCTGGAGG;N	chr15:90969480-90969502|+;AATgctgaAGTTGCGCTGGAGGG;N	chr15:90969481-90969503|+;ATGctgaaGTTGCGCTGGAGGGG;N
chr16:2761711-2761713|+	Q9UQ35	395	S	Phosphoserine	TCT	SRRM2	chr16:2761708-2761731|+;CCAtctgaGGCCTCTCCAACTCGG;F	chr16:2761709-2761732|+;CATctgagGCCTCTCCAACTCGGG;F
chr17:40352355-40352357|+	P10276	219	S	Phosphoserine	TCT	RARA	chr17:40352353-40352375|+;TCTctctgGACATTGACCTCTGG;F
chr1:77633109-77633111|-	Q8IYH5	82	S	Phosphoserine	AGC	ZZZ3	chr1:77633105-77633127|+;TAGggcttACCCATGATTCTCGG;N	chr1:77633106-77633128|+;AGGgcttaCCCATGATTCTCGGG;N
chr15:57438846-57438848|+	Q0VF96	283	S	Phosphoserine	TCA	CGNL1	chr15:57438842-57438864|+;GGAttcagCGGGACCCGTCCTGG;L
chr16:30892719-30892721|-	Q8WUZ0	103	S	Phosphoserine	TCG	BCL7C	chr16:30892700-30892723|-;CCTTTTGCAGGGAACCttccgAAT;L
chr1:145927019-145927021|-	Q9Y5S9	42	S	Phosphoserine	TCC	RBM8A	chr1:145927006-145927027|-;CCCCACACTCACCGgagccAAA;F
chr1:156671506-156671508|-	P48681	894	S	Phosphoserine	TCT	NES	chr1:156671487-156671510|-;CCAGGTTCCATGCTCCcagagATC;F
chr9:129060573-129060575|+	Q7L4E1	273	T	Phosphothreonine	ACC	FAM73B	chr9:129060568-129060590|+;CCCtgaccGAGGGCTCGCTGCGG;I
chr2:240719896-240719898|-	Q12756	1532	S	Phosphoserine	AGC	KIF1A	chr2:240719893-240719915|+;TGGgctggCTGGCCGGGAGCAGG;N
chr19:55579058-55579060|-	Q8NAF0	194	S	Phosphoserine	TCG	ZNF579	chr19:55579039-55579062|-;CCTCGGCCTCCTCCGActccgACT;L
chr4:150079208-150079210|+	Q8N568	61	T	Phosphothreonine	ACC	DCLK2	chr4:150079206-150079229|+;GGAccctgCAGGCCCTCAGCTCGG;I
chr3:15023298-15023300|+	P49116	219	S	Phosphoserine	AGT	NR2C2	chr3:15023282-15023305|-;CCGGAAAGACCTGAGAagtccCCT;N
chr5:176348270-176348272|-	Q96A73	182	S	Phosphoserine	TCT	KIAA1191	chr5:176348255-176348277|-;CCTCTGCTTAGGTGAagagtGCG;F
chr15:50235962-50235964|+	O14975	577	T	Phosphothreonine	ACC	SLC27A2	chr15:50235956-50235977|+;AAAatgacCCTGGTGGAGGAGG;I
chr8:10765569-10765571|-	Q96BK5	273	S	Phosphoserine	TCT	PINX1	chr8:10765553-10765575|-;CCCCTGCATCCTGAGcagagGCC;F
chr7:102467779-102467781|+	Q9UFC0	212	S	Phosphoserine	AGC	LRWD1	chr7:102467760-102467783|-;CCAGGTGCAAAAGGCTaacagCCC;N
chr12:12718941-12718943|+	P46527	198	T	Phosphothreonine	ACG	CDKN1B	chr12:12718936-12718958|+;GTCaaacgTAAACAGCTCGGTGG;M	chr12:12718937-12718959|+;TCAaacgtAAACAGCTCGGTGGG;M
chr7:95286230-95286232|+	Q9ULJ8	928	S	Phosphoserine	AGT	PPP1R9A	chr7:95286213-95286235|-;CCTTCAATGATGACTtcagtCCC;N
chr16:72958868-72958870|-	Q15911	426	S	Phosphoserine	AGT	ZFHX3	chr16:72958866-72958889|+;GGActggaAGCCAGAGGCCCCAGG;N
chr17:43091547-43091549|-	P38398	1328	S	Phosphoserine	TCT	BRCA1	chr17:43091530-43091552|-;CCAACTCCCTGGCTTtcagaCTG;F
chr14:55411736-55411738|-	Q6ZNE5	29	S	Phosphoserine	TCC	ATG14	chr14:55411718-55411740|-;CCCCTCCGCATCGTCcacggAGT;F	chr14:55411719-55411741|-;CCCTCCGCATCGTCCacggaGTC;F	chr14:55411720-55411742|-;CCTCCGCATCGTCCAcggagTCC;F
chr17:29166521-29166523|-	Q92614	140	S	Phosphoserine	TCC	MYO18A	chr17:29166503-29166525|-;CCGGCTACGCTGGGAgaaggAAA;F
chr12:4627693-4627695|-	O75969	403	S	Phosphoserine	AGT	AKAP3	chr12:4627689-4627711|+;AATaactcTCAGCCTTGTCTTGG;N	chr12:4627690-4627712|+;ATAactctCAGCCTTGTCTTGGG;N
chr17:2420270-2420272|-	Q86W50	463	T	Phosphothreonine	ACG	METTL16	chr17:2420251-2420274|-;CCTCACTCCTTTCATCctccgTGG;M
chr4:105234165-105234167|+	Q6N021	75	S	Phosphoserine	AGT	TET2	chr4:105234149-105234171|-;CCAGAATAGTCGTGTgagtcCTG;N
chr1:179109374-179109376|-	P42684	631	S	Phosphoserine	TCA	ABL2	chr1:179109358-179109381|-;CCAAGAGGCTGCTGGGtgactTGT;L
chr1:108995645-108995647|-	O94967	542	T	Phosphothreonine	ACT	WDR47	chr1:108995631-108995653|-;CCAGGATTACGAGGAgtgctTGT;I
chr3:111885335-111885337|+	Q86SQ0	420	S	Phosphoserine	TCA	PHLDB2	chr3:111885333-111885356|+;TTTcaggaCGTGATGACCTGATGG;L
chr1:201649092-201649094|+	Q8NEY1	142	S	Phosphoserine	TCG	NAV1	chr1:201649090-201649113|+;AGTcggagCACTCGCTCTTCCAGG;L
chr3:25609256-25609258|-	Q02880	1340	S	Phosphoserine	TCC	TOP2B	chr3:25609237-25609260|-;CCAAATCACTTTCTGActtggATT;F
chr14:91278177-91278179|-	Q9P219	1601	S	Phosphoserine	AGC	CCDC88C	chr14:91278173-91278195|+;TGAagctcTCAGACCGGCCATGG;N
chr2:203491278-203491280|-	Q70E73	54	S	Phosphoserine	TCT	RAPH1	chr2:203491265-203491286|-;CCTGGCGAAGAGGAgatctTTT;F
chr6:33319637-33319639|-	Q9UER7	561	S	Phosphoserine	AGC	DAXX	chr6:33319631-33319653|+;CACagggcTTTCTTCCTCCAGGG;N
chr2:113182883-113182885|+	Q8NDX1	143	S	Phosphoserine	AGC	PSD4	chr2:113182870-113182891|-;CCATCTACCGGGGAgcccaAAG;N
chr15:64865124-64865126|+	Q8TD55	237	S	Phosphoserine	AGC	PLEKHO2	chr15:64865110-64865132|-;CCCCTGTCTCAGCAAgctctGAG;N
chr9:92720408-92720410|-	Q8TD16	318	S	Phosphoserine	TCC	BICD2	chr9:92720392-92720414|-;CCTCCTTCTTGGGCGtggagGTC;F
chr14:102355855-102355857|-	Q9BW66	73	S	Phosphoserine	TCG	CINP	chr14:102355836-102355859|-;CCTTTTCTTCATTTTCcttcgAGG;L
chr7:6509120-6509122|-	A4D2P6	655	S	Phosphoserine	AGC	GRID2IP	chr7:6509114-6509136|+;GTCcgggcTTGGGGGGCTGTCGG;N	chr7:6509115-6509137|+;TCCgggctTGGGGGGCTGTCGGG;N	chr7:6509116-6509138|+;CCGggcttGGGGGGCTGTCGGGG;N
chr13:46159648-46159650|-	P13796	5	S	Phosphoserine	TCA	LCP1	chr13:46159635-46159656|-;CCTCATCGGACACTgatccTCT;L
chr9:69516473-69516475|-	Q02410	246	S	Phosphoserine	TCC	APBA1	chr9:69516457-69516479|-;CCTTCTCGGGGCTGTcggacTCG;F
chr10:30026998-30027000|-	Q9P266	1050	S	Phosphoserine	TCT	KIAA1462	chr10:30026981-30027003|-;CCAGGGGTGAGCCCCacagaCCG;F
chr11:67499951-67499953|-	O00562	342	S	Phosphoserine	TCT	PITPNM1	chr11:67499935-67499957|-;CCTCGGAGCTGTTCTcagagTCT;F
chr5:19473241-19473243|-	Q13634	786	S	Phosphoserine	TCT	CDH18	chr5:19473223-19473245|-;CCCCTAAGTTGTTCTttcagATT;F	chr5:19473224-19473246|-;CCCTAAGTTGTTCTTtcagaTTC;F	chr5:19473225-19473247|-;CCTAAGTTGTTCTTTcagatTCT;F
chr17:20204701-20204703|+	Q5M775	218	S	Phosphoserine	TCC	SPECC1	chr17:20204695-20204716|+;TCAgtctcCCCAGGTGACACGG;F
chr14:24338547-24338549|-	Q9Y572	164	S	Phosphoserine	TCC	RIPK3	chr14:24338533-24338555|-;CCTCCCTGAAATGTGgacagGCC;F
chr8:116849015-116849017|-	O60216	545	S	Phosphoserine	TCA	RAD21	chr8:116848996-116849019|-;CCTGATCTTGATCGCCccctgATG;L
chr16:28914563-28914565|-	Q9H5N1	189	S	Phosphoserine	TCC	RABEP2	chr16:28914547-28914569|-;CCGTGGAGCCGTGCAgggaaGGG;F
chr4:38905757-38905759|+	Q8IWE2	185	T	Phosphothreonine	ACA	FAM114A1	chr4:38905755-38905778|+;TAAcagatGCAGCCACAGATCAGG;I
chr16:20737132-20737134|-	Q9NXG2	270	S	Phosphoserine	AGC	THUMPD1	chr16:20737128-20737150|+;TAGggctcTTCACCACCTCCTGG;N
chr19:39380711-39380713|+	Q5PRF9	592	S	Phosphoserine	AGC	SAMD4B	chr19:39380695-39380717|-;CCGGATGGGCCTCCTgagccCCT;N
chr17:81246510-81246512|-	Q9HBR0	802	S	Phosphoserine	TCC	SLC38A10	chr17:81246494-81246516|-;CCTCAGAGTGCTCCAgggagCGC;F
chr16:89284040-89284042|-	Q6UB99	834	S	Phosphoserine	TCT	ANKRD11	chr16:89284022-89284044|-;CCGATCTCGCTGATCgtcagAAA;F
chr1:153658771-153658773|+	O95295	10	S	Phosphoserine	TCG	SNAPIN	chr1:153658767-153658789|+;TGTatcggGGGCAGGGACCCCGG;L
chr19:1277238-1277240|+	Q9BVV8	113	T	Phosphothreonine	ACG	C19orf24	chr19:1277234-1277256|+;CCCcacggAGATGGCCTCGCTGG;M
chr3:58150197-58150199|+	O75369	2113	S	Phosphoserine	AGC	FLNB	chr3:58150180-58150203|-;CCGTGGCCACTGTCGGgagcaTTT;N
chr2:88124527-88124529|-	P07148	100	S	Phosphoserine	TCT	FABP1	chr2:88124510-88124532|-;CCGTTGAGTTCGGTCacagaCTT;F
chr19:16425116-16425118|-	Q9UBC2	253	S	Phosphoserine	AGC	EPS15L1	chr19:16425112-16425134|+;ACAggctcCCTGTGCTGTTGAGG;N
chr6:57193858-57193860|-	Q9ULC3	186	S	Phosphoserine	TCA	RAB23	chr6:57193841-57193863|-;CCAATCTTGTTACTActtgaATG;L
chr12:108788204-108788206|-	Q8WYL5	978	S	Phosphoserine	TCT	SSH1	chr12:108788189-108788211|-;CCCCAGCTTGGCAAGagagtGTG;F
chr7:130202569-130202571|-	Q96SK2	98	S	Phosphoserine	AGT	TMEM209	chr7:130202566-130202589|+;AGGactaaCAACCAGACTTGTTGG;N
chr10:128105057-128105059|-	P46013	2261	S	Phosphoserine	TCA	MKI67	chr10:128105041-128105063|-;CCATAGCTTTCCCTActgatGGT;L
chr5:151140223-151140225|-	P08133	13	S	Phosphoserine	TCC	ANXA6	chr5:151140206-151140228|-;CCTGGGAAGTCATGGatggaGCC;F
chr16:88534698-88534700|+	Q8IX07	914	S	Phosphoserine	TCC	ZFPM1	chr16:88534692-88534713|+;CCCgggtcCCGTGGCCCCCGGG;F
chr1:12271008-12271010|+	Q5THJ4	663	S	Phosphoserine	TCT	VPS13D	chr1:12271006-12271029|+;AGTctgaaCTTGAGCTGAGAGTGG;F
chr11:61528180-61528182|-	O43581	119	S	Phosphoserine	TCC	SYT7	chr11:61528164-61528187|-;CCTCCTCGGAGCCTGGggagaGCT;F
chr20:64068103-64068105|+	Q15560	100	S	Phosphoserine	TCG	TCEA2	chr20:64068099-64068121|+;GTCctcgaGGGATGCCTCAGAGG;L
chr16:4885994-4885996|-	O60437	887	S	Phosphoserine	TCT	PPL	chr16:4885976-4885998|-;CCACGCCTCCTCCACtccagAGT;F
chr20:32083965-32083967|+	P08631	202	T	Phosphothreonine	ACC	HCK	chr20:32083960-32083981|+;TCCggaccCTGGACAACGGGGG;I
chr7:100870379-100870381|+	Q15654	249	S	Phosphoserine	AGC	TRIP6	chr7:100870362-100870385|-;CCTTCCAGGTGCCCCTgagccAGC;N
chrX:154371213-154371215|-	P21333	11	S	Phosphoserine	AGC	FLNA	chrX:154371211-154371234|+;GCGctctgGCCCGCCCGAGAGTGG;N
chr6:37444022-37444024|+	Q8N1G2	53	S	Phosphoserine	TCT	CMTR1	chr6:37444018-37444040|+;TGGgtctgATAGTGAGACCGAGG;F	chr6:37444019-37444041|+;GGGtctgaTAGTGAGACCGAGGG;F	chr6:37444020-37444042|+;GGTctgatAGTGAGACCGAGGGG;F
chr3:25601143-25601145|-	Q02880	1524	S	Phosphoserine	TCG	TOP2B	chr3:25601129-25601151|-;CCAAATTCTGAATCCgagtcAGA;L
chr17:7897164-7897166|+	Q12873	597	S	Phosphoserine	TCC	CHD3	chr17:7897158-7897180|+;TATggctcCGGCGAGGATGATGG;F	chr17:7897159-7897181|+;ATGgctccGGCGAGGATGATGGG;F
chr7:128086986-128086988|+	Q7KZF4	785	S	Phosphoserine	AGC	SND1	chr7:128086969-128086991|-;CCCTATCACCTGCCTtcagcACT;N	chr7:128086970-128086992|-;CCTATCACCTGCCTTcagcaCTC;N
chr1:36171201-36171203|+	Q3KQU3	93	S	Phosphoserine	AGC	MAP7D1	chr1:36171182-36171205|-;CCCTTCCTCTGAAGCAaagagCAG;N	chr1:36171183-36171206|-;CCTTCCTCTGAAGCAAagagcAGA;N
chr19:16402432-16402434|-	Q9UBC2	560	S	Phosphoserine	AGC	EPS15L1	chr19:16402428-16402450|+;CCAggctcCTGTGGGCCTCCTGG;N
chr16:72787245-72787247|-	Q15911	3677	S	Phosphoserine	AGC	ZFHX3	chr16:72787239-72787261|+;CACcgggcTCGCCGGTCCGTCGG;N
chr11:64753632-64753634|-	P11217	430	S	Phosphoserine	TCG	PYGM	chr11:64753618-64753640|-;CCCTCCTCCACCAGCgacatGCG;L
chr17:44399803-44399805|-	Q9UKJ3	758	S	Phosphoserine	TCC	GPATCH8	chr17:44399787-44399810|-;CCTCTTCAGCTGGGAGggatcTCC;F
chr11:64826738-64826740|-	Q6DT37	1482	S	Phosphoserine	AGC	CDC42BPG	chr11:64826733-64826755|+;GAGaagctGTGGGGCCGCTGTGG;N	chr11:64826734-64826756|+;AGAagctgTGGGGCCGCTGTGGG;N
chr3:100311837-100311839|+	Q9NUY8	520	S	Phosphoserine	TCT	TBC1D23	chr3:100311832-100311854|+;GAAtgtctTTCAATCTTCCTTGG;F
chr17:50675647-50675649|+	O15438	911	S	Phosphoserine	TCC	ABCC3	chr17:50675641-50675663|+;GCCctgtcCTCAGATGGGGAGGG;F
chr2:216415038-216415040|+	Q9NZC9	112	S	Phosphoserine	AGT	SMARCAL1	chr2:216415024-216415046|-;CCTGCCCAGGCCACAgtccaCGT;N
chr9:122851104-122851106|-	Q9HBD1	1119	S	Phosphoserine	AGT	RC3H2	chr9:122851102-122851124|+;AAActctgTTTCTTCTGCTTTGG;N
chr17:42823788-42823790|-	Q14457	30	S	Phosphoserine	AGT	BECN1	chr17:42823785-42823807|+;GAAactcgTGTCCAGTTTCAGGG;N	chr17:42823786-42823808|+;AAActcgtGTCCAGTTTCAGGGG;N
chr17:61404742-61404744|+	Q13207	342	S	Phosphoserine	AGT	TBX2	chr17:61404725-61404747|-;CCCCGGGCGCAGCGCccagtCCG;N	chr17:61404726-61404748|-;CCCGGGCGCAGCGCCcagtcCGC;N	chr17:61404727-61404749|-;CCGGGCGCAGCGCCCagtccGCT;N
chr3:195523705-195523707|-	P41236	130	S	Phosphoserine	TCA	PPP1R2	chr3:195523691-195523712|-;CCTCGTTCTTCAGGtgagaGGT;L
chr7:138579249-138579251|+	O15164	768	S	Phosphoserine	AGT	TRIM24	chr7:138579233-138579255|-;CCTGCTCTTAAATAGcagtcAGA;N
chr9:92720690-92720692|-	Q8TD16	224	S	Phosphoserine	AGC	BICD2	chr9:92720684-92720706|+;CAGctggcTGTTGAGGTACTCGG;N
chr5:477403-477405|-	P48764	563	S	Phosphoserine	AGC	SLC9A3	chr5:477400-477422|+;GGTgctggGGGAGCGGATGAAGG;N
chr17:28714700-28714702|-	Q9BZG1	241	S	Phosphoserine	AGT	RAB34	chr17:28714698-28714720|+;TCActgttGATGCCTAAAGAAGG;N
chr9:128588932-128588934|+	Q13813	999	S	Phosphoserine	AGC	SPTAN1	chr9:128588916-128588938|-;CCTTACCTTACTCAAcagcaCCA;N
chr22:35334426-35334428|+	O60784	376	S	Phosphoserine	TCA	TOM1	chr22:35334421-35334443|+;GCAgctcaCTGGCTGACCAACGG;L
chr2:25246720-25246722|-	Q9Y6K1	393	S	Phosphoserine	AGT	DNMT3A	chr2:25246717-25246738|+;GTCactctCATCGCTGTCGTGG;N
chr12:106999848-106999850|-	Q16526	280	S	Phosphoserine	AGT	CRY1	chr12:106999846-106999868|+;GAActgttCTTCTTTACCTATGG;N
chr7:95977559-95977561|+	O14576	197	S	Phosphoserine	TCA	DYNC1I1	chr7:95977555-95977577|+;GGActcagAACTGGAAAATCAGG;L
chr2:37007135-37007137|-	Q9P2D3	1564	S	Phosphoserine	TCT	HEATR5B	chr2:37007119-37007141|-;CCTGGTTTAAATTGAcagatGTA;F
chr19:18143854-18143856|+	O60307	782	S	Phosphoserine	AGC	MAST3	chr19:18143841-18143862|-;CCTGAATACCATCAgcctgGAC;N
chr7:143286614-143286616|+	Q8IV31	146	S	Phosphoserine	TCA	TMEM139	chr7:143286612-143286635|+;CCTcagagGGGTCCATGGCCCAGG;L
chr7:100868144-100868146|+	Q15654	92	S	Phosphoserine	AGC	TRIP6	chr7:100868131-100868152|-;CCTTCGCCCTGGAAgcctgGAC;N
chr12:107685960-107685962|+	Q13610	21	T	Phosphothreonine	ACA	PWP1	chr12:107685955-107685977|+;AAGagacaCCAGACAAGGTGAGG;I
chr11:61551443-61551445|-	O43581	52	S	Phosphoserine	TCC	SYT7	chr11:61551429-61551451|-;CCCACCGTCTCCAAGgaattCTT;F
chr11:688047-688049|-	O75398	176	S	Phosphoserine	TCT	DEAF1	chr11:688031-688054|-;CCAGAGGGGTTGGAGGagactGAG;F
chr20:46070473-46070475|-	Q9HCD5	34	S	Phosphoserine	AGT	NCOA5	chr20:46070467-46070489|+;CCTtggacTTCCTCGAATTGGGG;N
chr2:226797929-226797931|-	P35568	270	S	Phosphoserine	AGC	IRS1	chr2:226797925-226797947|+;ACTggctcTTGCTGCGAGGGCGG;N
chr6:89658820-89658822|-	Q9NU22	4937	S	Phosphoserine	AGT	MDN1	chr6:89658816-89658838|+;GTGgactcTGACTTTCGTTCTGG;N
chr11:77199677-77199679|+	Q13402	1571	T	Phosphothreonine	ACG	MYO7A	chr11:77199673-77199695|+;CTTcacgcTGGCCACCATCAAGG;M	chr11:77199674-77199696|+;TTCacgctGGCCACCATCAAGGG;M	chr11:77199675-77199697|+;TCAcgctgGCCACCATCAAGGGG;M
chr11:118900752-118900754|-	Q86UU0	997	S	Phosphoserine	TCT	BCL9L	chr11:118900739-118900760|-;CCGCCATGGAAGGAgacttGAG;F
chr5:133092775-133092777|+	P34932	546	S	Phosphoserine	TCT	HSPA4	chr5:133092769-133092790|+;GCAgagtcTGAAGAAATGGAGG;F
chr9:131482794-131482796|+	Q5JSZ5	1754	S	Phosphoserine	TCG	PRRC2B	chr9:131482789-131482811|+;AGGgctcgGAGGGGGCCGAGCGG;L
chr12:49494912-49494914|+	Q86XZ4	146	S	Phosphoserine	TCA	SPATS2	chr12:49494907-49494930|+;TGGactcaCTCAGTGAAGGTTTGG;L
chr19:46678616-46678618|-	Q9BZL6	706	S	Phosphoserine	TCG	PRKD2	chr19:46678600-46678622|-;CCACTGAGCGGCGGAacgacTTC;L
chr8:133239085-133239087|-	Q92597	326	S	Phosphoserine	TCC	NDRG1	chr8:133239071-133239092|-;CCAGAGGCTGTGCGggaccGCA;F
chr10:73797424-73797426|+	A7E2V4	1156	S	Phosphoserine	TCC	ZSWIM8	chr10:73797419-73797441|+;ATAgttccCCCACCTTAAGCCGG;F
chr5:137753815-137753817|-	Q13151	84	S	Phosphoserine	TCC	HNRNPA0	chr5:137753802-137753823|-;CCGAATCCTCCCGGgacacCGC;F
chr3:50326474-50326476|-	O75896	50	S	Phosphoserine	TCT	TUSC2	chr3:50326458-50326480|-;CCTCATCATAGAACAtagagCTG;F
chr6:44408447-44408449|+	Q99459	303	S	Phosphoserine	TCA	CDC5L	chr6:44408442-44408465|+;AGAtttcaGATGCAGAACTCCAGG;L
chr14:91461459-91461461|-	Q6IN85	771	S	Phosphoserine	TCA	PPP4R3A	chr14:91461445-91461467|-;CCTGGGGATCCAGGTgatccCGG;L
chrX:48966671-48966673|-	Q9NSA2	458	S	Phosphoserine	AGC	KCND1	chrX:48966668-48966689|+;GCCgctgtCCTGGAGTAGATGG;N
chr11:60842194-60842196|+	Q9H6F5	24	S	Phosphoserine	TCA	CCDC86	chr11:60842192-60842214|+;CCTcagttTCGCGGACGAGACGG;L
chr17:60067664-60067666|-	Q6AI08	336	S	Phosphoserine	TCC	HEATR6	chr17:60067648-60067671|-;CCTCTATTTCACCACTggattCCT;F
chr4:113455785-113455787|-	Q13557	490	S	Phosphoserine	TCA	CAMK2D	chr4:113455767-113455789|-;CCACAAAGAGGTGCCtcctgAGA;L
chr8:24914829-24914831|+	P07197	346	S	Phosphoserine	AGC	NEFM	chr8:24914812-24914834|-;CCCTGGAGCGGCAGCtcagcGAC;N
chr14:21523322-21523324|-	Q9Y467	802	S	Phosphoserine	TCA	SALL2	chr14:21523307-21523329|-;CCCAGATGCCTCTTCtgaatCAC;L	chr14:21523308-21523330|-;CCAGATGCCTCTTCTgaatcACC;L
chr1:37483123-37483125|+	Q5D1E8	438	S	Phosphoserine	TCG	ZC3H12A	chr1:37483119-37483141|+;GGActcggGCATTGGCTCCCTGG;L
chr3:155853932-155853934|-	O00400	22	S	Phosphoserine	TCT	SLC33A1	chr3:155853915-155853938|-;CCGCTCTTCATATCCAgagagTGA;F
chr8:119731969-119731971|-	Q6P1X5	1185	S	Phosphoserine	AGC	TAF2	chr8:119731963-119731986|+;GGCagggcTGGAGAAAGTGAAAGG;N
chr3:196368028-196368030|-	O94888	278	S	Phosphoserine	TCA	UBXN7	chr3:196368010-196368032|-;CCTCCTAATTATACTtactgAAC;L	chr3:196368013-196368035|-;CCTAATTATACTTACtgaacGGG;L
chr20:48644410-48644412|-	Q8TCU6	1200	S	Phosphoserine	TCT	PREX1	chr20:48644396-48644418|-;CCACTCCACTCACCAgacccCAT;F
chr12:1952764-1952766|-	Q8IZD4	392	T	Phosphothreonine	ACC	DCP1B	chr12:1952750-1952772|-;CCTGGAGCCACAGGGgtgacAGA;I
chr9:123383715-123383717|-	Q8TEH3	592	S	Phosphoserine	AGC	DENND1A	chr9:123383712-123383735|+;TAAgctctTGGCCTGGCCCAGTGG;N
chr8:58416931-58416933|+	Q14CS0	56	S	Phosphoserine	AGC	UBXN2B	chr8:58416917-58416939|-;CCACAGTCTTCAAGAgcccaCGG;N
chr1:23091277-23091279|-	Q86V48	995	S	Phosphoserine	AGT	LUZP1	chr1:23091273-23091296|+;GGCtacttTGGGTCCTTCTGGAGG;N
chr4:139067742-139067744|-	Q15723	185	S	Phosphoserine	TCA	ELF2	chr4:139067727-139067749|-;CCCATTGGAAATTGGtgattGCT;L
chr5:87395065-87395067|-	P51946	304	S	Phosphoserine	TCA	CCNH	chr5:87395046-87395069|-;CCTCATGTTTGGATTTctttgAGA;L
chr11:34143509-34143511|+	Q9H0A0	984	S	Phosphoserine	TCG	NAT10	chr11:34143507-34143529|+;CCTcgatcATCAGCCTGAAAAGG;L
chr11:64355229-64355231|+	A6NC98	1379	S	Phosphoserine	AGC	CCDC88B	chr11:64355212-64355234|-;CCATGCGCCGGGCCCagagcTCC;N
chr4:37631472-37631474|-	Q8IUW5	244	S	Phosphoserine	AGC	RELL1	chr4:37631468-37631490|+;TCAggcttCTCCGTTCCTTCTGG;N
chr1:200849746-200849748|+	Q08AD1	1004	T	Phosphothreonine	ACA	CAMSAP2	chr1:200849741-200849764|+;CCTtgacaCCTCCTCGGTCTGTGG;I
chr3:42223630-42223632|+	Q9UPV9	919	S	Phosphoserine	AGC	TRAK1	chr3:42223617-42223638|-;CCGGCGGAATCGCAgcttcCCC;N
chr9:36169947-36169949|+	Q13939	149	S	Phosphoserine	TCA	CCIN	chr9:36169944-36169966|+;GTAtcagaCGTAGCTTACTCTGG;L
chr5:177294752-177294754|+	Q96L73	2462	T	Phosphothreonine	ACT	NSD1	chr5:177294746-177294767|+;GACctaacTCCTCGCCAGAAGG;I
chr17:2299757-2299759|-	Q86US8	332	S	Phosphoserine	TCT	SMG6	chr17:2299743-2299765|-;CCCTCCCCACGGCCAgaccaGTT;F
chr19:14152313-14152315|-	O94910	1220	S	Phosphoserine	TCC	ADGRL1	chr19:14152297-14152320|-;CCGTGCTCTCACCTGGggagtTGA;F
chr7:116771890-116771892|+	P08581	977	T	Phosphothreonine	ACT	MET	chr7:116771885-116771907|+;TACacactCCTCATTTGGATAGG;I
chr1:150470935-150470937|+	Q5VT52	663	S	Phosphoserine	TCC	RPRD2	chr1:150470931-150470953|+;AGAgtccaCCTCCCCAAGCCTGG;F
chr5:176392903-176392905|-	P09497	187	T	Phosphothreonine	ACC	CLTB	chr5:176392888-176392910|-;CCACTCTGTGCCTGGggtctCCT;I
chr14:104775700-104775702|-	P31749	129	S	Phosphoserine	TCA	AKT1	chr14:104775684-104775706|-;CCATCTCTTCAGCCCctgagTTG;L
chr7:148846488-148846490|-	Q15910	76	S	Phosphoserine	TCA	EZH2	chr7:148846472-148846494|-;CCCTAGTCCCGCGCAatgagCTC;L	chr7:148846473-148846495|-;CCTAGTCCCGCGCAAtgagcTCA;L
chr14:23080207-23080209|-	Q9UKV3	434	S	Phosphoserine	AGC	ACIN1	chr14:23080205-23080227|+;TCGctatgGAGCTGTGGATGAGG;N
chr13:95166188-95166190|-	O15439	668	S	Phosphoserine	TCC	ABCC4	chr13:95166169-95166192|-;CCAGAGCACCATCTTTcaaggAGG;F
chr1:32334873-32334875|-	P49006	104	S	Phosphoserine	TCC	MARCKSL1	chr1:32334854-32334877|-;CCTTCCGATTTCTCTTgaaggACA;F
chr15:40628148-40628150|+	Q8NG31	1845	S	Phosphoserine	TCT	CASC5	chr15:40628146-40628169|+;CATctagtTGCAGCAGCTCTCTGG;F
chr2:200659195-200659197|+	Q06278	1068	S	Phosphoserine	TCG	AOX1	chr2:200659192-200659214|+;ATGtcgaaTGTCCACCTGCGTGG;L
chr7:40134352-40134354|-	Q8TAP9	72	S	Phosphoserine	AGC	MPLKIP	chr7:40134347-40134369|+;GGGaagctGCCGCCGTGTCGCGG;N
chr11:123613601-123613603|+	Q3KR37	581	S	Phosphoserine	AGC	GRAMD1B	chr11:123613585-123613608|-;CCTGGAAGAGGTGATGagcccGGT;N
chr3:184170693-184170695|+	Q92997	697	S	Phosphoserine	AGC	DVL3	chr3:184170676-184170698|-;CCCCGGAACTGACCGccagcAGA;N	chr3:184170677-184170699|-;CCCGGAACTGACCGCcagcaGAC;N
chr4:99287615-99287617|-	P07327	23	S	Phosphoserine	TCC	ADH1A	chr4:99287599-99287621|-;CCTCCACCTCCTCAAtggaaAAG;F
chr20:63889209-63889211|+	O43399	166	S	Phosphoserine	TCG	TPD52L2	chr20:63889206-63889228|+;AAGtcgttTGAGGACCGAGTTGG;L	chr20:63889207-63889229|+;AGTcgtttGAGGACCGAGTTGGG;L
chr12:65169675-65169677|+	Q9Y2U8	27	S	Phosphoserine	TCT	LEMD3	chr12:65169670-65169693|+;GCCtgtctCCCGGACCAGTGACGG;F
chr5:103186421-103186423|+	O43314	1091	S	Phosphoserine	TCT	PPIP5K2	chr5:103186417-103186440|+;GACctcttCTGGCTGCATAGATGG;F
chr18:10550131-10550133|+	Q99747	284	S	Phosphoserine	TCA	NAPG	chr18:10550126-10550149|+;AGAaatcaCCTGCAACACCACAGG;L
chr20:34077159-34077161|+	Q9UKM9	264	S	Phosphoserine	TCT	RALY	chr20:34077157-34077180|+;CTTctgagGCAGGCCTGCCCCAGG;F
chr8:37841657-37841659|+	Q96PE1	1107	S	Phosphoserine	TCC	ADGRA2	chr8:37841651-37841672|+;GACggttcCCCGGTGTTCGGGG;F
chr1:29303935-29303937|+	Q92729	863	S	Phosphoserine	TCC	PTPRU	chr1:29303929-29303951|+;AAGggctcCCCATACCACACGGG;F	chr1:29303930-29303952|+;AGGgctccCCATACCACACGGGG;F
chr10:50129671-50129673|+	Q641Q2	1114	S	Phosphoserine	AGC	FAM21A	chr10:50129656-50129678|-;CCTGGAGTGGACAGAagcccCTT;N
chr18:31542616-31542618|+	Q14126	700	S	Phosphoserine	AGC	DSG2	chr18:31542599-31542622|-;CCACGATGAAAGGAAGtagctCTG;N
chr10:94403463-94403465|+	O60347	284	S	Phosphoserine	AGC	TBC1D12	chr10:94403444-94403467|-;CCAGGTGAGCCGCGGTcagagCGC;N
chr6:34526309-34526311|+	Q9BY11	2	S	Phosphoserine	TCC	PACSIN1	chr6:34526305-34526327|+;CATgtccaGCTCCTACGATGAGG;F
chr7:47369098-47369100|-	Q68CZ2	516	S	Phosphoserine	AGC	TNS3	chr7:47369092-47369114|+;GTTctggcTGCTCTTGTGGCAGG;N
chr9:130884148-130884150|+	P00519	620	S	Phosphoserine	TCC	ABL1	chr9:130884145-130884167|+;AGCtccttCCGGGAGATGGACGG;F
chr10:104002217-104002219|+	Q9H2G2	347	S	Phosphoserine	AGC	SLK	chr10:104002204-104002225|-;CCTTAGTATCGCCAgctctGAA;N
chr22:25039375-25039377|+	Q9BY89	749	S	Phosphoserine	TCA	KIAA1671	chr22:25039369-25039390|+;GCCatctcACCGGCACCGGAGG;L
chr13:109783846-109783848|-	Q9Y4H2	736	S	Phosphoserine	TCC	IRS2	chr13:109783831-109783853|-;CCCACTGTCCTCGGGggagcTCT;F	chr13:109783832-109783854|-;CCACTGTCCTCGGGGgagctCTC;F
chr1:28474087-28474089|+	Q8IZ21	453	S	Phosphoserine	TCT	PHACTR4	chr1:28474085-28474108|+;TTTctgagGACAGCAGTACGCTGG;F
chr3:184327346-184327348|+	Q04637	1187	S	Phosphoserine	AGC	EIF4G1	chr3:184327332-184327354|-;CCAAGCGGAGCTTCAgcaagGAA;N
chr3:9946728-9946730|-	Q5FWE3	815	S	Phosphoserine	AGC	PRRT3	chr3:9946724-9946747|+;CGAtgctgCGGCTCAGGTTGATGG;N
chr1:27547913-27547915|-	Q5TGY3	1401	T	Phosphothreonine	ACC	AHDC1	chr1:27547896-27547918|-;CCCAGTGTAGGCGAGcaggtGGG;I	chr1:27547897-27547919|-;CCAGTGTAGGCGAGCaggtgGGC;I
chr2:237692501-237692503|+	Q32MZ4	16	S	Phosphoserine	AGC	LRRFIP1	chr2:237692482-237692505|-;CCGGGAGATCGACTGTttgagCCC;N
chr15:41371618-41371620|+	Q9BXS6	314	T	Phosphothreonine	ACC	NUSAP1	chr15:41371612-41371633|+;GGGggcacCCCAAAAGGCGAGG;I
chr15:90629374-90629376|+	Q6UUV7	370	S	Phosphoserine	AGC	CRTC3	chr15:90629358-90629380|-;CCGTCTGTTTTCCCTtagcaACC;N
chr19:17890900-17890902|+	Q92911	556	S	Phosphoserine	AGC	SLC5A5	chr19:17890887-17890908|-;CCCCACCAAGCGCAgcaccCTG;N
chr17:42422960-42422962|-	Q6NZI2	46	S	Phosphoserine	TCG	PTRF	chr17:42422946-42422968|-;CCGTTCACCTGGTCCgacttGAT;L
chr11:75162738-75162740|+	O94956	34	S	Phosphoserine	AGC	SLCO2B1	chr11:75162723-75162745|-;CCTGGAGGCAAAGCCagcccAGA;N
chr22:37566710-37566712|+	Q00587	121	S	Phosphoserine	TCC	CDC42EP1	chr22:37566708-37566731|+;TCTccctgCCCCAGCTCAACCAGG;F
chr1:77969971-77969973|-	Q96AE4	55	S	Phosphoserine	TCA	FUBP1	chr1:77969953-77969975|-;CCCATAACCATAGTCatttgAAT;L	chr1:77969954-77969976|-;CCATAACCATAGTCAtttgaATT;L
chr11:67487033-67487035|+	O00170	43	S	Phosphoserine	AGT	AIP	chr11:67487014-67487037|-;CCACTACCGGACGCTGcacagTGA;N
chr1:27358204-27358206|-	O95382	964	S	Phosphoserine	AGT	MAP3K6	chr1:27358199-27358221|+;CCAtaactGAGGCAGCGCTTCGG;N	chr1:27358200-27358222|+;CATaactgAGGCAGCGCTTCGGG;N	chr1:27358201-27358223|+;ATAactgaGGCAGCGCTTCGGGG;N	chr1:27358202-27358224|+;TAActgagGCAGCGCTTCGGGGG;N
chr4:150852410-150852412|-	P50851	1100	S	Phosphoserine	TCT	LRBA	chr4:150852394-150852416|-;CCTCTTCCTCTACTAtagatTTA;F
chr9:36671077-36671079|+	Q14680	529	S	Phosphoserine	AGC	MELK	chr9:36671063-36671085|-;CCAAAGTGTTTGGGAgccttGAA;N
chr19:36102139-36102141|+	O43379	1070	S	Phosphoserine	TCC	WDR62	chr19:36102134-36102156|+;CTGagtccCCCTGCAGAGGTAGG;F
chr16:16157687-16157689|-	O95255	1286	S	Phosphoserine	TCC	ABCC6	chr16:16157670-16157692|-;CCTGCGTGGATCTTGaaggaCAC;F
chr4:17843381-17843383|+	Q9BPX3	1002	S	Phosphoserine	AGT	NCAPG	chr4:17843364-17843386|-;CCGCAGCACTAGAAAaaagtAAA;N
chr6:57133080-57133082|+	Q9Y4E5	155	S	Phosphoserine	TCA	ZNF451	chr6:57133074-57133096|+;AAAagttcATTCCGAAGAGGAGG;L
chr19:12810377-12810379|+	O75792	204	T	Phosphothreonine	ACT	RNASEH2A	chr19:12810371-12810393|+;TTGgatacTGATTATGGCTCAGG;I
chr2:70678722-70678724|-	P35612	455	S	Phosphoserine	AGC	ADD2	chr2:70678718-70678740|+;GGGggctgCCCATGCTCCTCTGG;N
chr2:143436925-143436927|+	Q53QZ3	196	S	Phosphoserine	AGT	ARHGAP15	chr2:143436909-143436931|-;CCAGCCAAAGGATTCaagttGTC;N
chr19:18856040-18856042|+	Q92900	565	S	Phosphoserine	TCC	UPF1	chr19:18856035-18856058|+;TCGactccCCGGTGTCTTTTCTGG;F
chr10:14919754-14919756|-	Q96SD1	380	T	Phosphothreonine	ACA	DCLRE1C	chr10:14919737-14919759|-;CCTGAGTCTCGGTGAactgtTCT;I
chr16:81678285-81678287|+	Q8IY22	349	S	Phosphoserine	TCC	CMIP	chr16:81678279-81678300|+;GACaattcCCCAAGCCTGAAGG;F
chr19:19297254-19297256|-	Q8IWZ8	326	S	Phosphoserine	AGC	SUGP1	chr19:19297248-19297270|+;TGTgaagcTGCCTGTGGAGCTGG;N
chr19:39375793-39375795|+	Q5PRF9	271	S	Phosphoserine	TCG	SAMD4B	chr19:39375788-39375811|+;CTCtctcgCCCCAGAGCAGCGTGG;L
chr6:147363493-147363495|+	Q5T5C0	902	S	Phosphoserine	TCC	STXBP5	chr6:147363488-147363511|+;CAGtatccCCCTCCTCTTCTCAGG;F
chr15:48332282-48332284|+	P33316	99	S	Phosphoserine	TCA	DUT	chr15:48332276-48332297|+;GCCatttcACCCAGTAAGCGGG;L
chr11:72755014-72755016|-	Q9Y365	253	S	Phosphoserine	TCG	STARD10	chr11:72755001-72755022|-;CCGCATGCTGCACCgacagCTC;L
chr16:189306-189308|-	Q9NQ29	336	S	Phosphoserine	TCC	LUC7L	chr16:189291-189313|-;CCGCCCGCTCTCCCAggactCCT;F
chr20:36653643-36653645|-	Q9UGV2	335	S	Phosphoserine	AGC	NDRG3	chr20:36653639-36653661|+;CGAggctaCTCGAGGTTGAGTGG;N
chr11:73309092-73309094|+	Q96PE2	152	S	Phosphoserine	AGC	ARHGEF17	chr11:73309078-73309100|-;CCCCAGGAACGCCCAgccccGAC;N
chr4:159341928-159341930|+	Q9Y4G8	806	S	Phosphoserine	TCA	RAPGEF2	chr4:159341926-159341948|+;ACTcaatgTTTGCAATCATCAGG;L
chr5:55308131-55308133|+	P42285	40	S	Phosphoserine	TCT	SKIV2L2	chr5:55308125-55308147|+;CCAgggtcTGCAGACAAGGCAGG;F	chr5:55308126-55308148|+;CAGggtctGCAGACAAGGCAGGG;F
chr12:49564878-49564880|-	Q96EZ8	102	S	Phosphoserine	AGC	MCRS1	chr12:49564876-49564899|+;GTGctgggGGCTTTGGATACCTGG;N
chr8:22080844-22080846|+	Q08495	333	S	Phosphoserine	TCC	DMTN	chr8:22080840-22080862|+;GAActcccTGCCCTGTGTGCTGG;F
chr11:72019592-72019594|-	Q14980	162	S	Phosphoserine	AGC	NUMA1	chr11:72019587-72019609|+;AATgtgctAGAACAGGTAGAAGG;N
chr8:60856877-60856879|+	Q9P2D1	2533	S	Phosphoserine	TCA	CHD7	chr8:60856875-60856897|+;CGTcattgAGTGCAGTAAGTTGG;L
chr6:130880198-130880200|-	O43491	614	S	Phosphoserine	TCC	EPB41L2	chr6:130880182-130880204|-;CCCCTTCTACTCTCAaggaaTTT;F	chr6:130880184-130880206|-;CCTTCTACTCTCAAGgaattTTT;F
chr1:153951365-153951367|-	Q53ET0	433	S	Phosphoserine	AGC	CRTC2	chr1:153951361-153951383|+;GGGggctgAGGGGCACACGGCGG;N
chrX:139551154-139551156|+	P00740	205	T	Phosphothreonine	ACT	F9	chrX:139551152-139551175|+;CTActgaaGCTGAAACCATTTTGG;I
chr2:238255877-238255879|-	O15055	700	S	Phosphoserine	TCC	PER2	chr2:238255860-238255882|-;CCCGCCAGGCAGTCCagggaTTC;F	chr2:238255861-238255883|-;CCGCCAGGCAGTCCAgggatTCT;F
chr15:82680681-82680683|-	Q13367	282	S	Phosphoserine	TCT	AP3B2	chr15:82680662-82680685|-;CCGCGGCGGCCGTCTCctcagACC;F
chr2:233845803-233845805|-	Q8NCD3	140	S	Phosphoserine	AGC	HJURP	chr2:233845798-233845820|+;AAAgggctTTGAGGCACTGCAGG;N
chr6:34531643-34531645|+	Q9BY11	361	S	Phosphoserine	TCA	PACSIN1	chr6:34531637-34531659|+;GAGtggtcAGACGACGAGAGTGG;L	chr6:34531638-34531660|+;AGTggtcaGACGACGAGAGTGGG;L
chr2:219484778-219484780|+	Q15772	2439	S	Phosphoserine	TCG	SPEG	chr2:219484773-219484796|+;AGAgctcgGAGGGCGGGAGCTCGG;L
chr2:168923625-168923627|-	O95342	1321	S	Phosphoserine	AGT	ABCB11	chr2:168923622-168923644|+;TCAactgaTGGGGGATCCAGTGG;N
chr8:144547274-144547276|-	Q9C0H5	604	S	Phosphoserine	AGC	ARHGAP39	chr8:144547272-144547294|+;TCGctgaaGGCCCGCACCACCGG;N
chr1:213240839-213240841|+	Q96S38	455	S	Phosphoserine	AGC	RPS6KC1	chr1:213240824-213240847|-;CCTCAGGACAGCAGTAgctttGAA;N
chr7:101163584-101163586|-	O15240	420	S	Phosphoserine	TCC	VGF	chr7:101163568-101163591|-;CCGGCGTCTCCTCCTGggagcGCT;F
chr14:99174541-99174543|-	Q9C0K0	765	S	Phosphoserine	TCG	BCL11B	chr14:99174525-99174547|-;CCGTGCCGCTGCGGCccgagAGG;L
chr21:34670712-34670714|+	Q96NY7	442	S	Phosphoserine	TCC	CLIC6	chr21:34670708-34670730|+;GGCgtccgAGCCCCGGGCCCTGG;F	chr21:34670709-34670731|+;GCGtccgaGCCCCGGGCCCTGGG;F	chr21:34670710-34670732|+;CGTccgagCCCCGGGCCCTGGGG;F
chr12:119668257-119668259|+	Q9Y478	5	S	Phosphoserine	AGC	PRKAB1	chr12:119668239-119668261|-;CCCATCATGGGCAATaccagCAG;N	chr12:119668240-119668262|-;CCATCATGGGCAATAccagcAGT;N
chr11:67039877-67039879|+	Q8IV01	99	S	Phosphoserine	AGC	SYT12	chr11:67039861-67039883|-;CCGCAAAGGCAGTCTcagcaTTG;N
chr2:202238446-202238448|-	P63165	2	S	Phosphoserine	TCT	SUMO1	chr2:202238428-202238450|-;CCAGCCCGGTACCTGgtcagACA;F	chr2:202238432-202238454|-;CCCGGTACCTGGTCAgacatGAT;F
chr19:7612132-7612134|+	Q9P1Y5	547	S	Phosphoserine	TCC	CAMSAP3	chr19:7612126-7612147|+;GAGgggtcCCCGAAGGCGGTGG;F
chr15:89667662-89667664|-	O60240	301	T	Phosphothreonine	ACG	PLIN1	chr15:89667646-89667668|-;CCGTGTCCTCTCCCTccgtgTCT;M
chr1:88807400-88807402|+	Q16513	631	S	Phosphoserine	TCA	PKN2	chr1:88807397-88807419|+;CAGtcaggCCTAGAATATAGTGG;L
chr15:74033309-74033311|+	P29590	518	S	Phosphoserine	TCA	PML	chr15:74033303-74033324|+;GCAgtctcACCACCCCACCTGG;L
chr9:132326729-132326731|-	Q7Z333	1623	S	Phosphoserine	TCT	SETX	chr9:132326710-132326733|-;CCTTTGACTTATTTTTtagagACG;F
chr21:33751890-33751892|+	Q15811	203	S	Phosphoserine	TCA	ITSN1	chr21:33751885-33751907|+;CACagtcaTTTGATGTGGCCAGG;L
chr3:127599348-127599350|+	P49736	13	S	Phosphoserine	AGC	MCM2	chr3:127599331-127599353|-;CCTTCACCATGGCATccagcCCG;N
chr6:125878311-125878313|+	Q8NI08	134	T	Phosphothreonine	ACT	NCOA7	chr6:125878305-125878326|+;AACatcacTCCCAATAAATTGG;I
chr17:50578406-50578408|+	O43497	715	S	Phosphoserine	AGC	CACNA1G	chr17:50578393-50578414|-;CCGGCGGCAACGGAgcctgGGC;N
chr11:46759430-46759432|-	Q14008	1469	S	Phosphoserine	AGC	CKAP5	chr11:46759426-46759448|+;TCAtgcttCGGGCTTGGCTAAGG;N
chr9:137165261-137165263|+	Q05586	889	S	Phosphoserine	TCC	GRIN1	chr9:137165259-137165281|+;CTTccagcTTCAAGAGGCGTAGG;F
chr5:138187213-138187215|+	O95235	825	S	Phosphoserine	TCT	KIF20A	chr5:138187209-138187232|+;GGTttctgCCAAAAAGCGCCTTGG;F
chr2:27375873-27375875|+	Q15036	336	S	Phosphoserine	AGC	SNX17	chr2:27375856-27375879|-;CCAGTGGAAGCACGAGcagccCAG;N
chr22:29311514-29311516|+	Q99501	355	S	Phosphoserine	AGT	GAS2L1	chr22:29311498-29311519|-;CCGCTACTCCGGGGacagtGAC;N
chrX:111333064-111333066|-	O43602	265	S	Phosphoserine	TCT	DCX	chrX:111333050-111333072|-;CCATTTTCATCCAGAgaaaaATC;F
chr2:74556539-74556541|+	Q99704	291	S	Phosphoserine	AGT	DOK1	chr2:74556522-74556544|-;CCCAAGAGCTCCTCGacagtCCC;N	chr2:74556523-74556545|-;CCAAGAGCTCCTCGAcagtcCCC;N
chr5:132825571-132825573|-	Q2M3G4	190	S	Phosphoserine	AGC	SHROOM1	chr5:132825569-132825591|+;TGGctgagCGAGGCGGAGCGCGG;N
chr17:40392664-40392666|-	P11388	1295	S	Phosphoserine	TCT	TOP2A	chr17:40392646-40392668|-;CCTATCTGATTCTGAatcagACC;F
chr13:113209655-113209657|+	Q13619	10	S	Phosphoserine	AGC	CUL4A	chr13:113209641-113209663|-;CCCCGCGGAAGGGCAgcttcTCG;N
chr1:212410486-212410488|-	Q9H813	24	S	Phosphoserine	TCA	TMEM206	chr1:212410467-212410490|-;CCTGCTCGTCTGCCAGctctgAGT;L
chr16:69245685-69245687|+	Q13425	222	S	Phosphoserine	TCA	SNTB2	chr16:69245680-69245701|+;CCCagtcaCCAAGCTTTAGTGG;L
chr11:74640596-74640598|+	Q15054	411	T	Phosphothreonine	ACA	POLD3	chr11:74640590-74640611|+;TCCtgcacAGATAGTGAAGAGG;I
chr16:67541741-67541743|+	Q6ZS17	351	S	Phosphoserine	AGC	FAM65A	chr16:67541727-67541749|-;CCACCTATAGCCAGAgcccaCCG;N
chr10:27173166-27173168|+	Q96GX5	725	S	Phosphoserine	AGT	MASTL	chr10:27173148-27173170|-;CCATACCGAACTCCGaagagTGT;N
chr3:186739162-186739164|+	P01042	332	S	Phosphoserine	AGT	KNG1	chr3:186739145-186739167|-;CCACATGTTCCAAGGaaagtAAT;N
chr15:40745235-40745237|-	Q96TC7	183	S	Phosphoserine	TCT	RMDN3	chr15:40745222-40745243|-;CCCGCTCATTGTCAgactcCGC;F
chr11:10800977-10800979|-	P78344	508	T	Phosphothreonine	ACA	EIF4G2	chr11:10800961-10800984|-;CCTGTCCCAGAGGTGGtgtttGAG;I
chr1:23874610-23874612|-	P34972	336	S	Phosphoserine	TCA	CNR2	chr1:23874594-23874616|-;CCTCTGTCTCGGTGActgagGAT;L
chr1:8360168-8360170|-	Q9P2R6	1113	S	Phosphoserine	AGC	RERE	chr1:8360163-8360185|+;GACgggctCCTTGGTGGGGGAGG;N	chr1:8360164-8360186|+;ACGggctcCTTGGTGGGGGAGGG;N
chr3:169992884-169992886|+	Q99442	341	S	Phosphoserine	TCA	SEC62	chr3:169992882-169992904|+;ATTcagacACGGACAGTGACAGG;L
chr5:172350538-172350540|-	A1X283	279	S	Phosphoserine	AGT	SH3PXD2B	chr5:172350535-172350557|+;CCCactgtTCTTCTTTAGGTAGG;N
chr15:42529730-42529732|+	O00161	161	S	Phosphoserine	AGT	SNAP23	chr15:42529714-42529736|-;CCTGACTCAAGTGGGcagtaTCC;N
chr12:52949327-52949329|+	P05783	52	T	Phosphothreonine	ACC	KRT18	chr12:52949325-52949348|+;CCAccagcTTCAGGGGCGGCATGG;I
chr19:6750406-6750408|+	Q15642	504	S	Phosphoserine	AGC	TRIP10	chr19:6750388-6750410|-;CCAGACAGCAGCAGCaacagCGC;N
chr17:59647460-59647462|+	Q00610	105	T	Phosphothreonine	ACT	CLTC	chr17:59647458-59647480|+;TGActgatGATGTCACCTTTTGG;I
chr5:79237011-79237013|+	Q8N9B5	121	S	Phosphoserine	AGC	JMY	chr5:79236996-79237018|-;CCTCGGAGCACTCGCagcctTCT;N
chr6:36855867-36855869|-	Q9Y3C6	149	S	Phosphoserine	TCC	PPIL1	chr6:36855851-36855874|-;CCACAGGGCGGTCCTGggagtTTG;F
chr16:75235615-75235617|-	P56945	428	S	Phosphoserine	TCG	BCAR1	chr16:75235601-75235623|-;CCGGTGCTGGAGGCCgacagGCG;L
chr22:42614843-42614845|-	Q9BY77	5	S	Phosphoserine	TCC	POLDIP3	chr22:42614825-42614847|-;CCTGATGAGTTCGTCcagggAGA;F
chr20:62911433-62911435|-	Q9BTC0	60	S	Phosphoserine	TCC	DIDO1	chr20:62911415-62911437|-;CCTCCCACTGCGCCGcagggACA;F	chr20:62911418-62911440|-;CCCACTGCGCCGCAGggacaGGC;F	chr20:62911419-62911441|-;CCACTGCGCCGCAGGgacagGCC;F
chr12:54584276-54584278|-	Q13522	43	S	Phosphoserine	AGT	PPP1R1A	chr12:54584273-54584295|+;GTCactggTCAGCACGAGGGTGG;N
chr9:17793422-17793424|+	Q99962	262	S	Phosphoserine	AGC	SH3GL2	chr9:17793407-17793429|-;CCTAAACCACGAATGagcctGGA;N
chr18:63318406-63318408|-	P10415	87	S	Phosphoserine	AGC	BCL2	chr18:63318402-63318425|+;CCGggctgAGCGCAGGCCCCGCGG;N
chr10:7964381-7964383|+	Q5VWG9	291	S	Phosphoserine	TCA	TAF3	chr10:7964376-7964397|+;CCCagtcaCCAGCAATGGTCGG;L
chr9:35684753-35684755|-	P07951	206	S	Phosphoserine	TCC	TPM2	chr9:35684737-35684759|-;CCGCCTGGGCCTCCAgggatTTC;F
chr5:157813091-157813093|-	Q14677	163	S	Phosphoserine	TCC	CLINT1	chr5:157813077-157813099|-;CCAACACTGTCTGAGgaaacCCC;F
chr15:64674451-64674453|+	O15014	533	S	Phosphoserine	AGT	ZNF609	chr15:64674433-64674456|-;CCGGAAGCGGATGGGGacagtGAG;N
chr9:125346827-125346829|+	Q14C86	1019	S	Phosphoserine	AGC	GAPVD1	chr9:125346810-125346832|-;CCCTTGCAGATGATCccagcCCT;N	chr9:125346811-125346833|-;CCTTGCAGATGATCCcagccCTA;N
chr15:56096036-56096038|-	Q2KHR2	467	T	Phosphothreonine	ACA	RFX7	chr15:56096020-56096043|-;CCAAAAGGGCACTAGGtgtctGGG;I
chr9:69252884-69252886|+	Q9UDY2	1131	T	Phosphothreonine	ACG	TJP2	chr9:69252879-69252901|+;CTGgcacgCCCCAGCACACGAGG;M
chr2:173266292-173266294|+	Q9NYL2	649	S	Phosphoserine	TCC	ZAK	chr2:173266290-173266312|+;CTTccctaCATCTCAACTCTAGG;F
chr19:45395866-45395868|-	Q8WUF5	308	T	Phosphothreonine	ACC	PPP1R13L	chr19:45395847-45395870|-;CCTTGTAATTGCGCGGcagggTGG;I
chr20:59939848-59939850|-	O95685	28	S	Phosphoserine	TCG	PPP1R3D	chr20:59939834-59939856|-;CCGCCGTCCAGGTCCgacagGCA;L
chr1:186956308-186956310|+	P47712	515	S	Phosphoserine	TCC	PLA2G4A	chr1:186956306-186956329|+;ACTcctttGATGATGATGAACTGG;F
chr7:99466133-99466135|-	P56134	3	S	Phosphoserine	TCA	ATP5J2-PTCD1	chr7:99466117-99466139|-;CCGGACACTCACCAActgacGCC;L
chr3:9743856-9743858|+	P55201	858	T	Phosphothreonine	ACA	BRPF1	chr3:9743852-9743874|+;GCAgacagATAGTGCGGCAGAGG;I
chr19:48161474-48161476|-	P18858	47	S	Phosphoserine	TCC	LIG1	chr19:48161458-48161480|-;CCGGAGAGTCACTCTcggacACC;F
chr1:150470788-150470790|+	Q5VT52	614	S	Phosphoserine	AGC	RPRD2	chr1:150470774-150470796|-;CCTCAATTGGGCAAAgcccaGGG;N
chr8:55792729-55792731|+	Q96RS0	438	S	Phosphoserine	TCA	TGS1	chr8:55792725-55792748|+;AGCttcagACTTTGATGACAGTGG;L
chrX:48791969-48791971|+	P15976	116	S	Phosphoserine	TCT	GATA1	chrX:48791964-48791987|+;AGGactctCCTCCCCAGGCCGTGG;F
chr17:47709333-47709335|+	A7MCY6	534	S	Phosphoserine	AGC	TBKBP1	chr17:47709318-47709341|-;CCCACCAGCCCGCCCAgcccgGAG;N
chr1:26951727-26951729|-	Q8NAX2	218	S	Phosphoserine	TCT	KDF1	chr1:26951714-26951735|-;CCGACTCATGGAAAgaataGTA;F
chr21:46145519-46145521|-	O95954	386	S	Phosphoserine	TCC	FTCD	chr21:46145501-46145523|-;CCGCATCGTCGTGTCcagggACT;F
chr7:14621405-14621407|-	Q9Y6T7	420	S	Phosphoserine	TCT	DGKB	chr7:14621391-14621413|-;CCATCTACAGTAACAgagttGGC;F
chr20:1445800-1445802|-	Q9UNZ2	272	S	Phosphoserine	TCT	NSFL1C	chr20:1445787-1445808|-;CCTGTTGGGCTGGAgagctGGT;F
chr9:128473679-128473681|+	Q5BJF6	261	S	Phosphoserine	AGC	ODF2	chr9:128473666-128473687|-;CCTGCAGAAGCTGAgcacaTTT;N
chr11:62531387-62531389|-	Q09666	1010	S	Phosphoserine	AGC	AHNAK	chr11:62531384-62531406|+;GAGgctggGCATGCTAAATTTGG;N	chr11:62531385-62531407|+;AGGctgggCATGCTAAATTTGGG;N
chr17:74864220-74864222|-	P22570	310	S	Phosphoserine	AGC	FDXR	chr17:74864216-74864238|+;GGGggcttCGGAAAAAGCGGAGG;N
chr19:48119182-48119184|-	P18858	798	T	Phosphothreonine	ACT	LIG1	chr19:48119166-48119188|-;CCTCATCACTGAAGCcagttCCA;I
chr17:28344487-28344489|+	Q13829	280	S	Phosphoserine	AGT	TNFAIP1	chr17:28344468-28344491|-;CCGCAGCCAGGCTTCCcccagTGA;N
chrX:47058931-47058933|+	Q92613	776	S	Phosphoserine	TCA	JADE3	chrX:47058928-47058950|+;GATtcagaGGCAGAAAGTGATGG;L
chr5:677785-677787|-	O94811	92	T	Phosphothreonine	ACC	TPPP	chr5:677772-677793|-;CCACGTCAGTGACGgtcacGTT;I
chr15:89670188-89670190|-	O60240	130	S	Phosphoserine	AGC	PLIN1	chr15:89670183-89670206|+;CTGatgctGTTTCTGGCACTGCGG;N	chr15:89670186-89670209|+;ATGctgttTCTGGCACTGCGGAGG;N
chrX:47637034-47637036|-	P19419	389	S	Phosphoserine	AGC	ELK1	chrX:47637028-47637050|+;GGCcgggcTACGGGGCGCAATGG;N	chrX:47637029-47637051|+;GCCgggctACGGGGCGCAATGGG;N
chr11:62140278-62140280|+	Q9NQS7	446	S	Phosphoserine	AGT	INCENP	chr11:62140260-62140282|-;CCCAGAGAGCCACCGcagagTGC;N	chr11:62140261-62140283|-;CCAGAGAGCCACCGCagagtGCC;N
chr10:17229618-17229620|+	P08670	66	S	Phosphoserine	TCT	VIM	chr10:17229614-17229635|+;CTCctctgCCGTGCGCCTGCGG;F
chr10:86681481-86681483|+	O75112	123	S	Phosphoserine	AGC	LDB3	chr10:86681462-86681485|-;CCTGGTGGCACCCAGCcccagCCC;N
chr19:40218301-40218303|-	Q8N6N2	27	S	Phosphoserine	TCC	TTC9B	chr19:40218287-40218308|-;CCCGAGCCCGGTGGggagaGGG;F
chr3:52783318-52783320|+	P19827	402	T	Phosphothreonine	ACA	ITIH1	chr3:52783316-52783339|+;TGAcagatGGCGATCCCACAGAGG;I
chr15:76338472-76338474|+	Q96A47	157	S	Phosphoserine	AGC	ISL2	chr15:76338458-76338480|-;CCGGCAGCCCGCGCAgccccGGC;N
chr8:55103086-55103088|+	Q5GH76	200	S	Phosphoserine	TCT	XKR4	chr8:55103080-55103102|+;GGTgggtcTGCAGCCGGGGAAGG;F
chr11:70326612-70326614|+	Q13136	242	S	Phosphoserine	TCT	PPFIA1	chr11:70326606-70326627|+;GATggttcTTTAAGCCACGAGG;F
chr4:64409241-64409243|-	Q5HYJ1	37	S	Phosphoserine	TCA	TECRL	chr4:64409222-64409245|-;CCGCTGAGAGTACAAGttttgACA;L
chr1:213997130-213997132|+	Q92786	199	S	Phosphoserine	AGT	PROX1	chr1:213997116-213997138|-;CCCCGCAGTCTGTGAgtcccCGA;N
chr1:108922432-108922434|+	P81274	486	T	Phosphothreonine	ACT	GPSM2	chr1:108922426-108922448|+;GCAgatacTATTGGAGATGAAGG;I	chr1:108922427-108922449|+;CAGatactATTGGAGATGAAGGG;I
chr9:113169412-113169414|-	Q5T1M5	1099	T	Phosphothreonine	ACT	FKBP15	chr9:113169396-113169418|-;CCTCCTCGGGGTCTGaagtcAGG;I
chr9:19346052-19346054|+	Q5VZ89	1046	S	Phosphoserine	AGT	DENND4C	chr9:19346037-19346059|-;CCTGAGAGGAGTTGTagtttTAG;N
chr17:4064468-4064470|-	O43149	1537	S	Phosphoserine	TCC	ZZEF1	chr17:4064449-4064472|-;CCTCCTCCATGGATCGaaaggAGA;F
chr12:21604569-21604571|-	P54840	8	S	Phosphoserine	TCT	GYS2	chr12:21604555-21604576|-;CCCAGGGATGTTACagagaGGG;F
chr11:67039871-67039873|+	Q8IV01	97	S	Phosphoserine	AGT	SYT12	chr11:67039856-67039878|-;CCCAGCCGCAAAGGCagtctCAG;N	chr11:67039857-67039879|-;CCAGCCGCAAAGGCAgtctcAGC;N
chrY:12859390-12859392|+	O00507	2548	S	Phosphoserine	TCC	USP9Y	chrY:12859385-12859408|+;AAGtatccTCACCTCAGATGAAGG;F
chr19:8335014-8335016|-	Q6NY19	271	S	Phosphoserine	AGC	KANK3	chr19:8335011-8335033|+;TGGgctgtCAGCCCGGGGGCTGG;N
chr9:109943357-109943359|+	Q8IXS6	358	S	Phosphoserine	AGC	PALM2	chr9:109943339-109943362|-;CCAGAAGGGAAGGAAGagagcCTA;N
chr11:62881036-62881038|+	P08195	106	T	Phosphothreonine	ACC	SLC3A2	chr11:62881032-62881054|+;GGAcaccgAGGTGGATATGAAGG;I
chr8:96333468-96333470|+	P48651	442	S	Phosphoserine	AGC	PTDSS1	chr8:96333453-96333476|-;CCAGGTTCTGAAGACAgcccaCCC;N
chr17:42609247-42609249|-	Q86VR2	26	S	Phosphoserine	TCA	FAM134C	chr17:42609231-42609254|-;CCCGCTCCCAGGAGCCtgacaCAT;L	chr17:42609232-42609255|-;CCGCTCCCAGGAGCCTgacacATC;L
chr17:17813402-17813404|-	P36956	1060	S	Phosphoserine	AGT	SREBF1	chr17:17813398-17813420|+;TCAgactgCGGTCGAGGAGCTGG;N
chr7:150958123-150958125|-	Q12809	284	S	Phosphoserine	TCG	KCNH2	chr7:150958107-150958129|-;CCTCGATGTCGTCGGccgacGAG;L
chr12:56430947-56430949|-	Q9UNS1	281	S	Phosphoserine	TCC	TIMELESS	chr12:56430932-56430954|-;CCCCTGGACAATATAggagcCCC;F	chr12:56430933-56430955|-;CCCTGGACAATATAGgagccCCC;F
chr15:65668012-65668014|-	Q7Z401	1589	S	Phosphoserine	AGT	DENND4A	chr15:65668010-65668032|+;GTActaatACTCCTGGCCATTGG;N
chr12:122994934-122994936|-	Q9BZ72	700	S	Phosphoserine	TCC	PITPNM2	chr12:122994915-122994938|-;CCAGCATGGTGGAGCTgctggAAT;F
chr2:230449102-230449104|+	P23497	180	S	Phosphoserine	TCT	SP100	chr2:230449100-230449122|+;ACTcttttCGAAGCCTGACTTGG;F
chr6:34864102-34864104|+	Q6BDS2	1106	S	Phosphoserine	TCA	UHRF1BP1	chr6:34864100-34864123|+;AGTcatttGATGGTGTCTCATTGG;L
chr17:7484843-7484845|+	P24928	27	S	Phosphoserine	AGT	POLR2A	chr17:7484827-7484849|-;CCAGTTCGGAGTCCTgagtcCGG;N
chr19:10180396-10180398|-	P26358	133	S	Phosphoserine	TCC	DNMT1	chr19:10180378-10180400|-;CCTGGGCGTGCGAGGtttggAAA;F
chr10:97235235-97235237|-	Q14CB8	422	S	Phosphoserine	TCC	ARHGAP19	chr10:97235216-97235239|-;CCTTAATAAGCCCACTgaaggAGC;F
chr19:45815872-45815874|-	Q92797	1222	S	Phosphoserine	AGT	SYMPK	chr19:45815869-45815891|+;GAGactagAGTCCAACAGCGCGG;N
chr12:120223756-120223758|-	P49023	106	S	Phosphoserine	TCT	PXN	chr12:120223740-120223763|-;CCACTCGGGAGCACGGagagcCAA;F
chr11:63916352-63916354|-	Q8IZ40	35	S	Phosphoserine	AGC	RCOR2	chr11:63916348-63916370|+;CGCtgctgTCATCCTCCGAGTGG;N
chr19:14411089-14411091|-	O00148	171	T	Phosphothreonine	ACC	DDX39A	chr19:14411073-14411096|-;CCAGGATGCGGCCCGGggtccCCA;I
chr10:101783352-101783354|-	O75607	13	S	Phosphoserine	AGT	NPM3	chr10:101783346-101783368|+;CTCctgacTCAAAAACGCTAAGG;N
chr9:135827517-135827519|-	Q5T5Y3	371	S	Phosphoserine	AGT	CAMSAP1	chr9:135827513-135827536|+;GGAaactgCGTTTGGTCGCGTTGG;N
chr12:27692853-27692855|+	Q86W92	1003	S	Phosphoserine	AGC	PPFIBP1	chr12:27692836-27692858|-;CCCGTTCCCCCAGTGccagcATT;N
chr2:166432381-166432383|-	Q01118	843	S	Phosphoserine	TCT	SCN7A	chr2:166432365-166432387|-;CCAGATTTTCTATATcagatTCT;F
chrX:111312657-111312659|-	O43602	342	S	Phosphoserine	AGC	DCX	chrX:111312651-111312673|+;CCGgaggcTGCCAGGACTGGTGG;N	chrX:111312652-111312674|+;CGGaggctGCCAGGACTGGTGGG;N
chr10:97400458-97400460|-	Q5JTH9	72	S	Phosphoserine	AGC	RRP12	chr10:97400455-97400477|+;TTCgctttTGCCCAAGCGCAAGG;N
chr19:11442419-11442421|+	P14314	168	S	Phosphoserine	TCT	PRKCSH	chr19:11442415-11442437|+;GAAgtctcTGGAAGACCAGGTGG;F
chr17:7235638-7235640|-	Q9BUL5	400	S	Phosphoserine	TCT	PHF23	chr17:7235623-7235646|-;CCATCAGGGCTCTCCAgatttGGG;F
chr5:141645128-141645130|-	Q86WN1	444	S	Phosphoserine	TCT	FCHSD1	chr5:141645109-141645132|-;CCTCACATTCCTCAAAgtcagAAA;F
chr19:17727347-17727349|+	Q66K74	655	S	Phosphoserine	TCG	MAP1S	chr19:17727342-17727364|+;GGCtgtcgCTGAGCCCACTGCGG;L	chr19:17727343-17727365|+;GCTgtcgcTGAGCCCACTGCGGG;L	chr19:17727344-17727366|+;CTGtcgctGAGCCCACTGCGGGG;L
chr9:123383883-123383885|-	Q8TEH3	536	S	Phosphoserine	TCA	DENND1A	chr9:123383869-123383891|-;CCTTCCGCGCTGTCTgactcCCT;L
chr12:122377455-122377457|-	P30622	197	S	Phosphoserine	TCC	CLIP1	chr12:122377438-122377460|-;CCAGCCTCTGAAAGGttggaGAT;F
chr19:1085689-1085691|+	Q92619	1032	S	Phosphoserine	TCG	HMHA1	chr19:1085683-1085704|+;TCGgactcGGACCTAGAGGAGG;L
chr12:121345844-121345846|-	Q9UJX4	195	S	Phosphoserine	TCT	ANAPC5	chr12:121345830-121345852|-;CCAAATTACCTTACAgatacATC;F
chr11:62130467-62130469|+	Q9NQS7	314	S	Phosphoserine	AGT	INCENP	chr11:62130454-62130475|-;CCCGTCTTCCCCGAgtcccCAA;N
chr4:113513353-113513355|-	Q13557	307	T	Phosphothreonine	ACT	CAMK2D	chr4:113513338-113513359|-;CCTTGTAGCCAGCAtagttGTC;I
chr19:15458634-15458636|-	Q86YV0	228	S	Phosphoserine	TCT	RASAL3	chr19:15458621-15458642|-;CCAGCGACTCCCTAgagccCAG;F
chr14:73277220-73277222|-	P49757	438	S	Phosphoserine	TCT	NUMB	chr14:73277205-73277226|-;CCATCGGTCGGCCTcagagGGA;F
chr17:29286281-29286283|-	Q7Z417	571	T	Phosphothreonine	ACT	NUFIP2	chr17:29286264-29286286|-;CCCAGAACTTGAGGActagtCCG;I	chr17:29286265-29286287|-;CCAGAACTTGAGGACtagtcCGT;I
chr1:6087474-6087476|+	Q13303	112	S	Phosphoserine	AGC	KCNAB2	chr1:6087461-6087482|-;CCACAGGCGGTCCAgcctcGTC;N
chr12:49566160-49566162|-	Q96EZ8	22	S	Phosphoserine	TCA	MCRS1	chr12:49566141-49566164|-;CCAGTGACTCCTCATCctctgAGC;L
chr1:44753744-44753746|+	Q99661	192	S	Phosphoserine	TCA	KIF2C	chr1:44753742-44753765|+;AATcatgtCTTGTGAAGGAAGTGG;L
chr6:26017601-26017603|-	Q02539	44	S	Phosphoserine	TCA	HIST1H1A	chr6:26017585-26017607|-;CCTGCACGATCAGCTctgacACG;L
chr2:175093226-175093228|-	P15336	340	S	Phosphoserine	AGT	ATF2	chr2:175093224-175093246|+;CCActtgtACTTTGGGTCTGTGG;N
chr8:65604505-65604507|-	Q9NVT9	246	S	Phosphoserine	AGT	ARMC1	chr8:65604501-65604523|+;TGGgactcTCATCCTCAGGCAGG;N
chr12:52171704-52171706|-	Q6KB66	396	S	Phosphoserine	TCG	KRT80	chr12:52171688-52171711|-;CCACAGTGGCTGAGGGcgagtCCA;L
chr5:150396719-150396721|+	Q13428	1407	S	Phosphoserine	TCT	TCOF1	chr5:150396713-150396735|+;AAGgggtcTCTTGGCTCCCAAGG;F	chr5:150396714-150396736|+;AGGggtctCTTGGCTCCCAAGGG;F
chr17:42483069-42483071|+	Q93050	250	T	Phosphothreonine	ACA	ATP6V0A1	chr17:42483064-42483087|+;CTGagacaCCACAGGAGAGGAAGG;I
chr17:50675638-50675640|+	O15438	908	S	Phosphoserine	AGT	ABCC3	chr17:50675622-50675643|-;CCTCCACAGACAGCtgagtGCC;N
chr17:75631234-75631236|-	O94762	488	S	Phosphoserine	TCT	RECQL5	chr17:75631221-75631242|-;CCCCGCTGCCTCCAgaaccTTC;F
chr17:76737155-76737157|-	Q01130	2	S	Phosphoserine	AGC	SRSF2	chr17:76737149-76737172|+;GCCgtagcTCATAGCTCTGAGTGG;N
chr10:66103223-66103225|-	Q9UI47	637	S	Phosphoserine	TCT	CTNNA3	chr10:66103210-66103231|-;CCTCTTCAAGGTCAgaaacATC;F
chr16:72794006-72794008|-	Q15911	2892	S	Phosphoserine	TCT	ZFHX3	chr16:72793990-72794012|-;CCGGGCTGACCAGACcagatGAC;F
chr17:76677630-76677632|-	P84157	191	S	Phosphoserine	TCC	MXRA7	chr17:76677614-76677636|-;CCTGCACGTCGCCGTcggacATC;F
chr4:100415938-100415940|-	Q9ULC0	237	S	Phosphoserine	AGC	EMCN	chr4:100415935-100415958|+;CACgctctCTTTATCAGACTGAGG;N
chr1:233376443-233376445|+	Q5TCX8	614	S	Phosphoserine	TCC	KIAA1804	chr1:233376441-233376463|+;TCTccgatGGCAACAGTCCTTGG;F
chr11:65978820-65978822|+	O43290	764	T	Phosphothreonine	ACG	SART1	chr11:65978815-65978838|+;GCGacacgCCCCTGGGCACCGTGG;M
chr4:119030606-119030608|+	Q9UMS6	611	S	Phosphoserine	AGT	SYNPO2	chr4:119030588-119030610|-;CCAACCCGAAACATGacgagTCC;N	chr4:119030592-119030614|-;CCCGAAACATGACGAgtcccATT;N
chr3:183762211-183762213|+	Q9ULM3	627	S	Phosphoserine	TCC	YEATS2	chr3:183762205-183762226|+;GCTgtgtcCCCTCAAAAACAGG;F
chr13:109784494-109784496|-	Q9Y4H2	520	T	Phosphothreonine	ACG	IRS2	chr13:109784478-109784501|-;CCGCGATGGACTCGGGcgtgtTGC;M
chr16:8859173-8859175|-	Q9Y2V2	52	S	Phosphoserine	TCG	CARHSP1	chr16:8859155-8859177|-;CCTGCTCCAGACTCAcgccgAGA;L
chr10:3067629-3067631|+	Q01813	12	S	Phosphoserine	TCC	PFKP	chr10:3067625-3067647|+;GGGctcctTGCGGAAGTTCCTGG;F
chr4:150852293-150852295|-	P50851	1139	S	Phosphoserine	TCT	LRBA	chr4:150852274-150852297|-;CCAGTTTTTCACCGGCttcagATG;F
chr6:57182135-57182137|+	O95816	73	S	Phosphoserine	AGT	BAG2	chr6:57182116-57182139|-;CCAGGACATGAGGCAGatcagTGA;N
chr11:66058388-66058390|+	Q13435	317	S	Phosphoserine	TCC	SF3B2	chr11:66058382-66058403|+;ACAgtgtcCGTATCTAAAAAGG;F
chr16:297763-297765|-	O15169	581	S	Phosphoserine	AGT	AXIN1	chr16:297760-297782|+;AACactctCTGAGTAGCCTCGGG;N
chr19:758129-758131|+	Q8IVT2	395	S	Phosphoserine	TCA	MISP	chr19:758127-758150|+;GCTcagatTCCATCCTCAGCCCGG;L
chr6:41598871-41598873|+	Q8IVH2	660	S	Phosphoserine	AGC	FOXP4	chr6:41598852-41598875|-;CCTGGGCGCCCCTAACcccagCGC;N
chr9:83806449-83806451|-	Q5VSY0	23	S	Phosphoserine	AGT	GKAP1	chr9:83806446-83806468|+;GCCactatCCACTTGTAACAGGG;N
chr9:33944593-33944595|-	Q5T6F2	439	S	Phosphoserine	AGC	UBAP2	chr9:33944591-33944613|+;TGGctcaaCTGGCTAAGAACTGG;N
chr17:1455995-1455997|-	P46108	41	S	Phosphoserine	AGC	CRK	chr17:1455991-1456013|+;TGGtgctcGAGTCCCGCACCAGG;N
chr17:59210394-59210396|+	Q8ND04	115	S	Phosphoserine	TCA	SMG8	chr17:59210388-59210410|+;GGGggttcAGTTCGGGGAAGTGG;L
chr7:98304358-98304360|-	Q9UHR4	420	S	Phosphoserine	AGC	BAIAP2L1	chr7:98304352-98304374|+;GCTgatgcTTCTCACTGGTGTGG;N	chr7:98304353-98304375|+;CTGatgctTCTCACTGGTGTGGG;N	chr7:98304354-98304376|+;TGAtgcttCTCACTGGTGTGGGG;N
chr1:43997572-43997574|-	P48067	698	S	Phosphoserine	TCC	SLC6A9	chr1:43997559-43997580|-;CCTGGAGGCGGCTGgagccATT;F
chr22:37373678-37373680|-	Q5R3F8	619	S	Phosphoserine	AGC	ELFN2	chr22:37373676-37373698|+;GCGctcagCTGGCGCTGTAGTGG;N
chr11:124886997-124886999|-	Q8WZ75	805	S	Phosphoserine	AGT	ROBO4	chr11:124886994-124887016|+;CTCactgaGTTCCAAGCACAGGG;N
chr16:2180167-2180169|-	Q8WXD9	1067	S	Phosphoserine	AGC	CASKIN1	chr16:2180164-2180185|+;CCCgctgaGCGTGCGGCGCCGG;N
chr3:12604163-12604165|-	P04049	269	T	Phosphothreonine	ACC	RAF1	chr3:12604145-12604167|-;CCTGCTGTCCACAGGcagggTGG;I
chr1:32335992-32335994|-	P49006	14	T	Phosphothreonine	ACC	MARCKSL1	chr1:32335975-32335998|-;CCTGCTGCCTCCTCGGcggtcACG;I
chr16:67656061-67656063|+	Q6F5E8	1246	S	Phosphoserine	TCA	CARMIL2	chr16:67656055-67656076|+;GCTggctcAGATGGTAAGTGGG;L
chr1:156936952-156936954|-	O15085	1458	S	Phosphoserine	TCT	ARHGEF11	chr1:156936933-156936956|-;CCACAGGCGTGGTGCCaccagATG;F
chr17:77402226-77402228|+	Q9UHD8	82	S	Phosphoserine	AGC	2017-09-09	chr17:77402210-77402232|-;CCATGTGGACTCCCTaagccAAC;N
chr3:111913493-111913495|+	Q86SQ0	504	T	Phosphothreonine	ACA	PHLDB2	chr3:111913491-111913513|+;ACAcaagaTACAGGTGCCACCGG;I
chr19:11397571-11397573|-	Q3MIN7	591	S	Phosphoserine	AGC	RGL3	chr19:11397569-11397592|+;GGGctgggCAGGTCCAGGCTCAGG;N
chr11:61125804-61125806|+	P06127	485	S	Phosphoserine	AGT	CD5	chr11:61125786-61125809|-;CCTGACAACTCCTCCGacagtGAC;N
chr9:127344277-127344279|+	Q5VVW2	432	S	Phosphoserine	TCA	GARNL3	chr9:127344272-127344294|+;CAGagtcaCCCAAGTCAGCGCGG;L
chr2:109614865-109614867|+	Q53LP3	126	S	Phosphoserine	TCG	SOWAHC	chr2:109614859-109614881|+;CCGgagtcGCTCCCTGGACAGGG;L
chr19:929820-929822|+	Q99856	98	T	Phosphothreonine	ACA	ARID3A	chr19:929814-929836|+;GAGgggacACCGGGCTCACCCGG;I	chr19:929815-929837|+;AGGggacaCCGGGCTCACCCGGG;I
chr13:21381504-21381506|-	Q5W0Z9	330	S	Phosphoserine	TCA	ZDHHC20	chr13:21381488-21381510|-;CCAACAAGCGGTTTTttgatTCA;L
chr12:114674621-114674623|-	O15119	438	S	Phosphoserine	AGC	TBX3	chr12:114674615-114674637|+;GGCggggcTATGGCGTGAGTCGG;N	chr12:114674616-114674638|+;GCGgggctATGGCGTGAGTCGGG;N
chr3:49655509-49655511|+	Q9UPA5	1985	S	Phosphoserine	TCT	BSN	chr3:49655503-49655524|+;TCCatgtcTGACACCAATTTGG;F
chr10:133230349-133230351|+	Q5T230	21	S	Phosphoserine	AGC	UTF1	chr10:133230334-133230356|-;CCGCCCTCGCCCGCCagcccCGA;N
chr1:160309114-160309116|-	P53621	402	S	Phosphoserine	TCC	COPA	chr1:160309100-160309122|-;CCATCAGGATTCTGGgagtcAGC;F
chr22:38751334-38751336|-	Q9UH99	54	S	Phosphoserine	TCC	SUN2	chr22:38751318-38751341|-;CCAGCTGTGGCGCTGGggacaGGC;F
chr10:836421-836423|-	Q92615	244	S	Phosphoserine	TCT	LARP4B	chr10:836405-836427|-;CCACGGGGGTAGATTcagatATT;F
chr1:156671884-156671886|-	P48681	768	S	Phosphoserine	TCT	NES	chr1:156671871-156671892|-;CCTGTTCCCCTAGAgacctCCG;F
chr11:66058358-66058360|+	Q13435	307	S	Phosphoserine	TCA	SF3B2	chr11:66058354-66058376|+;CCAgtcagCGTCAGAGACTGAGG;L
chr8:1697285-1697287|+	Q9P1A6	978	S	Phosphoserine	TCC	DLGAP2	chr8:1697279-1697300|+;ATGgagtcCCCGGAAAGAAAGG;F
chr2:46001526-46001528|+	Q02156	316	S	Phosphoserine	AGC	PRKCE	chr2:46001508-46001530|-;CCAGACAAAATCACCaacagCGG;N
chr7:106905379-106905381|+	P48736	1101	S	Phosphoserine	TCA	PIK3CG	chr7:106905374-106905396|+;AACattcaGCCTAATACTTTAGG;L
chr6:31159701-31159703|+	Q9Y242	78	S	Phosphoserine	AGC	TCF19	chr6:31159685-31159707|-;CCTGGAAGACCACAGcagccAAG;N
chr12:43782401-43782403|+	Q9NWZ3	346	S	Phosphoserine	AGC	IRAK4	chr12:43782384-43782406|-;CCCAGACAGTCATGActagcAGA;N	chr12:43782385-43782407|-;CCAGACAGTCATGACtagcaGAA;N
chr19:15458646-15458648|-	Q86YV0	224	S	Phosphoserine	AGT	RASAL3	chr19:15458643-15458664|+;AGCactggGGGGTCTGGGAAGG;N
chr12:77033936-77033938|-	Q96AV8	410	S	Phosphoserine	TCT	E2F7	chr12:77033920-77033942|-;CCTGAACTGTGTTAAaagaaCCA;F
chr11:17736474-17736476|+	P48547	158	S	Phosphoserine	AGT	KCNC1	chr11:17736457-17736479|-;CCAAGCGCCTGGCGCtcagtGAC;N
chr14:23081823-23081825|-	Q9UKV3	208	S	Phosphoserine	TCA	ACIN1	chr14:23081806-23081828|-;CCTTTCTCTTCAGAAattgaGGA;L
chr3:48184679-48184681|-	P30304	88	S	Phosphoserine	TCT	CDC25A	chr3:48184666-48184687|-;CCAATGGCCCAGGAgaatcTAG;F
chr3:53288167-53288169|-	Q9NPI6	522	S	Phosphoserine	AGC	DCP1A	chr3:53288162-53288185|+;GGGgagctGGCTTTCCTCTCAAGG;N
chr6:4892127-4892129|+	Q9Y232	201	S	Phosphoserine	AGC	CDYL	chr6:4892114-4892135|-;CCTCGTGCCTAAAAgccccGTT;N
chr3:169983176-169983178|+	Q99442	158	T	Phosphothreonine	ACT	SEC62	chr3:169983170-169983191|+;CCAggaacTCCTAAAAAGAAGG;I
chr10:5748963-5748965|+	Q5VWN6	1848	S	Phosphoserine	TCT	FAM208B	chr10:5748957-5748979|+;GAGgattcTTATACTTTAAGAGG;F
chr18:58341756-58341758|+	Q96PU5	446	S	Phosphoserine	AGC	NEDD4L	chr18:58341743-58341764|-;CCGCCGGCCTCGTAgcctcAGC;N
chrX:49831069-49831071|+	O60829	51	T	Phosphothreonine	ACA	PAGE4	chrX:49831063-49831085|+;GAAggaacACCTCCGATCGAAGG;I
chr17:41516008-41516010|-	P19012	301	T	Phosphothreonine	ACT	KRT15	chr17:41515989-41516012|-;CCTCTTTGTTCAGCTCctcagTCT;I
chr7:73539976-73539978|-	Q9BQE9	114	S	Phosphoserine	AGC	BCL7B	chr7:73539970-73539992|+;CTGggggcTGGGGCTTGAGTTGG;N
chr8:143726653-143726655|-	Q6ZRV2	936	S	Phosphoserine	AGC	FAM83H	chr8:143726648-143726670|+;GTGaggctGCCCCTGCGCTCCGG;N
chr8:141218185-141218187|-	Q5BKX6	485	S	Phosphoserine	AGT	SLC45A4	chr8:141218182-141218204|+;CTCactctCGGTGTCCCCGCTGG;N
chr21:43798040-43798042|+	P56182	251	S	Phosphoserine	TCT	RRP1	chr21:43798037-43798059|+;TCCtctgaGGGTGGTGAGCGTGG;F
chr19:10116001-10116003|-	O75821	223	S	Phosphoserine	AGC	EIF3G	chr19:10115997-10116019|+;GGCggctgGCCCCGTCGCGCAGG;N
chrX:154349540-154349542|-	P21333	2526	S	Phosphoserine	AGC	FLNA	chrX:154349538-154349561|+;AGGctgtgGTTGCTGACGAGACGG;N
chr11:57309951-57309953|-	Q9C0C2	920	S	Phosphoserine	AGC	TNKS1BP1	chr11:57309947-57309969|+;CCTggctgCTGTACCTACCATGG;N
chr6:63685760-63685762|+	Q92576	680	S	Phosphoserine	AGT	PHF3	chr6:63685741-63685764|-;CCAAAGAAGAAGCAGCaaaagTTT;N
chr6:26033206-26033208|-	P04908	121	T	Phosphothreonine	ACT	HIST1H2AB	chr6:26033190-26033212|-;CCTTATGATGGCTCTcagttTTC;I
chr8:22585077-22585079|+	Q96JY6	126	T	Phosphothreonine	ACC	PDLIM2	chr8:22585073-22585095|+;CCCaacctCCCTCAGCCCGAGGG;I
chr11:124879566-124879568|+	Q96MS0	1263	S	Phosphoserine	AGT	ROBO3	chr11:124879548-124879570|-;CCCTACAGGAGGGAGaacagTCC;N	chr11:124879549-124879571|-;CCTACAGGAGGGAGAacagtCCT;N
chr1:62210326-62210328|+	Q5T7N2	518	S	Phosphoserine	TCT	L1TD1	chr1:62210322-62210344|+;GGActctgGGAAGAAAAAGTTGG;F
chr4:3121414-3121416|+	P42858	419	S	Phosphoserine	AGT	HTT	chr4:3121398-3121420|-;CCGAAGCCGTAGTGGgagtaTTG;N
chr19:47320789-47320791|+	P21730	338	S	Phosphoserine	TCC	C5AR1	chr19:47320785-47320807|+;GCGctccaCAGTGGACACTATGG;F
chr12:6495156-6495158|+	Q15021	20	S	Phosphoserine	AGT	NCAPD2	chr12:6495138-6495160|-;CCAGAGGAGTTGTTGaaaagTGG;N
chr5:148827894-148827896|+	P07550	355	S	Phosphoserine	TCC	ADRB2	chr5:148827891-148827913|+;TACtccagCAACGGCAACACAGG;F	chr5:148827892-148827914|+;ACTccagcAACGGCAACACAGGG;F
chrX:78136919-78136921|-	Q9HBM6	159	T	Phosphothreonine	ACT	TAF9B	chrX:78136903-78136925|-;CCTCTCACTTACCTAtagtaGGA;I
chr10:104001567-104001569|+	Q9H2G2	330	S	Phosphoserine	TCT	SLK	chr10:104001563-104001585|+;AAAttctcTGGTCAGTATTTAGG;F
chr1:8865388-8865390|-	P06733	254	S	Phosphoserine	TCT	ENO1	chr1:8865372-8865394|-;CCAGGTCATACTTCCcagacCTG;F
chr22:37653828-37653830|+	Q9Y3L3	550	S	Phosphoserine	AGT	SH3BP1	chr22:37653813-37653835|-;CCCAAGGTCACCAGGagtccCCC;N	chr22:37653814-37653836|-;CCAAGGTCACCAGGAgtcccCCG;N
chr12:57535499-57535501|-	Q13561	83	S	Phosphoserine	TCT	DCTN2	chr12:57535483-57535505|-;CCATCTCATATTCTCcagatTCA;F
chr17:63420615-63420617|+	Q9HCD6	1545	S	Phosphoserine	AGC	TANC2	chr17:63420599-63420621|-;CCCTCAGTATCGGGCcagccCTC;N	chr17:63420600-63420622|-;CCTCAGTATCGGGCCagcccTCC;N
chrX:130021027-130021029|+	Q5H9F3	1162	S	Phosphoserine	AGC	BCORL1	chrX:130021008-130021031|-;CCAGGAATCCACCAAGaaaagCCC;N
chr20:63735224-63735226|+	Q8N5A5	373	S	Phosphoserine	TCG	ZGPAT	chr20:63735220-63735242|+;GAAgtcgcTGGACCAGTGTGTGG;L
chr5:36961573-36961575|+	Q6KC79	150	S	Phosphoserine	AGC	NIPBL	chr5:36961559-36961581|-;CCACTATCTCACATAgccccTCC;N
chr22:38752515-38752517|-	Q9UH99	38	S	Phosphoserine	AGT	SUN2	chr22:38752509-38752531|+;GAGaggacTGTCTTTAAACAGGG;N
chr11:1934428-1934430|+	P45378	166	S	Phosphoserine	AGC	TNNT3	chr11:1934411-1934433|-;CCATGGGAGCCAACTacagcAGC;N
chr17:82057053-82057055|+	Q13098	468	S	Phosphoserine	TCC	GPS1	chr17:82057047-82057069|+;CTGcagtcCCCGCCCAGAGAAGG;F	chr17:82057048-82057070|+;TGCagtccCCGCCCAGAGAAGGG;F
chr10:13659346-13659348|-	Q9P2Q2	681	S	Phosphoserine	AGT	FRMD4A	chr10:13659340-13659361|+;GTGgggacTCCGGACCCGCAGG;N
chr1:36176543-36176545|+	Q3KQU3	399	S	Phosphoserine	AGC	MAP7D1	chr1:36176528-36176550|-;CCCAACGCCGGGGGCagcccCGC;N	chr1:36176529-36176551|-;CCAACGCCGGGGGCAgccccGCT;N
chr8:80003175-80003177|-	Q9Y2Q9	73	S	Phosphoserine	TCT	MRPS28	chr8:80003162-80003183|-;CCACATTTTTTGGAgaaccCTA;F
chr21:39197339-39197341|-	Q9NSI6	1910	S	Phosphoserine	AGT	BRWD1	chr21:39197335-39197358|+;GTAaactaCTGTCTGAGTCACTGG;N
chr8:89953562-89953564|-	O60934	509	S	Phosphoserine	TCT	NBN	chr8:89953546-89953568|-;CCACAGGCTCATTCTcagatAGA;F
chr15:82045694-82045696|-	Q6ZN04	4	S	Phosphoserine	TCG	MEX3B	chr15:82045678-82045700|-;CCAGGTCTGCGAACAgcgagCTG;L
chr2:232768671-232768673|-	O60928	201	S	Phosphoserine	AGT	KCNJ13	chr2:232768669-232768692|+;ACActggtTAGAGGGCTAGGTCGG;N
chr16:46604332-46604334|-	Q8NEM2	273	S	Phosphoserine	TCT	SHCBP1	chr16:46604319-46604340|-;CCTGCTCGGAATCAgagttACA;F
chr1:27100400-27100402|-	P19634	785	S	Phosphoserine	AGC	SLC9A1	chr1:27100394-27100416|+;GCTggggcTGTCACTGGGCGCGG;N	chr1:27100395-27100417|+;CTGgggctGTCACTGGGCGCGGG;N	chr1:27100396-27100418|+;TGGggctgTCACTGGGCGCGGGG;N	chr1:27100397-27100419|+;GGGgctgtCACTGGGCGCGGGGG;N
chr16:66908416-66908418|-	O75309	822	S	Phosphoserine	AGC	CDH16	chr16:66908413-66908436|+;CACgctgtCTGCTGGTTGATCCGG;N
chr2:165326894-165326896|+	Q99250	687	S	Phosphoserine	TCT	SCN2A	chr2:165326890-165326912|+;CAGttcttATCATGTTTCCATGG;F
chr6:138335153-138335155|+	Q5TH69	2103	S	Phosphoserine	AGT	ARFGEF3	chr6:138335136-138335158|-;CCACCGGGAGCTCCCtcagtGTC;N
chr12:50206009-50206011|-	Q9UHB6	230	S	Phosphoserine	TCT	LIMA1	chr12:50205996-50206017|-;CCAGGTCATCTAGAgaataGCT;F
chr1:152033786-152033788|-	P31949	6	S	Phosphoserine	AGC	S100A11	chr1:152033784-152033806|+;GGGctggaGATTTTTGCCTTTGG;N
chr11:108033877-108033879|+	Q93034	34	S	Phosphoserine	TCT	CUL5	chr11:108033874-108033897|+;GAAtctgtTACAAAACAGCAGTGG;F
chrX:153930137-153930139|-	P41227	186	S	Phosphoserine	TCA	NAA10	chrX:153930123-153930145|-;CCTGAGCTCGGAGGTgaattGCC;L
chr20:2657201-2657203|+	O00567	468	T	Phosphothreonine	ACT	NOP56	chr20:2657196-2657219|+;GTAgtactCCAGAGGAGTGTGAGG;I
chr1:10337113-10337115|+	O60333	1057	S	Phosphoserine	TCC	KIF1B	chr1:10337108-10337130|+;GTCtgtccTTGGAGGAGTTGAGG;F
chr12:106066988-106066990|-	O60285	600	S	Phosphoserine	AGC	NUAK1	chr12:106066984-106067006|+;CGCagctgCGGATGCGCTGGCGG;N
chr10:73637750-73637752|-	Q9NP98	82	S	Phosphoserine	AGC	MYOZ1	chr10:73637747-73637770|+;TGAgctgtCAGAGAAAACATCAGG;N
chr16:30892737-30892739|-	Q8WUZ0	97	S	Phosphoserine	AGC	BCL7C	chr16:30892731-30892753|+;CTGgttgcTGTTCTCATCTGCGG;N	chr16:30892732-30892754|+;TGGttgctGTTCTCATCTGCGGG;N
chr1:53800697-53800699|-	Q9BTX1	406	S	Phosphoserine	TCT	NDC1	chr1:53800681-53800704|-;CCTAGGGATTACCTGGagaatTTA;F
chr14:68790274-68790276|-	Q07352	92	S	Phosphoserine	TCG	ZFP36L1	chr14:68790259-68790281|-;CCGCTCGCCCCCTTCcgagaAGG;L
chr3:185586507-185586509|+	Q9HC62	32	S	Phosphoserine	TCA	SENP2	chr3:185586505-185586527|+;GCTcagacAGGTGAGACGAGAGG;L
chr17:49798510-49798512|+	O95251	178	S	Phosphoserine	AGC	KAT7	chr17:49798494-49798516|-;CCGTCGCTTCCATGAaagctACA;N
chr10:103440567-103440569|+	Q14690	1476	S	Phosphoserine	TCT	PDCD11	chr10:103440565-103440587|+;AGTctgggAGTGAGCAGGTGAGG;F
chr12:52241538-52241540|+	P08729	254	S	Phosphoserine	TCC	KRT7	chr12:52241533-52241554|+;GTCgctccCTGGACCTGGACGG;F
chr3:10098801-10098803|+	Q9BXW9	1423	S	Phosphoserine	AGC	FANCD2	chr3:10098787-10098809|-;CCCAGGCCTCCAAGAgcaaaGCC;N
chr11:57302723-57302725|-	Q9C0C2	1473	S	Phosphoserine	TCA	TNKS1BP1	chr11:57302706-57302729|-;CCAAGGCCCGAGGCCGctgacTCC;L
chr11:128480420-128480422|-	P14921	254	S	Phosphoserine	AGC	ETS1	chr11:128480416-128480438|+;CTAtgcttTCAAAAGAGTCCTGG;N
chr11:72235683-72235685|+	O15357	890	S	Phosphoserine	AGC	INPPL1	chr11:72235666-72235688|-;CCCCCTCAGAGTGGAtcagcATT;N	chr11:72235667-72235689|-;CCCCTCAGAGTGGATcagcaTTG;N	chr11:72235668-72235690|-;CCCTCAGAGTGGATCagcatTGA;N	chr11:72235669-72235691|-;CCTCAGAGTGGATCAgcattGAT;N
chr1:8335482-8335484|+	Q9Y2W3	531	T	Phosphothreonine	ACG	SLC45A1	chr1:8335480-8335503|+;TGAcgggcTCCAGCGAGCGCGCGG;M
chr1:26556656-26556658|+	Q15418	307	S	Phosphoserine	TCC	RPS6KA1	chr1:26556650-26556671|+;TCAggctcCGGCCCTGATGGGG;F
chr5:72199200-72199202|+	P46821	1949	T	Phosphothreonine	ACC	MAP1B	chr5:72199195-72199217|+;CACggaccCCTGAAGAGGGTGGG;I
chr11:62517557-62517559|-	Q09666	5620	S	Phosphoserine	TCA	AHNAK	chr11:62517544-62517565|-;CCACCTTTGGTCCTgagaaATG;L
chr8:85477126-85477128|+	P00918	172	S	Phosphoserine	AGT	CA2	chr8:85477109-85477131|-;CCTTGTTCTAGGGCAagagtGCT;N
chr2:170954723-170954725|+	Q9H8Y8	214	S	Phosphoserine	TCT	GORASP2	chr2:170954718-170954741|+;AAAtttctCTTCCAGGACAAATGG;F
chr1:201788470-201788472|+	Q8NEY1	1000	S	Phosphoserine	AGT	NAV1	chr1:201788452-201788475|-;CCCTCTGTCCTTCCAGtgagtCCC;N
chr3:125576339-125576341|-	Q9BXB4	172	S	Phosphoserine	AGC	OSBPL11	chr3:125576334-125576356|+;GAGaagctCCGTGACTTCAGAGG;N
chr17:16075616-16075618|-	O75376	1196	S	Phosphoserine	AGT	NCOR1	chr17:16075610-16075632|+;CTCaggacTGCTGTCTTCAATGG;N	chr17:16075611-16075633|+;TCAggactGCTGTCTTCAATGGG;N
chr17:7235982-7235984|-	Q9BUL5	315	S	Phosphoserine	AGC	PHF23	chr17:7235978-7236000|+;TGGagctgGCATCTCCATCTTGG;N
chr7:130024278-130024280|-	Q86WB0	335	S	Phosphoserine	TCC	ZC3HC1	chr7:130024262-130024285|-;CCTGCTCTGAGCCTGGggagaAAG;F
chr3:97877504-97877506|+	Q68DQ2	2104	S	Phosphoserine	TCA	CRYBG3	chr3:97877498-97877520|+;GAGgtttcACCTGGTCACCATGG;L
chr14:91272850-91272852|-	Q9P219	1954	T	Phosphothreonine	ACC	CCDC88C	chr14:91272835-91272857|-;CCCTGCCCGGACAGGggtgaTGG;I	chr14:91272836-91272858|-;CCTGCCCGGACAGGGgtgatGGT;I
chr10:104123768-104123770|+	Q86XK3	64	S	Phosphoserine	TCC	SFR1	chr10:104123762-104123783|+;TTTaattcCTCTTACAATGTGG;F
chr9:34257741-34257743|-	Q5T7B8	622	S	Phosphoserine	TCT	KIF24	chr9:34257724-34257747|-;CCAGAGACCTTAGGTGcagaaGTA;F
chrX:119943456-119943458|-	Q8N5F7	50	S	Phosphoserine	TCC	NKAP	chrX:119943442-119943463|-;CCATTCCGGTCCCCggaccGAG;F
chr1:116401238-116401240|+	P05023	943	S	Phosphoserine	TCG	ATP1A1	chr1:116401233-116401255|+;GGAattcgGTCTTCCAGCAGGGG;L
chr9:131475523-131475525|+	Q5JSZ5	1132	S	Phosphoserine	AGT	PRRC2B	chr9:131475506-131475528|-;CCCGACGGAGAGTTGccagtGAG;N
chr2:181902449-181902451|+	P28290	466	S	Phosphoserine	TCC	SSFA2	chr2:181902445-181902467|+;GGActcctTCGAAATGGAAGAGG;F
chr12:108291907-108291909|-	Q99788	352	S	Phosphoserine	AGC	CMKLR1	chr12:108291901-108291922|+;GGTaaagcTTCTATGGCTGGGG;N
chr8:122952129-122952131|+	Q9Y6X8	207	T	Phosphothreonine	ACC	ZHX2	chr8:122952124-122952147|+;AGAtcaccCCCGAGAACCACGTGG;I
chr5:133067477-133067479|+	P34932	76	S	Phosphoserine	TCT	HSPA4	chr5:133067473-133067495|+;ATTctctgATCCATTTGTGGAGG;F
chr2:161230982-161230984|+	Q92844	178	S	Phosphoserine	TCT	TANK	chr2:161230980-161231003|+;GCTctgtgCCTATACAGTGTACGG;F
chr7:4754481-4754483|+	P85037	257	S	Phosphoserine	AGT	FOXK1	chr7:4754464-4754486|-;CCAACTCCTGCCCAGccagtCCA;N
chr15:28220465-28220467|-	O95714	1944	T	Phosphothreonine	ACA	HERC2	chr15:28220447-28220469|-;CCCACCAGAGTCATCctctgTGT;I	chr15:28220448-28220470|-;CCACCAGAGTCATCCtctgtGTC;I	chr15:28220451-28220473|-;CCAGAGTCATCCTCTgtgtcCGA;I
chr5:176384336-176384338|-	Q9Y3C1	144	T	Phosphothreonine	ACC	NOP16	chr5:176384321-176384343|-;CCGAATCTGTTTTGGggtatCTT;I
chr11:118900692-118900694|-	Q86UU0	1017	S	Phosphoserine	AGC	BCL9L	chr11:118900690-118900712|+;GGGctgggCATGGCCGTCTTAGG;N
chr2:10589632-10589634|-	Q9BSC4	514	S	Phosphoserine	AGT	NOL10	chr2:10589629-10589652|+;TTCactaaTTTTTGAAACAAGTGG;N
chr19:48993089-48993091|-	P13807	8	S	Phosphoserine	TCC	GYS1	chr19:48993072-48993094|-;CCTGGCAGTGAGGACatggaCAA;F
chr5:78110348-78110350|-	O00203	752	S	Phosphoserine	TCT	AP3B1	chr5:78110332-78110355|-;CCTTCTCCCCATCTTCagaatCAC;F
chr7:151064896-151064898|+	P04920	170	S	Phosphoserine	AGT	SLC4A2	chr7:151064877-151064900|-;CCGGAAGGCAGAGAGGaccagTCC;N
chr19:49651392-49651394|+	Q9H7N4	335	T	Phosphothreonine	ACG	SCAF1	chr19:49651386-49651407|+;CCTggaacGCCGCCCCAGGTGG;M
chr13:45967733-45967735|-	Q5T200	1364	S	Phosphoserine	TCT	ZC3H13	chr13:45967717-45967739|-;CCCTTTCAACAGAATcagaaATT;F	chr13:45967718-45967740|-;CCTTTCAACAGAATCagaaaTTA;F
chr2:38746732-38746734|-	Q16629	196	S	Phosphoserine	TCA	SRSF7	chr2:38746717-38746740|-;CCTGGATCTTGATCTTgacctCGA;L
chr5:87412780-87412782|-	P51946	5	S	Phosphoserine	AGT	CCNH	chr5:87412777-87412799|+;ACTactgtTGTGGTACATTATGG;N
chr14:91812364-91812366|-	Q8N9U0	83	S	Phosphoserine	TCT	TC2N	chr14:91812349-91812371|-;CCTGGGTTGAATGTAagataACT;F
chr19:39173023-39173025|+	O96013	104	S	Phosphoserine	AGC	PAK4	chr19:39173009-39173031|-;CCCTGCGGAGAGACAgcccgCCG;N
chr17:43493857-43493859|+	Q14562	395	S	Phosphoserine	TCT	DHX8	chr17:43493853-43493875|+;AATctctgACCCAGAGAAGTGGG;F
chr14:21213036-21213038|-	P07910	162	S	Phosphoserine	TCA	HNRNPC	chr14:21213018-21213040|-;CCTTCGTGAAGTGTTtcctgATA;L
chr16:70267684-70267686|-	P49588	399	S	Phosphoserine	AGC	AARS	chr16:70267682-70267705|+;AGGctctgAATTTTCCTGTCCAGG;N
chr10:812962-812964|-	Q92615	727	S	Phosphoserine	AGC	LARP4B	chr10:812959-812981|+;TCGgctgaGACGCTTCCCCATGG;N
chr1:15928737-15928739|+	Q96T58	833	S	Phosphoserine	TCT	SPEN	chr1:15928732-15928755|+;CTAgttctCAGTCTTCAGAAACGG;F
chr16:68235712-68235714|-	Q9H6T0	83	S	Phosphoserine	AGT	ESRP2	chr16:68235709-68235731|+;CGTactcaGTGCGGCCGCCTCGG;N
chr19:49624895-49624897|+	Q9ULL5	1104	S	Phosphoserine	TCT	PRR12	chr19:49624889-49624910|+;GAGggctcTCCGGAAGAGGGGG;F
chr6:7211693-7211695|+	Q92766	231	S	Phosphoserine	TCA	RREB1	chr6:7211688-7211710|+;CCCattcaGATAACCCACTAAGG;L
chr9:35720501-35720503|-	Q9Y490	405	S	Phosphoserine	AGC	TLN1	chr9:35720497-35720520|+;CCTtgcttTTTTTCTGTAGGAAGG;N
chr4:113358843-113358845|+	Q01484	3409	S	Phosphoserine	AGT	ANK2	chr4:113358827-113358849|-;CCCAGTAAAAACCCGaagttACA;N	chr4:113358828-113358850|-;CCAGTAAAAACCCGAagttaCAC;N
chr1:110340027-110340029|+	Q96T37	208	S	Phosphoserine	TCG	RBM15	chr1:110340022-110340044|+;ATCtgtcgGGTTCTGGCAGCGGG;L	chr1:110340023-110340045|+;TCTgtcggGTTCTGGCAGCGGGG;L
chr3:53179609-53179611|+	Q05655	50	T	Phosphothreonine	ACC	PRKCD	chr3:53179605-53179626|+;GCCgaccaTGTATCCTGAGTGG;I
chr12:71663566-71663568|-	O60293	15	S	Phosphoserine	TCG	ZFC3H1	chr12:71663551-71663573|-;CCCTTCTTCCTTCGGcgagaGGC;L
chr7:100029902-100029904|+	P17029	208	S	Phosphoserine	AGT	ZKSCAN1	chr7:100029887-100029909|-;CCCCCTCATGAGGGTagtccCAG;N	chr7:100029888-100029910|-;CCCCTCATGAGGGTAgtcccAGA;N
chr22:31468251-31468253|-	Q9NRA8	74	S	Phosphoserine	TCA	EIF4ENIF1	chr22:31468232-31468255|-;CCACTGGTGAGCTCCGccctgAAG;L
chr3:47083816-47083818|-	Q9BYW2	1988	S	Phosphoserine	TCT	SETD2	chr3:47083798-47083820|-;CCTTTCACTCTCCACatcagACA;F
chr1:36171261-36171263|+	Q3KQU3	113	S	Phosphoserine	AGC	MAP7D1	chr1:36171246-36171268|-;CCTCCTCGAAGGAGCagccaGCC;N
chr10:102160331-102160333|+	Q14978	363	S	Phosphoserine	TCA	NOLC1	chr10:102160327-102160349|+;CTCttcagACAGCTCAGGTAAGG;L
chrX:136511564-136511566|+	O43719	607	S	Phosphoserine	TCT	HTATSF1	chrX:136511562-136511585|+;GCTctgaaAAAGTGTTAGATGAGG;F
chr22:19483949-19483951|+	O75419	144	S	Phosphoserine	TCA	CDC45	chr22:19483946-19483968|+;CATtcaggAAATGACAGTGATGG;L
chr1:156136341-156136343|+	P02545	429	S	Phosphoserine	AGC	LMNA	chr1:156136324-156136347|-;CCACTGAGAGCCGCAGcagctTCT;N
chr11:64271766-64271768|-	Q92934	75	S	Phosphoserine	TCC	BAD	chr11:64271750-64271772|-;CCGTCCCCGCGGGGTaggagCTG;F
chr20:34078520-34078522|+	Q9UKM9	298	T	Phosphothreonine	ACA	RALY	chr20:34078514-34078536|+;CAGgacacAGACGCGGATGATGG;I	chr20:34078515-34078537|+;AGGacacaGACGCGGATGATGGG;I	chr20:34078516-34078538|+;GGAcacagACGCGGATGATGGGG;I
chr19:41304151-41304153|+	Q9BUJ2	718	S	Phosphoserine	AGC	HNRNPUL1	chr19:41304136-41304158|-;CCACCACCCAGCTACagcccTGC;N
chr1:32335041-32335043|-	P49006	48	S	Phosphoserine	TCG	MARCKSL1	chr1:32335027-32335049|-;CCGTTCACAGGGGGCgactcCCC;L
chr22:23289594-23289596|+	P11274	894	S	Phosphoserine	AGC	BCR	chr22:23289581-23289602|-;CCAGACTGTCCACAgcattCCG;N
chr9:81616111-81616113|-	Q04724	263	S	Phosphoserine	AGC	TLE1	chr9:81616108-81616131|+;AGGgcttgCTCGCGGAGAAGAAGG;N
chr3:47846210-47846212|+	Q7L2E3	380	S	Phosphoserine	AGT	DHX30	chr3:47846192-47846214|-;CCAGAACTCCGGCTGcagagTGA;N
chr9:35059118-35059120|-	P55072	702	S	Phosphoserine	TCC	VCP	chr9:35059100-35059122|-;CCTAATCTCACTCTCgatggATT;F
chr15:90760868-90760870|+	P54132	499	S	Phosphoserine	TCC	BLM	chr15:90760866-90760888|+;AGTcctttGTAAGTAGCAACTGG;F
chr9:75146694-75146696|+	Q92882	200	T	Phosphothreonine	ACA	OSTF1	chr9:75146690-75146712|+;TCGaacatTAAGCAATGCCGAGG;I
chr2:127059020-127059022|-	O00499	331	S	Phosphoserine	TCC	BIN1	chr2:127059006-127059028|-;CCTACCTGAGATGGGgacttGGG;F
chr8:25468306-25468308|+	Q69YH5	210	S	Phosphoserine	TCT	CDCA2	chr8:25468302-25468324|+;AGActctgATGAAAATCTGACGG;F
chr1:66677063-66677065|+	Q9BQI5	236	S	Phosphoserine	TCG	SGIP1	chr1:66677058-66677080|+;TGGagtcgCCAAAGTTAACAAGG;L
chr1:25835191-25835193|-	Q9H7T9	292	S	Phosphoserine	TCT	AUNIP	chr1:25835178-25835199|-;CCCGCTGGCCTTGAgaatcTTC;F
chr6:152148199-152148201|-	Q8NF91	8274	T	Phosphothreonine	ACC	SYNE1	chr6:152148186-152148207|-;CCACACTAGCCGGGgtgtcTCG;I
chr3:100297944-100297946|+	Q9NUY8	300	S	Phosphoserine	AGT	TBC1D23	chr3:100297931-100297952|-;CCATCTCTTTGGTAgtactTTG;N
chr17:39408552-39408554|-	Q15648	1223	S	Phosphoserine	TCC	MED1	chr17:39408538-39408560|-;CCTGAACTGATAGGGgacttGGC;F
chr3:184301618-184301620|+	Q13200	147	S	Phosphoserine	TCC	PSMD2	chr3:184301612-184301633|+;GTGggctcCCAGGAGGAATTGG;F
chr3:43347703-43347705|+	Q9NRH2	482	S	Phosphoserine	AGT	SNRK	chr3:43347687-43347708|-;CCTGACATCCAGGAagagtGCG;N
chr4:102610625-102610627|+	P19838	759	S	Phosphoserine	TCT	NFKB1	chr4:102610619-102610641|+;GATgactcTTGGGAAAATGCAGG;F
chr8:22081392-22081394|+	Q08495	383	S	Phosphoserine	TCC	DMTN	chr8:22081386-22081408|+;GCCatgtcCCCTGAAGAGTTTGG;F
chr6:33438058-33438060|+	Q96PV0	385	S	Phosphoserine	TCG	SYNGAP1	chr6:33438053-33438075|+;GGGgctcgGGGGGTGGCTCAGGG;L	chr6:33438054-33438076|+;GGGctcggGGGGTGGCTCAGGGG;L	chr6:33438055-33438077|+;GGCtcgggGGGTGGCTCAGGGGG;L
chr1:201044400-201044402|-	Q13698	1575	S	Phosphoserine	TCA	CACNA1S	chr1:201044381-201044404|-;CCTCAGCAGCCAGGTCtcctgAGA;L
chr3:133628674-133628676|-	Q92547	860	S	Phosphoserine	AGT	TOPBP1	chr3:133628672-133628695|+;GTActcggTTTCCTTTTCTGTTGG;N
chr17:28592242-28592244|-	Q96R06	334	S	Phosphoserine	TCT	SPAG5	chr17:28592227-28592249|-;CCAAGACTCTGTATCagagcCAA;F
chr2:209694367-209694369|+	P11137	733	T	Phosphothreonine	ACC	MAP2	chr2:209694365-209694388|+;TAAccaacACTAGTGGAAGTATGG;I
chr10:118039406-118039408|-	Q7L804	277	S	Phosphoserine	AGC	RAB11FIP2	chr10:118039404-118039426|+;AAGcttaaTGTTCTTCTGTGTGG;N
chr19:33114366-33114368|+	Q9BRR8	715	S	Phosphoserine	AGC	GPATCH1	chr19:33114348-33114370|-;CCACCTAAACAACAGtccagCCC;N	chr19:33114351-33114373|-;CCTAAACAACAGTCCagcccCTT;N
chr10:8058406-8058408|+	P23771	115	S	Phosphoserine	AGC	GATA3	chr10:8058389-8058411|-;CCTCCCCCTGGAATCtcagcCCC;N	chr10:8058392-8058414|-;CCCCCTGGAATCTCAgccccTTC;N
chrX:19546018-19546020|-	Q96B97	509	S	Phosphoserine	TCC	SH3KBP1	chrX:19546002-19546025|-;CCTCTTCGGGACTTGGggagtCGA;F
chrX:154351590-154351592|-	P21333	2338	S	Phosphoserine	TCT	FLNA	chrX:154351575-154351597|-;CCTCACCTGAAGGCTagaaaCAG;F
chr17:76744435-76744437|+	O43934	204	S	Phosphoserine	TCT	MFSD11	chr17:76744429-76744450|+;GATgagtcTTCTGATGACCAGG;F
chrX:49251376-49251378|-	Q9BZS1	418	S	Phosphoserine	AGC	FOXP3	chrX:49251370-49251391|+;CCTctggcTCCGTTTCTTGCGG;N
chr17:64188348-64188350|-	Q8IWB9	748	S	Phosphoserine	AGC	TEX2	chr17:64188344-64188366|+;CTTtgctgCTGCTGCGGCTGTGG;N
chr6:41565914-41565916|+	Q8IVH2	52	S	Phosphoserine	AGC	FOXP4	chr6:41565900-41565922|-;CCACGGGTGCAGACAgcaatGGT;N
chr1:32332131-32332133|+	Q13547	421	S	Phosphoserine	TCC	HDAC1	chr1:32332127-32332149|+;GTTctccgATTCTGAAGAGGAGG;F	chr1:32332128-32332150|+;TTCtccgaTTCTGAAGAGGAGGG;F
chr13:109785136-109785138|-	Q9Y4H2	306	S	Phosphoserine	AGC	IRS2	chr13:109785132-109785154|+;ATTggctcTTACTGCGCGGCCGG;N
chr12:4299977-4299979|+	P30279	280	T	Phosphothreonine	ACC	CCND2	chr12:4299972-4299994|+;CCAgcaccCCTACAGACGTGCGG;I
chr19:51345301-51345303|-	P38117	226	S	Phosphoserine	AGT	ETFB	chr19:51345298-51345320|+;CACactgaTCACAGAGAGCTTGG;N
chr15:64673926-64673928|+	O15014	358	S	Phosphoserine	TCC	ZNF609	chr15:64673921-64673944|+;GTGactccCCGACCAGTGACCTGG;F
chr17:82584101-82584103|+	Q01167	398	S	Phosphoserine	TCG	FOXK2	chr17:82584095-82584116|+;GAAggttcGCCGGCCCCCCTGG;L
chr2:178432178-178432180|-	O75569	287	S	Phosphoserine	TCC	PRKRA	chr2:178432164-178432186|-;CCACAGGAGATACCGgagccATG;F
chr1:225422089-225422091|-	Q14739	118	T	Phosphothreonine	ACT	LBR	chr1:225422076-225422097|-;CCAGAATCAGCGGAgtcaaTTT;I
chr12:116911290-116911292|+	Q8N3Y1	85	S	Phosphoserine	TCT	FBXW8	chr12:116911285-116911308|+;CACgttctCCTCTGGCCCGCGAGG;F
chr11:18478796-18478798|+	Q6ZMR3	309	T	Phosphothreonine	ACT	LDHAL6A	chr11:18478790-18478811|+;AAActgacTCTTGAAGAGGAGG;I
chr19:39425061-39425063|+	Q9H7P9	1310	S	Phosphoserine	TCT	PLEKHG2	chr19:39425057-39425079|+;GTCctctgCTCCCACGTCACGGG;F
chr19:46733158-46733160|-	Q9NRL3	206	S	Phosphoserine	TCG	STRN4	chr19:46733142-46733164|-;CCCCGTTGAGCTCCAgcgagCGG;L	chr19:46733143-46733165|-;CCCGTTGAGCTCCAGcgagcGGC;L
chr3:4733157-4733159|+	Q14643	1764	S	Phosphoserine	AGC	ITPR1	chr3:4733139-4733162|-;CCTTCGGGACGAAGAGagagcCTT;N
chr4:76309503-76309505|+	O95210	194	S	Phosphoserine	AGT	STBD1	chr4:76309487-76309509|-;CCTCTCTGATTTGAAcagtcAGG;N
chr10:30026305-30026307|-	Q9P266	1281	S	Phosphoserine	TCC	KIAA1462	chr10:30026289-30026312|-;CCTCGGCGTCCTCCTGggagtCGG;F
chr16:30762669-30762671|+	O75150	42	S	Phosphoserine	TCT	RNF40	chr16:30762663-30762685|+;GGCatctcTTCCACGGTTCGTGG;F	chr16:30762664-30762686|+;GCAtctctTCCACGGTTCGTGGG;F
chr12:79788741-79788743|-	O14974	903	S	Phosphoserine	TCC	PPP1R12A	chr12:79788724-79788746|-;CCAGAGCGACCCAGCaaggaATC;F
chr2:8682238-8682240|+	Q02363	25	S	Phosphoserine	AGC	ID2	chr2:8682222-8682244|-;CCTGGGCATCTCCCGgagcaAAA;N
chr22:41131600-41131602|+	Q09472	499	S	Phosphoserine	TCT	EP300	chr22:41131595-41131617|+;GGCagtctCCCCAAGGCATGCGG;F
chr7:8055532-8055534|+	Q86VQ1	266	T	Phosphothreonine	ACA	GLCCI1	chr7:8055528-8055550|+;TATaacaaTCAGTCACACTCAGG;I
chr17:82080810-82080812|-	P49327	2236	S	Phosphoserine	TCC	FASN	chr17:82080792-82080814|-;CCGCTCCGAGCTCTGcacggAGT;F
chr12:14425401-14425403|+	Q6VMQ6	496	S	Phosphoserine	TCT	ATF7IP	chr12:14425399-14425422|+;TCTctgatGAAGAGGATATTTCGG;F
chr7:98192881-98192883|+	Q8IWU2	806	S	Phosphoserine	TCA	LMTK2	chr7:98192877-98192899|+;CACctcatTGCAGTCTTCCCCGG;L
chr2:161839791-161839793|+	Q6U841	94	T	Phosphothreonine	ACC	SLC4A10	chr2:161839785-161839806|+;TTAgacacCCCATCACAGAGGG;I
chr17:76452881-76452883|-	Q9C0C9	87	S	Phosphoserine	TCG	UBE2O	chr17:76452865-76452887|-;CCTCGCCCTCCGAGTccgagTCC;L
chr4:48540771-48540773|-	O94915	1959	T	Phosphothreonine	ACA	FRYL	chr4:48540754-48540776|-;CCATCCATTATATCCagtgtGTT;I
chr11:10778698-10778700|+	Q6PD62	1039	S	Phosphoserine	AGC	CTR9	chr11:10778683-10778705|-;CCCAGGAACAGCAACagcaaCAG;N	chr11:10778684-10778706|-;CCAGGAACAGCAACAgcaacAGT;N
chr4:85994846-85994848|+	Q8N264	398	S	Phosphoserine	AGC	ARHGAP24	chr4:85994829-85994852|-;CCACAGCTCTATCAGGcagcaAAA;N
chr8:22067112-22067114|+	Q08495	16	S	Phosphoserine	AGC	DMTN	chr8:22067095-22067117|-;CCTCCCCCGGGAGCGtgagcCCC;N	chr8:22067098-22067120|-;CCCCCGGGAGCGTGAgccccTCC;N
chr12:111510398-111510400|-	Q99700	741	T	Phosphothreonine	ACC	ATXN2	chr12:111510384-111510406|-;CCCTCACTAGAAGGGgtaacAGC;I
chr2:25742380-25742382|-	Q76L83	1319	S	Phosphoserine	AGC	ASXL2	chr2:25742375-25742397|+;GTGgggctTCCATACAACTTCGG;N	chr2:25742376-25742398|+;TGGggcttCCATACAACTTCGGG;N
chr2:85579087-85579089|+	Q9BV40	28	T	Phosphothreonine	ACC	VAMP8	chr2:85579082-85579104|+;TTAtgaccCAGAATGTGGAGCGG;I
chr9:99132721-99132723|+	P36897	186	T	Phosphothreonine	ACG	TGFBR1	chr9:99132717-99132740|+;GACaacgtCAGGTTCTGGCTCAGG;M
chr1:155269506-155269508|-	P49760	127	T	Phosphothreonine	ACA	CLK2	chr1:155269487-155269510|-;CCGAAGATGAGCGGCTaaatgTCC;I
chr16:30445590-30445592|-	Q99611	46	S	Phosphoserine	AGC	SEPHS2	chr16:30445586-30445608|+;TCGggctgAGGCCCAACGCCTGG;N	chr16:30445587-30445609|+;CGGgctgaGGCCCAACGCCTGGG;N	chr16:30445588-30445610|+;GGGctgagGCCCAACGCCTGGGG;N
chr6:43337269-43337271|-	Q5VUA4	2243	S	Phosphoserine	TCC	ZNF318	chr6:43337253-43337276|-;CCTGCTCCCTTGGAGGggaccTTG;F
chr6:34244855-34244857|+	P17096	99	S	Phosphoserine	TCG	HMGA1	chr6:34244849-34244870|+;GGCatctcGCAGGAGTCCTCGG;L
chr11:61743704-61743706|+	Q9Y4D2	782	S	Phosphoserine	AGC	DAGLA	chr11:61743686-61743709|-;CCACTGGCCACCATGGagagcCTC;N
chr1:167697474-167697476|+	Q6JBY9	284	S	Phosphoserine	TCG	RCSD1	chr1:167697468-167697490|+;CCGgaatcGCCCCAGACCTCTGG;L
chr11:57699963-57699965|+	Q9C0B5	694	S	Phosphoserine	AGC	ZDHHC5	chr11:57699947-57699969|-;CCAGCCACCTCTCAGtagccCCA;N
chr14:20354139-20354141|+	Q9UGN5	232	S	Phosphoserine	TCA	PARP2	chr14:20354134-20354156|+;CAGagtcaCAGCTAGATCTTCGG;L
chr20:31569184-31569186|+	Q8TCT9	367	S	Phosphoserine	TCA	HM13	chr20:31569180-31569202|+;GGCatcagCATCGAAGGGGCTGG;L
chr7:113878560-113878562|-	Q16821	844	S	Phosphoserine	TCT	PPP1R3A	chr7:113878542-113878564|-;CCATGAGGATTCTTCcacagATG;F
chr10:67887461-67887463|+	Q96EB6	159	S	Phosphoserine	TCC	SIRT1	chr10:67887457-67887479|+;TCAttcctGTGAAAGTGATGAGG;F
chr17:60183238-60183240|-	Q8NFA0	1350	S	Phosphoserine	TCG	USP32	chr17:60183225-60183246|-;CCTCTTCCCCAGCCgaactCTG;L
chr17:80997013-80997015|+	Q96FZ7	119	S	Phosphoserine	TCC	CHMP6	chr17:80997011-80997033|+;TGTccattGAAGAGGTGGAGAGG;F
chr17:2282686-2282688|-	Q86US8	874	S	Phosphoserine	TCT	SMG6	chr17:2282671-2282693|-;CCCATTCTCTTGCTCagaatCCT;F
chr16:2767771-2767773|+	Q9UQ35	2415	S	Phosphoserine	AGC	SRRM2	chr16:2767756-2767778|-;CCACCGTCTGCCCCAagccaATC;N
chr11:128976597-128976599|-	A7KAX9	706	S	Phosphoserine	AGT	ARHGAP32	chr11:128976594-128976616|+;CTCactttTAGCTGAACGGAGGG;N
chr3:111885227-111885229|+	Q86SQ0	384	S	Phosphoserine	TCT	PHLDB2	chr3:111885221-111885242|+;AACttctcTTGTGGATCTGTGG;F
chr19:758234-758236|+	Q8IVT2	430	S	Phosphoserine	AGC	MISP	chr19:758217-758239|-;CCTACCAGCCGTACCtgagcCCC;N
chr14:105466491-105466493|+	Q13330	564	T	Phosphothreonine	ACG	MTA1	chr14:105466485-105466506|+;AGCctgacGCCCGCCAAGGTGG;M
chr11:33085168-33085170|-	Q12996	691	S	Phosphoserine	TCA	CSTF3	chr11:33085149-33085172|-;CCTTTTCTTCATCTTCatctgAAT;L
chr6:125262867-125262869|+	Q16890	174	S	Phosphoserine	AGT	TPD52L1	chr6:125262854-125262875|-;CCCTAATGGAGGCAgttttGAG;N
chr8:38030703-38030705|+	Q13541	44	S	Phosphoserine	AGC	EIF4EBP1	chr8:38030685-38030707|-;CCCGGCGGCACGCTCttcagCAC;N	chr8:38030686-38030708|-;CCGGCGGCACGCTCTtcagcACC;N
chr3:130707110-130707112|-	Q99570	853	S	Phosphoserine	TCA	PIK3R4	chr3:130707092-130707114|-;CCATTCTTCATTTACatttgAGT;L
chr8:144105978-144105980|+	Q9H063	65	S	Phosphoserine	TCA	MAF1	chr8:144105976-144105998|+;CTTcaggaCTGAGCCCCAGCAGG;L
chr10:7977271-7977273|+	Q5VWG9	755	S	Phosphoserine	AGT	TAF3	chr10:7977253-7977275|-;CCAGTCGCTCTGGCCccgagTCC;N
chr12:120727058-120727060|+	P16219	27	T	Phosphothreonine	ACC	ACADS	chr12:120727054-120727076|+;ACAcaccaTCTACCAGTCTGTGG;I
chr11:65538282-65538284|+	Q96KG9	754	S	Phosphoserine	TCT	SCYL1	chr11:65538280-65538302|+;ACTcttggGGTGAGGACAACTGG;F
chr22:31090852-31090854|+	P53814	304	S	Phosphoserine	AGC	SMTN	chr22:31090838-31090860|-;CCCTGTCGGTGCTCAgccccCGC;N
chr4:87982678-87982680|+	P10451	243	S	Phosphoserine	TCC	SPP1	chr4:87982673-87982695|+;AGCagtccAGATTATATAAGCGG;F
chr20:32787380-32787382|+	Q9UBC3	195	S	Phosphoserine	AGC	DNMT3B	chr20:32787363-32787385|-;CCCGCCTAGCCCAGGacagcCAG;N
chr9:101424939-101424941|-	P05062	301	S	Phosphoserine	TCT	ALDOB	chr9:101424920-101424943|-;CCTGCAGGGCCCGTCCataagAGA;F
chr1:27843225-27843227|+	Q12972	178	S	Phosphoserine	TCT	PPP1R8	chr1:27843221-27843243|+;GATttctaCCCTTACCATTGAGG;F
chr2:54629607-54629609|+	Q01082	825	S	Phosphoserine	TCG	SPTBN1	chr2:54629602-54629624|+;GGCtgtcgGGCATCGAGGAGCGG;L
chr19:3760232-3760234|-	O96018	11	S	Phosphoserine	TCG	APBA3	chr19:3760216-3760238|-;CCATGGCTGGAGGCCccgaaGGG;L
chrX:68499085-68499087|+	Q96EC8	7	S	Phosphoserine	TCT	YIPF6	chrX:68499079-68499101|+;GAGgagtcTCCAGGAGACCCGGG;F	chrX:68499080-68499102|+;AGGagtctCCAGGAGACCCGGGG;F
chr10:103090954-103090956|-	P49902	418	S	Phosphoserine	TCC	NT5C2	chr10:103090935-103090958|-;CCTTAATACGTCTCTGgatggAAC;F
chr19:38164857-38164859|+	O60292	1387	T	Phosphothreonine	ACC	SIPA1L3	chr19:38164851-38164872|+;TCCagcacCCCCACGGGACTGG;I
chr12:56181589-56181591|-	Q8TAQ2	283	S	Phosphoserine	AGC	SMARCC2	chr12:56181586-56181608|+;TGGgctgtTCACCTATAGGATGG;N
chr16:4261935-4261937|-	Q01664	123	S	Phosphoserine	TCG	TFAP4	chr16:4261920-4261942|-;CCGTCGCTTGGGGGAcgagcCGC;L
chr1:32275916-32275918|+	P06239	162	S	Phosphoserine	TCG	LCK	chr1:32275914-32275936|+;GATcgtttTCACTGTCGGTCCGG;L
chr1:67424974-67424976|-	Q8NC51	203	S	Phosphoserine	TCT	SERBP1	chr1:67424957-67424980|-;CCACTGTAATGTGAAAaagaaCTA;F
chr15:43470047-43470049|-	Q12888	395	S	Phosphoserine	TCA	TP53BP1	chr15:43470030-43470052|-;CCTTCTTCAGATAACactgaCGT;L
chr11:57309774-57309776|-	Q9C0C2	979	T	Phosphothreonine	ACG	TNKS1BP1	chr11:57309756-57309778|-;CCCAGAGCTCAGGGGtctcgTTC;M
chr16:4861004-4861006|+	Q9NPG3	338	S	Phosphoserine	TCC	UBN1	chr16:4860999-4861022|+;GTGattccCTTGGGGTGGGATTGG;F
chr3:125576312-125576314|-	Q9BXB4	181	S	Phosphoserine	TCT	OSBPL11	chr3:125576297-125576319|-;CCTCTGCGATATAGGagaatTAC;F
chr8:23260558-23260560|+	Q8WUX9	441	S	Phosphoserine	TCT	CHMP7	chr8:23260553-23260576|+;GTAaatctCCAAAAAGGCAATTGG;F
chr16:28866380-28866382|+	Q9NRF2	96	S	Phosphoserine	AGC	SH2B1	chr16:28866363-28866385|-;CCATCCTGGCTCCCCtgagcCCT;N
chr12:13055697-13055699|+	A2RU67	62	S	Phosphoserine	TCA	FAM234B	chr12:13055695-13055718|+;ACTcagatGCTGAGGTTGCAGAGG;L
chr9:73158548-73158550|+	P04083	5	S	Phosphoserine	TCA	ANXA1	chr9:73158544-73158566|+;GGTatcagAATTCCTCAAGCAGG;L
chr14:55177097-55177099|-	Q15398	338	T	Phosphothreonine	ACA	DLGAP5	chr14:55177082-55177104|-;CCAGGTGTAACTGGGtgtcaAAA;I
chr14:21400985-21400987|-	Q9HCK8	1420	S	Phosphoserine	TCT	CHD8	chr14:21400969-21400991|-;CCTCACTTTCCAAATcagagAAT;F
chr20:64098773-64098775|+	P41146	363	S	Phosphoserine	TCT	OPRL1	chr20:64098769-64098790|+;GACctctgAGACGGTACCGCGG;F
chr12:52904880-52904882|-	P05787	34	S	Phosphoserine	AGC	KRT8	chr12:52904874-52904896|+;CGAggagcTGATGCGGGAACCGG;N	chr12:52904875-52904897|+;GAGgagctGATGCGGGAACCGGG;N
chr17:39410457-39410459|-	Q15648	588	S	Phosphoserine	TCG	MED1	chr17:39410441-39410463|-;CCTCCCCATGGCCCAccgacTCA;L
chr1:112456345-112456347|+	Q9P2B4	285	S	Phosphoserine	AGC	CTTNBP2NL	chr1:112456331-112456353|-;CCCACCAGCACAGTAgccctAAT;N
chr17:1766980-1766982|+	P36955	24	S	Phosphoserine	AGC	SERPINF1	chr17:1766967-1766988|-;CCAGAACCCTGCCAgccccCCG;N
chr13:109783309-109783311|-	Q9Y4H2	915	S	Phosphoserine	AGC	IRS2	chr13:109783304-109783326|+;CCGgggctCTTGGGCTCCGGTGG;N
chr9:96450499-96450501|+	Q5JVS0	74	S	Phosphoserine	AGC	HABP4	chr9:96450484-96450506|-;CCCCGCGGCGGCAGGagcccAGC;N	chr9:96450485-96450507|-;CCCGCGGCGGCAGGAgcccaGCC;N
chr20:33011068-33011070|+	Q8N4F0	52	T	Phosphothreonine	ACT	BPIFB2	chr20:33011064-33011086|+;GGTcactgTCCCTCATTTCCTGG;I
chr2:231459065-231459067|-	P19338	367	T	Phosphothreonine	ACT	NCL	chr2:231459048-231459070|-;CCAAAGACTTTCAAAccagtGAG;I
chr1:38857032-38857034|-	Q9HB90	96	T	Phosphothreonine	ACC	RRAGC	chr1:38857016-38857038|-;CCTTATAAATCTTGTtggtaCTT;I
chr8:93734686-93734688|-	Q8IXT5	575	S	Phosphoserine	TCC	RBM12B	chr8:93734671-93734693|-;CCTGAAGTCCTCTGGggagtGCC;F
chr17:17227919-17227921|-	Q8NFG4	73	S	Phosphoserine	AGC	FLCN	chr17:17227915-17227938|+;CCGggctgCTGGACTCGACGCTGG;N
chr22:38065092-38065094|+	Q9NRD5	82	T	Phosphothreonine	ACT	PICK1	chr22:38065086-38065107|+;GGGaaaacTAAGGTGGAGGTGG;I
chr16:2185006-2185008|-	Q8WXD9	423	S	Phosphoserine	TCC	CASKIN1	chr16:2184992-2185014|-;CCGGACTCAGAGACGgacttCTG;F
chr15:99131505-99131507|+	O15061	1049	S	Phosphoserine	AGC	SYNM	chr15:99131492-99131513|-;CCCAGCGCCTGGCAgcccaGAT;N
chr17:1280143-1280145|+	Q8IXB3	48	S	Phosphoserine	TCG	TUSC5	chr17:1280139-1280161|+;CCTctcggGGCCTCTGGATCTGG;L
chr9:37537566-37537568|-	Q9UK96	321	S	Phosphoserine	AGC	FBXO10	chr9:37537560-37537581|+;GGCtgggcTGGTAGGGCTCTGG;N
chr16:57529100-57529102|-	Q96A19	26	S	Phosphoserine	AGC	CCDC102A	chr16:57529095-57529118|+;GACgggctGCCCAGGATGGTCAGG;N
chr12:56096503-56096505|+	P21860	686	S	Phosphoserine	AGC	ERBB3	chr12:56096487-56096509|-;CCCATTTGCTCCTCAgagcaTAG;N	chr12:56096488-56096510|-;CCATTTGCTCCTCAGagcatAGA;N
chr5:112841511-112841513|+	P25054	1973	S	Phosphoserine	AGT	APC	chr5:112841494-112841516|-;CCTCTCTGAGTTCTCtcagtGAC;N
chr1:211667122-211667124|-	P51955	365	S	Phosphoserine	TCT	NEK2	chr1:211667105-211667127|-;CCTGGATTACTTGCCagagaCAG;F
chr12:49049778-49049780|-	O14686	1270	S	Phosphoserine	TCA	KMT2D	chr12:49049760-49049782|-;CCCAGCATCGCACAAtagtgAGT;L	chr12:49049761-49049783|-;CCAGCATCGCACAATagtgaGTC;L
chr1:32771133-32771135|+	Q9P206	593	T	Phosphothreonine	ACC	KIAA1522	chr1:32771128-32771150|+;TATtgaccCCCCTGGGTGACAGG;I
chr6:78867742-78867744|+	Q5VVH5	56	S	Phosphoserine	AGC	IRAK1BP1	chr6:78867725-78867747|-;CCCGCGAGGTGCAAGtaagcGGC;N
chr7:92391322-92391324|+	Q9P2G1	737	S	Phosphoserine	TCA	ANKIB1	chr7:92391317-92391339|+;CAGactcaCCAGAAGCTCCAAGG;L
chr7:155745474-155745476|+	Q96EV2	951	S	Phosphoserine	TCC	RBM33	chr7:155745472-155745495|+;CGTccatcCAGGGCCGGCCCCAGG;F
chr22:38221484-38221486|-	Q9Y519	403	S	Phosphoserine	TCT	TMEM184B	chr22:38221468-38221490|-;CCTAGAATTCATCATcagagCTG;F
chr20:34709517-34709519|+	Q8IXH6	136	S	Phosphoserine	AGC	TP53INP2	chr20:34709498-34709521|-;CCTGCCTGACGGCGACctcagCGA;N
chr19:1080325-1080327|+	Q92619	592	S	Phosphoserine	AGC	HMHA1	chr19:1080310-1080332|-;CCGGAGGCTGCCGGGagcccCCC;N
chr8:140674346-140674348|-	Q05397	887	S	Phosphoserine	AGC	PTK2	chr8:140674340-140674362|+;GGCaaggcTTCCCAGATGACCGG;N	chr8:140674341-140674363|+;GCAaggctTCCCAGATGACCGGG;N
chr1:107056776-107056778|+	Q96LA8	21	T	Phosphothreonine	ACT	PRMT6	chr1:107056774-107056797|+;GAActgaaGAGGAAGATGGCGCGG;I
chr3:108838951-108838953|+	Q6PIZ9	46	S	Phosphoserine	TCC	TRAT1	chr3:108838946-108838968|+;GCTactccAGTGACCACACCAGG;F
chr1:151287042-151287044|+	Q8N1G0	251	S	Phosphoserine	AGT	ZNF687	chr1:151287025-151287047|-;CCACGGACATCCCTGccagtGCC;N
chr13:32254233-32254235|+	Q5TBA9	2419	S	Phosphoserine	TCA	FRY	chr13:32254229-32254251|+;TTTttcatCGTGTGGGGATCTGG;L
chr21:14516943-14516945|-	Q9NSI8	76	T	Phosphothreonine	ACA	SAMSN1	chr21:14516927-14516949|-;CCACTTTTTTCTTCAttgtcCAT;I
chr15:66515586-66515588|+	Q9H900	88	S	Phosphoserine	TCT	ZWILCH	chr15:66515580-66515602|+;GCCatatcTGATTTCTCTACTGG;F
chr18:215481-215483|-	Q96FV9	542	T	Phosphothreonine	ACA	THOC1	chr18:215462-215485|-;CCTCATCTTCATCCTCacctgTTT;I
chr6:89951161-89951163|-	Q9BYV9	315	S	Phosphoserine	AGC	BACH2	chr6:89951155-89951176|+;GGCagggcTGGGCTGTTTCCGG;N
chr3:101765240-101765242|+	Q8IW35	763	S	Phosphoserine	TCA	CEP97	chr3:101765234-101765255|+;GAAagctcAAATAACGAGCAGG;L
chr6:144435962-144435964|+	P46939	295	S	Phosphoserine	AGT	UTRN	chr6:144435944-144435967|-;CCTGAGGAGGAGCATGagagtCCC;N
chr11:62518073-62518075|-	Q09666	5448	S	Phosphoserine	TCA	AHNAK	chr11:62518060-62518081|-;CCACATTCGGTGCTgaaatCCG;L
chr16:28989941-28989943|+	O43561	240	S	Phosphoserine	AGT	LAT	chr16:28989924-28989946|-;CCCTTACAGCCGCCCtgagtTCC;N	chr16:28989925-28989947|-;CCTTACAGCCGCCCTgagttCCC;N
chr19:1068618-1068620|+	Q92619	99	S	Phosphoserine	AGC	HMHA1	chr19:1068602-1068624|-;CCCACTGACAGCCGCcagccCGG;N	chr19:1068603-1068625|-;CCACTGACAGCCGCCagcccGGG;N
chr10:5452358-5452360|+	Q7Z628	122	S	Phosphoserine	TCA	NET1	chr10:5452352-5452374|+;TTTaagtcATTTACCCTTCGTGG;L
chr14:69771399-69771401|+	Q13243	253	S	Phosphoserine	TCT	SRSF5	chr14:69771395-69771416|+;AGCatctgTGGATCGCCAGAGG;F
chr2:195713514-195713516|+	Q9ULF5	553	T	Phosphothreonine	ACA	SLC39A10	chr2:195713509-195713531|+;ACAatacaCCAGATTCTGACTGG;I
chr1:226186622-226186624|-	Q9H3P7	18	T	Phosphothreonine	ACG	ACBD3	chr1:226186606-226186629|-;CCGGGTCCGGGCTGAGcgtgaGGC;M
chr5:150376564-150376566|+	Q13428	762	S	Phosphoserine	TCT	TCOF1	chr5:150376560-150376582|+;AGActctgAGAGCAGTGAGGAGG;F
chr7:36420223-36420225|+	Q9NQW6	642	S	Phosphoserine	AGT	ANLN	chr7:36420206-36420228|-;CCAGCAGAAGTGATGaaagtCCA;N
chr13:32760698-32760700|+	Q9NTI5	1166	S	Phosphoserine	TCT	PDS5B	chr13:32760693-32760716|+;CAAgctctCCTGGAAGAATAAAGG;F
chr17:42404960-42404962|-	Q6NZI2	300	S	Phosphoserine	TCC	PTRF	chr17:42404941-42404964|-;CCACGTGGTCGGGCGTgaaggATT;F
chr11:119664999-119665001|-	Q15223	434	S	Phosphoserine	AGC	NECTIN1	chr11:119664995-119665018|+;AGCtgcttCCACCCAGTGGGCCGG;N
chr15:88909871-88909873|-	Q08431	42	S	Phosphoserine	TCC	MFGE8	chr15:88909857-88909879|-;CCTCGCACTTCTTGGgaaatCTC;F
chr5:149246502-149246504|+	O94929	503	S	Phosphoserine	TCG	ABLIM3	chr5:149246498-149246520|+;GTTctcgtCTGGAGGAGAGGAGG;L
chr2:179986718-179986720|-	Q9HCG8	61	S	Phosphoserine	TCT	CWC22	chr2:179986702-179986724|-;CCATGCTACTATCATaagaaCGT;F
chr1:28618022-28618024|-	Q16514	59	T	Phosphothreonine	ACC	TAF12	chr1:28618006-28618028|-;CCTGTAATTTCTTCTtggtcAAT;I
chr19:5616434-5616436|-	Q14151	109	S	Phosphoserine	TCC	SAFB2	chr19:5616421-5616442|-;CCTGCCCGTCTCTGgaatcGTC;F
chr12:122377896-122377898|-	P30622	50	T	Phosphothreonine	ACT	CLIP1	chr12:122377880-122377903|-;CCACAAATTCCTCCTGagtctCAG;I
chr20:64049307-64049309|-	P35713	70	S	Phosphoserine	AGC	SOX18	chr20:64049305-64049327|+;GGGctgagGCCATAGCGCCCCGG;N
chr19:17194560-17194562|+	Q13459	1045	S	Phosphoserine	AGC	MYO9B	chr19:17194545-17194568|-;CCTCACTCCAGCTTCAgccagATG;N
chr17:5004016-5004018|+	O43896	295	S	Phosphoserine	TCG	KIF1C	chr17:5004014-5004036|+;AGTcggatTTTATCCCCTACAGG;L
chr9:132906117-132906119|-	Q92574	487	S	Phosphoserine	TCT	TSC1	chr9:132906098-132906121|-;CCTCTGCTGTGGTGATctcagAAA;F
chr17:63817841-63817843|+	Q86XP3	754	S	Phosphoserine	AGC	DDX42	chr17:63817825-63817847|-;CCATAACAGTCCTGAcagccCCG;N
chr1:55039976-55039978|+	Q8NBP7	47	S	Phosphoserine	TCC	PCSK9	chr1:55039972-55039994|+;GCGttccgAGGAGGACGGCCTGG;F
chr16:2769004-2769006|+	Q9UQ35	2581	S	Phosphoserine	AGC	SRRM2	chr16:2768987-2769009|-;CCTCCCACAGGGTCCccagcCCC;N	chr16:2768990-2769012|-;CCCACAGGGTCCCCAgccccACC;N
chr11:72006225-72006227|-	Q14980	1834	S	Phosphoserine	TCG	NUMA1	chr11:72006210-72006231|-;CCGCGTGCTGTAGAacgatGAG;L
chr19:8261969-8261971|+	Q9HA82	349	S	Phosphoserine	TCC	CERS4	chr19:8261967-8261990|+;ACTccagtGAGGAGGCGGCGGCGG;F
chr20:50602567-50602569|-	Q96MK2	384	S	Phosphoserine	TCT	FAM65C	chr20:50602550-50602572|-;CCCCGGAGGTCGCTGtcagaCAG;F	chr20:50602551-50602573|-;CCCGGAGGTCGCTGTcagacAGG;F	chr20:50602552-50602574|-;CCGGAGGTCGCTGTCagacaGGT;F
chr12:53054277-53054279|+	Q63HR2	120	S	Phosphoserine	AGC	TNS2	chr12:53054261-53054283|-;CCTCCCCAGGAGCTTcagccTGG;N
chr2:127504904-127504906|-	Q96ST2	333	S	Phosphoserine	AGC	IWS1	chr2:127504901-127504924|+;GTCgctgtCATCATCTGACTCTGG;N
chrX:16870045-16870047|-	Q16576	3	S	Phosphoserine	AGT	RBBP7	chrX:16870041-16870063|+;CTTtactcGCCATCTTGCGTCGG;N
chr11:34143518-34143520|+	Q9H0A0	987	S	Phosphoserine	AGC	NAT10	chr11:34143500-34143522|-;CCGAACGCCTCGATCatcagCCT;N
chr15:84799969-84799971|+	Q92610	1089	S	Phosphoserine	TCC	ZNF592	chr15:84799964-84799987|+;GACattccCCTCAGGTGAGTGTGG;F
chr12:50204627-50204629|-	Q9UHB6	263	S	Phosphoserine	TCA	LIMA1	chr12:50204611-50204633|-;CCTTTATAGAGGTTTctgagAGG;L
chr17:41689063-41689065|+	P41567	9	S	Phosphoserine	TCT	EIF1	chr17:41689058-41689080|+;TCCactctTTCGGTAAGCTATGG;F	chr17:41689059-41689081|+;CCActcttTCGGTAAGCTATGGG;F
chr12:57534414-57534416|-	Q13561	134	T	Phosphothreonine	ACC	DCTN2	chr12:57534401-57534422|-;CCAGCAACACAGGGgtcagCTT;I
chr4:71022373-71022375|+	P27707	72	T	Phosphothreonine	ACA	DCK	chr4:71022370-71022392|+;CTTacaatGTCTCAGAAAAATGG;I
chr9:130880661-130880663|+	P00519	559	S	Phosphoserine	AGC	ABL1	chr9:130880644-130880667|-;CCAAGGGCCAGGGAGAgagcgGTA;N
chr1:160240033-160240035|-	Q5TAQ9	129	S	Phosphoserine	TCA	DCAF8	chr1:160240017-160240039|-;CCCGCTCATCATCTGatgagTCC;L	chr1:160240018-160240040|-;CCGCTCATCATCTGAtgagtCCT;L
chr11:60842329-60842331|+	Q9H6F5	69	S	Phosphoserine	TCA	CCDC86	chr11:60842324-60842347|+;CAGgatcaCCCCGTCTGCAGCAGG;L
chr11:83168715-83168717|+	O94913	794	S	Phosphoserine	TCA	PCF11	chr11:83168709-83168731|+;GATgggtcACCAGGACAAATGGG;L	chr11:83168710-83168732|+;ATGggtcaCCAGGACAAATGGGG;L
chr12:53517350-53517352|-	P17544	424	S	Phosphoserine	AGC	ATF7	chr12:53517348-53517370|+;GGGctttcTGCCAGGAAGGAGGG;N
chr7:100477352-100477354|-	Q9Y3Q8	229	T	Phosphothreonine	ACC	TSC22D4	chr7:100477337-100477359|-;CCGGGACAGTGGAGGggtccTGG;I
chr2:219418511-219418513|+	P17661	17	T	Phosphothreonine	ACC	DES	chr2:219418507-219418529|+;CCGcacctTCGGCGGGGCCCCGG;I	chr2:219418508-219418530|+;CGCaccttCGGCGGGGCCCCGGG;I
chrX:71108325-71108327|-	P31785	292	T	Phosphothreonine	ACC	IL2RG	chrX:71108309-71108331|-;CCTCTAGGTTCTTCAgggtgGGA;I
chr11:68757725-68757727|-	P50416	747	S	Phosphoserine	TCT	CPT1A	chr11:68757710-68757732|-;CCTTCCAAAGCGATGagaatCCT;F
chr10:102377072-102377074|+	Q92538	1475	S	Phosphoserine	AGT	GBF1	chr10:102377055-102377077|-;CCTCTCGGGGCGGGCagagtGAT;N
chr6:44254724-44254726|-	Q8TB61	427	S	Phosphoserine	TCT	SLC35B2	chr6:44254711-44254732|-;CCTTCTGCACAGGAgactcAAC;F
chr17:75130548-75130550|-	Q8TCD5	182	S	Phosphoserine	TCC	NT5C	chr17:75130530-75130552|-;CCTCCAGTTGTCACTccaggAGA;F	chr17:75130533-75130555|-;CCAGTTGTCACTCCAggagaGCA;F
chr4:76741081-76741083|+	Q8TF72	970	S	Phosphoserine	AGC	SHROOM3	chr4:76741064-76741087|-;CCCACGTGGGGCTGCGgagccCCG;N	chr4:76741065-76741088|-;CCACGTGGGGCTGCGGagcccCGA;N
chr3:42636905-42636907|+	P30414	401	S	Phosphoserine	AGC	NKTR	chr3:42636889-42636912|-;CCGATGGGATGAAAGAagcttGTC;N
chr12:119668362-119668364|+	Q9Y478	40	S	Phosphoserine	AGC	PRKAB1	chr12:119668344-119668367|-;CCCAAGATCCTGATGGacagcCCC;N	chr12:119668345-119668368|-;CCAAGATCCTGATGGAcagccCCG;N
chr17:17797020-17797022|+	Q7Z5J4	1358	S	Phosphoserine	AGC	RAI1	chr17:17797005-17797027|-;CCTGGTAATCCTCTGagcccATC;N
chrX:153951655-153951657|-	P51610	1771	S	Phosphoserine	AGC	HCFC1	chrX:153951650-153951672|+;GCTgggctGGCCACCACAACCGG;N
chr6:41094483-41094485|+	P23511	326	S	Phosphoserine	AGT	NFYA	chr6:41094468-41094490|-;CCAAAGGAAAAGGATagtccCCA;N
[truncated: 5,780 more rows]

## Sheet: CBE non-target control
Non-target gRNA	gRNA sequences
SafeHarbor.1	GGCTAAATTCCTCTTATTCA
SafeHarbor.2	GTAACCAAGAGTCAGGACTG
SafeHarbor.3	GGGATAATATAAGGCATTCT
SafeHarbor.4	GGATCTTATAATCTAGTTAT
SafeHarbor.5	GTTAATGCCTTGGTCAAATG
SafeHarbor.6	GTGTAAACTAAGACCTAAGT
SafeHarbor.7	GCTAAAGTTGTCATTGATTT
SafeHarbor.8	GTGCTTCCGACAAACTACAA
SafeHarbor.9	GGAACGTAGGTAATAAGGTC
SafeHarbor.10	GATTCTTCATATCTTTCTCA
SafeHarbor.11	GCTCATGAGACACTTCACAG
SafeHarbor.12	GTCAGCATTAAACATGCTTA
SafeHarbor.13	GTGAAAGTTCTCATCTTCTT
SafeHarbor.14	GCATGAGAAGAGGAGATTGA
SafeHarbor.15	GACTGTTCATAGGACCCTAA
SafeHarbor.16	GCCCTGTCTGTATCCAGTCC
SafeHarbor.17	GGGATCTTTCAGTGTAGGTA
SafeHarbor.18	GATTCTGTATAATGGAAATC
SafeHarbor.19	GACATGTCCTAATTGTATGG
SafeHarbor.20	GTGTGCTTTGAAGAATAATG
SafeHarbor.21	GCAATATGATCTCATTTGTG
SafeHarbor.22	GAGTTTAGAGGTTTGAGATT
SafeHarbor.23	GTGGTCCTGGACTGGTCTCA
SafeHarbor.24	GTTATGCCAACACATTTGTA
SafeHarbor.25	GTTACATACAAAAATTGGAT
SafeHarbor.26	GCATATTATCACTCCAGTGA
SafeHarbor.27	GACATTGGGATTAAATTTGG
SafeHarbor.28	GGTGGCCGCCATCATGGCTG
SafeHarbor.29	GGCAGATCAGAATGTGAGCT
SafeHarbor.30	GAGGAAGGAGTTATATTGAC
SafeHarbor.31	GAGCCAAAGATAAGCATGAG
SafeHarbor.32	GGCTACTCAGATATAGTCAT
SafeHarbor.33	GTTATTTGATGAGCAGCTAT
SafeHarbor.34	GACGTAGTAAGGTAGAGACA
SafeHarbor.35	GTGATGAAGAGTGCTACAGC
SafeHarbor.36	GCTAGGGACTTCAAAGTTAT
SafeHarbor.37	GATATCTTCCCAATGATGAC
SafeHarbor.38	GAGTAGTTTCTGACGTCCGA
SafeHarbor.39	GAGCATAATGAAGGTTCTTG
SafeHarbor.40	GCGTTTCCAATCCCAGAGAG
SafeHarbor.41	GGCCTAATAGCTTTGGTAGA
SafeHarbor.42	GACAGGAGGAACTTGTAACC
SafeHarbor.43	GAGAGCACTCAGCAAAATCA
SafeHarbor.44	GCGTTGGTGAAATTACAATT
SafeHarbor.45	GTTAATGATCAAAAGTTACA
SafeHarbor.46	GAGAGAATTGCTATTCTGAG
SafeHarbor.47	GATTGTATGAAAACATAGAT
SafeHarbor.48	GGCTACCTGTCTATTGGCAC
SafeHarbor.49	GGCATGTGTGTCTGAATACA
SafeHarbor.50	GCTGAAGCTCTGGCAAGAGC
SafeHarbor.51	GTACCTTAATCACACCTTTG
SafeHarbor.52	GTTCACATAGCAGTACTTGT
SafeHarbor.53	GACTGACCTTTCTTTGAGAG
SafeHarbor.54	GACTTGAATGATCAATTACT
SafeHarbor.55	GTTCTGAGTTACTGGAACCC
SafeHarbor.56	GCAAGATCAGGTAAGTATCT
SafeHarbor.57	GTCGTGAAGCTGTGTTTGAC
SafeHarbor.58	GGTCTTGAAATAAAATTTAG
SafeHarbor.59	GACTGCTTCTTAGTTAGGTA
SafeHarbor.60	GGAAATCCTTGAGTTTCAGG
SafeHarbor.61	GCCCAAGCAGGCTACATTGC
SafeHarbor.62	GAGGTGGCAAAGAATGTGCC
SafeHarbor.63	GTTCAAATAATAGGGTGCAT
SafeHarbor.64	GAGGGGATACTCAAGCTAGG
SafeHarbor.65	GGGTATCAGCTCACCTCCTC
SafeHarbor.66	GAAGTACTGGCAATGCAACT
SafeHarbor.67	GACATAGCCTGCAATTGTTT
SafeHarbor.68	GGGCAGATTGGAAGAGCCCT
SafeHarbor.69	GTGTACAACATCACAGCATA
SafeHarbor.70	GGGTGGTTCTGAATGGGAGC
SafeHarbor.71	GCTATCCTTAAATTGGCCTG
SafeHarbor.72	GCCTGAATATAGTGAAAGTC
SafeHarbor.73	GGGAAGTCCTGGGGTTTGAT
SafeHarbor.74	GTCAGTTATTCTTTCCTCTA
SafeHarbor.75	GCATGGTCACAATAATCTTG
SafeHarbor.76	GGGAGGATAAGAGACACTTT
SafeHarbor.77	GCTTATTTAGTTTGGTTCAA
SafeHarbor.78	GTCTCTACTAGAACTCAATC
SafeHarbor.79	GGAGCTTGGTATCTAAAATT
SafeHarbor.80	GATGTTCACTGTTAATTGAT
SafeHarbor.81	GCTACTTAAATCATTGCCAT
SafeHarbor.82	GCACTTCACCTGAGAAAAAC
SafeHarbor.83	GCTTGCTTGTCTCTGTTTCG
SafeHarbor.84	GTCAACAGCAAGGCTACTGA
SafeHarbor.85	GACAGAAGAAGCTAGAAGTC
SafeHarbor.86	GTACAACCCAAAGTATATGG
SafeHarbor.87	GAATCCCGGGCTTTCTCTGT
SafeHarbor.88	GATAATTTCAGGAGTGAGAT
SafeHarbor.89	GTATTGTGATCAAGTAATTT
SafeHarbor.90	GAACCTAAAAATATAGTTGT
SafeHarbor.91	GCATTGGTGCCCAGTAGGAG
SafeHarbor.92	GAATACTGTGAGAAATTTCA
SafeHarbor.93	GTCAAGATATACCTAGCAAA
SafeHarbor.94	GACCTCACTTACTGTTGCCA
SafeHarbor.95	GCATACCATAGGGTAAAGGC
SafeHarbor.96	GGTGACAATCAAACTGGCAA
SafeHarbor.97	GGTATTGTCAATGTAAAAAG
SafeHarbor.98	GCACAGTAAATATACGTGTG
SafeHarbor.99	GTGTGCCCCTCCAAAAGAGA
SafeHarbor.100	GACATATGCTATGCAGAGTT
SafeHarbor.101	GTAAGAATCAAATCATCATG
SafeHarbor.102	GGAAATTGCTTCTGGTTTAT
SafeHarbor.103	GTAGATGAGCTCTTATCAGT
SafeHarbor.104	GGCTTTGTTCATGACTTTGA
SafeHarbor.105	GCACCAGTCTATGCCACCAC
SafeHarbor.106	GTAATGACTTGGGGGAGATA
SafeHarbor.107	GAGTCTGTCTCTAATGAGAC
SafeHarbor.108	GTGGTCCACAGACAATGCAT
SafeHarbor.109	GGTTAAGAAAAGACACTCAG
SafeHarbor.110	GGTAATCATAAGTTGTATAA
SafeHarbor.111	GGCCCTCCTTAGAAGTTGCA
SafeHarbor.112	GAAATTGGTCCCCACCTTCA
SafeHarbor.113	GTCCAAGAACAAAGCAAAGA
SafeHarbor.114	GATGAGCCAATCTTTAGCAA
SafeHarbor.115	GTGAATCAAGAAGCAATGTC
SafeHarbor.116	GAAAGGCAGACATGGCTAAA
SafeHarbor.117	GACAAAAGCAGAATACCAGA
SafeHarbor.118	GCACACAAAATATCGTTATT
SafeHarbor.119	GAGAAAGGCCCAGCTCTGAT
SafeHarbor.120	GCCAGTCTACCCACTGTCCC
SafeHarbor.121	GCAGGGTGAAGGTCCTCCTC
SafeHarbor.122	GAAGAGACTACAATTATTCT
SafeHarbor.123	GATATCCTTTGTGTTAACTT
SafeHarbor.124	GAATGACTCGCATGACTTTA
SafeHarbor.125	GGATGTTCAAACCTTCAAAA
SafeHarbor.126	GAGAATATATGTTTCCATTA
SafeHarbor.127	GGAAAAGTAATGAATCATAC
SafeHarbor.128	GTTACACGAAGCACAGGGTG
SafeHarbor.129	GAACTAGGTGCTCAAGGAAT
SafeHarbor.130	GGCAAAGACCAGTCTGATAC
SafeHarbor.131	GTCTAGTTTCACAATAATTT
SafeHarbor.132	GCTTTATATAAGATATGAGA
SafeHarbor.133	GCATAGGATATTATATTTCG
SafeHarbor.134	GACCTTGACTGCTCCTGAAC
SafeHarbor.135	GCAGCTCCCTAGTTCACAGA
SafeHarbor.136	GTCTGACCAGAGGTGGAGAG
SafeHarbor.137	GAATCACATTGTACCACAAA
SafeHarbor.138	GACAAAATTGATACAACAGC
SafeHarbor.139	GAATTCCAAGACTTCACATT
SafeHarbor.140	GACAGGGACCGCCATCCACT
SafeHarbor.141	GTTGTATGGTTCCTAAGGAT
SafeHarbor.142	GAATATCCACTACTAGCTTT
SafeHarbor.143	GCCATTAATCATGATCTGGA
SafeHarbor.144	GGTGAATAGGTAGGTATTGA
SafeHarbor.145	GCTCATCAAAGGTAGTAAAC
SafeHarbor.146	GGGACCCAGCCCTTGGGCTG
SafeHarbor.147	GTGCACCTTTCTATAAATGT
SafeHarbor.148	GACTTCATTAAAAGCAGTCT
SafeHarbor.149	GTTGAACTTGTGAACACAAA
SafeHarbor.150	GGGTCCTCACCAGGAAATTT
SafeHarbor.151	GTAGCCTATTGGCAATTGGC
SafeHarbor.152	GCATAAATAAAATCGATTCC
SafeHarbor.153	GAAGGGCAATAATTGGTACA
SafeHarbor.154	GAGTTCTTAATAACATTCTA
SafeHarbor.155	GCTTTCTACTTGCCTTAGAT
SafeHarbor.156	GCTTCTTATTTCTCTCCAGT
SafeHarbor.157	GCATTCTGTCCTAATAAGAA
SafeHarbor.158	GCTTAAGCTAGTTTAAAGAA
SafeHarbor.159	GGTTTCCAGTGTTTATCTGT
SafeHarbor.160	GAGAGTCTAGGTACGTTCTC
SafeHarbor.161	GCTTTCAAGTTAACATAGCT
SafeHarbor.162	GTAAAATGAACCGAGCTTTA
SafeHarbor.163	GTAAGATTATTAACCCCTTC
SafeHarbor.164	GGGTCCTCACGATAGAAGAA
SafeHarbor.165	GATTACACTCAAGAAAGCGA
SafeHarbor.166	GATGTAGACGTAGAAGTGAT
SafeHarbor.167	GTGAGTTACAGAAATTAGCA
SafeHarbor.168	GCAGGGGGACACGGGCACAT
SafeHarbor.169	GACAATTGTGTTGCAGACAA
SafeHarbor.170	GTCAATGGGAAATTATAAAC
SafeHarbor.171	GAGTTATAGCACACTTAGAA
SafeHarbor.172	GATTGAAACCAGAAAATAAG
SafeHarbor.173	GGAGTCTAGTGATAGGGGTA
SafeHarbor.174	GGGATAGTCTTAGAAGGCTT
SafeHarbor.175	GTCAATTGATTCACTGGAAT
SafeHarbor.176	GTATTCCTGCAAGATAATTC
SafeHarbor.177	GGTCAAGCAACAGGCATAAT
SafeHarbor.178	GACATCCATAACTTCCTAAC
SafeHarbor.179	GTCAAACAAAAGCGTCTATA
SafeHarbor.180	GCTAGATTAATATGAATGAG
SafeHarbor.181	GAACCCCATAGGAGGTTTAG
SafeHarbor.182	GCCTCTTTCCCCTGCCGGCA
SafeHarbor.183	GGTAAGGGCTGCTTATCTTT
SafeHarbor.184	GTATTCAGTATAATCAAGGA
SafeHarbor.185	GTTGTCTTATGGGACTGCAT
SafeHarbor.186	GTATACGATATGATTGACTC
SafeHarbor.187	GGTAGAGACAAAATATATTT
SafeHarbor.188	GTACCTATGTCCTTGAGGCT
SafeHarbor.189	GGCAAAAGAACGTCTGTAAT
SafeHarbor.190	GGACTAGTTTACCTAGGGAG
SafeHarbor.191	GGAGGGTGGAGCAAAGAAAG
SafeHarbor.192	GAGCCATATTATGTCCTTTA
SafeHarbor.193	GTGCACTCTATGCACCAAAG
SafeHarbor.194	GGTCTCCCGAGTCATTGTTG
SafeHarbor.195	GCAATCATTCTGGTTCAGGC
SafeHarbor.196	GCACAGGTTCCCCTCCTAAC
SafeHarbor.197	GATCAGGGAATCTTTGAGAA
SafeHarbor.198	GAACCCAGCTGTCCTCGCTG
SafeHarbor.199	GCTAACTGTGTTACAAGCAG
SafeHarbor.200	GTGATCAAAGAGAGAGGTGT
SafeHarbor.201	GGAAAGCCCGTTGTATTTAT
SafeHarbor.202	GGTCCCCCACTTTCTCCTTG
SafeHarbor.203	GCCAGATGACCATAGAAACT
SafeHarbor.204	GGTGCAATCCAAAGGTGGGC
SafeHarbor.205	GTGTAAAATCACTTTAAACT
SafeHarbor.206	GTCACATGTTCAAGTTTAAC
SafeHarbor.207	GAAGCTTAGTCCTGAATTGT
SafeHarbor.208	GGGTCTGTTTCCTTGTGTTA
SafeHarbor.209	GATAGAGACTGGATGAAGTT
SafeHarbor.210	GCAACAAGGCAAATGTGGTA
SafeHarbor.211	GCTATTTAGCTCAACCTTGT
SafeHarbor.212	GTGCCATTATCATTTCCTCA
SafeHarbor.213	GCAAATAGAAGAGACAATCT
SafeHarbor.214	GAAAATATATGGACTGGGAT
SafeHarbor.215	GAATAGAACTCCTGCCATCA
SafeHarbor.216	GCTTTCTACCTGGATGTTTA
SafeHarbor.217	GCTAACTTGAGGGCAAAAGA
SafeHarbor.218	GTGGTAAAAATGTGCTTTGT
SafeHarbor.219	GAGCCTCAGCTGGTGCATGG
SafeHarbor.220	GCCTATGCCGCAATACCCTC
SafeHarbor.221	GACCTGTGTAAACCAGCTAA
SafeHarbor.222	GACCTCATTCCTGAGTGTGT
SafeHarbor.223	GTGTTTGCCTCATAATAACC
SafeHarbor.224	GACTGGGCATACAGCCATTT
SafeHarbor.225	GGCATACTACATTGGCTTTA
SafeHarbor.226	GCAAACATATTGGAGTACTG
SafeHarbor.227	GGGGAGTAGGGAAGAGCTTA
SafeHarbor.228	GGGCTCGTATGTCGTTCTTC
SafeHarbor.229	GTGCCTTATCTATTTCCACA
SafeHarbor.230	GGTAATTACCTGCTCTCTGC
SafeHarbor.231	GTCTGATAACTTGTGTTACT
SafeHarbor.232	GACTGAGTTAATAATAGCGG
SafeHarbor.233	GAATATTGTGCACTGTATTT
SafeHarbor.234	GTTTCTAAATGTGATCTGTG
SafeHarbor.235	GCACACTGGCTAGTTAAGGA
SafeHarbor.236	GGAGGAGTGTGCAATGAAGC
SafeHarbor.237	GAGGACGGGTGGGAAGTTAG
SafeHarbor.238	GATACTGTAGCAGTTACTGA
SafeHarbor.239	GATTCTAAGCAAAGGACAGA
SafeHarbor.240	GGAGCTTAGACCATATTTGG
SafeHarbor.241	GTGTCCGTGGGTCTGTTCCC
SafeHarbor.242	GCAATAGCTGTGAGCTCATA
SafeHarbor.243	GGGATGGGCCATCCAGCTGT
SafeHarbor.244	GACAGATTACTTAATAAAAG
SafeHarbor.245	GTGGCAAGGTTAAGTACAAT
SafeHarbor.246	GGAGGAAACAGAATAATGGC
SafeHarbor.247	GTGAATTAATGTCATTTCAC
SafeHarbor.248	GTGAACTAGAACACTGAGAG
SafeHarbor.249	GATGCTGTGGCCAATGTGCA
SafeHarbor.250	GACTGTAAGCATTCCTGACA
SafeHarbor.251	GTCCTAATTCCATGCCTAAA
SafeHarbor.252	GTGGGTTCGTTGTCTACTAC
SafeHarbor.253	GAGACTATTAGATCGTATGT
SafeHarbor.254	GGTGTAGTATCAAAAATTGA
SafeHarbor.255	GATAGCTCTTAAGGATAAAT
SafeHarbor.256	GATTCAGTCACATCACAATA
SafeHarbor.257	GTCTAAGAAAGACTTCTAGG
SafeHarbor.258	GATTTGGGTCTTTGCGCATC
SafeHarbor.259	GACCTTAAAGTTATAGTTAA
SafeHarbor.260	GCTCTGCATCTTTCCCCAGG
SafeHarbor.261	GACCTAAGTTTGAGAATGAG
SafeHarbor.262	GAAAGTACATTCATTAGCAT
SafeHarbor.263	GGAGAACGTGGTGATAAAGC
SafeHarbor.264	GGCAACATGGCAAAATAGTT
SafeHarbor.265	GATAATAGCAGAGAGAGGTG
SafeHarbor.266	GGACTTTAAGGAATTCAGCT
SafeHarbor.267	GAATATTGGGGGGTGGATGG
SafeHarbor.268	GGAGTAAGTATGTGTGTTGA
SafeHarbor.269	GTATTGGATAAGGGAGCTCA
SafeHarbor.270	GTGAGTTGGGAGATGTACTG
SafeHarbor.271	GTTTACAATTTCATTTGTAC
SafeHarbor.272	GTCCATTCAATTTGGACATG
SafeHarbor.273	GAGTGCTTACTGGGAATGAG
SafeHarbor.274	GCTAATTGTTCAAAAAGCCC
SafeHarbor.275	GCTTTCAAGAGTTTATTTGA
SafeHarbor.276	GATATTCTGTGCAATCTGTT
SafeHarbor.277	GTGTAGGACTACGCTGGCAC
SafeHarbor.278	GTCTTAAAGAGTAAAGTACA
SafeHarbor.279	GTTAGACTGCAAACACCCAC
SafeHarbor.280	GCCTAGGAGAAGCCCTGGCA
SafeHarbor.281	GTCGAGTATTTCTAATCTTT
SafeHarbor.282	GAATCTGAGACATCATTCAT
SafeHarbor.283	GACAAAAGATTATGCTTCCC
SafeHarbor.284	GAGAATTACATTCATGATCT
SafeHarbor.285	GAACTGAGCTTCTACCATGC
SafeHarbor.286	GGTAAGATTGTAATAGCTTG
SafeHarbor.287	GTCAGAAATGATCTCGTCCT
SafeHarbor.288	GACATATCTAAGAACTGAGC
SafeHarbor.289	GCTTCAATATGACAGAACTC
SafeHarbor.290	GGAGAGCAAATCAGCATATC
SafeHarbor.291	GCAAAATAGCCGCACAGAAA
SafeHarbor.292	GCATATTTCTATACAATACA
SafeHarbor.293	GATGCAAATTCATGGTGGTA
SafeHarbor.294	GAACTGTAATAGTCTTGAGC
SafeHarbor.295	GAACTCACTACATTAAGGCT
SafeHarbor.296	GAGGTAAATCAGTACAAACA
SafeHarbor.297	GTTGTTTCTAAGATTAAAAG
SafeHarbor.298	GTGGTAGTCAGTTTCACAAA
SafeHarbor.299	GGTTTCAAATAGTTGGATCA
SafeHarbor.300	GAATATGAAAGACATCATAA
SafeHarbor.301	GAAGTAGGAAGGAGATTGCC
SafeHarbor.302	GGAAAAGTGCTGTTTGCATT
SafeHarbor.303	GAGCATTAGGCTGGGGCCTT
SafeHarbor.304	GTCTAGGTATGATTAGAAGA
SafeHarbor.305	GAGTTATAATCTTCAGAAAA
SafeHarbor.306	GCTGTAATGAGACTTCAGCT
SafeHarbor.307	GTGTGCAATCTGAAGGAAAT
SafeHarbor.308	GTGATGAGGTCGCTGAAGTT
SafeHarbor.309	GTGGAGCCCTTATAACCCTG
SafeHarbor.310	GTTGGATTATTTCTTCTATA
SafeHarbor.311	GGATTTCTACATTATATACT
SafeHarbor.312	GCTAATGTAGATCAAGTTAT
SafeHarbor.313	GATTGCAAGAGACTGAACTC
SafeHarbor.314	GGGTGAACTTGAGTGAACTT
SafeHarbor.315	GGGCTCAAATCCCTATAATT
SafeHarbor.316	GATAGAAGGTATTAACTCCC
SafeHarbor.317	GGCTATAAGCACAAATGTAA
SafeHarbor.318	GATTCCCATTGCATGCCAGT
SafeHarbor.319	GCAAATTACAATTATGTTTC
SafeHarbor.320	GAATTAAATTCACTTTGAAC
SafeHarbor.321	GAGCAGACAGGAAATAAAGC
SafeHarbor.322	GCCCACCAGTCCTTCTCACT
SafeHarbor.323	GTTAAGAAGTGAAAGAAATT
SafeHarbor.324	GTTGAATTGAATGGGTCATT
SafeHarbor.325	GTAGACACAAACTTGTGTAA
SafeHarbor.326	GAGCGTACTATATTCTTAAA
SafeHarbor.327	GGTGGTACATCGTTGAAGGA
SafeHarbor.328	GATGAACTCCCAATCACAGG
SafeHarbor.329	GTATAAATAAGGATAAGGTA
SafeHarbor.330	GGAAATAATCTTGGAACATA
SafeHarbor.331	GGTAGTTAATCTTCTACTTT
SafeHarbor.332	GAGAAGAGAACATTCTAGTT
SafeHarbor.333	GTCGGAGCTCAGTGTTGCAT
SafeHarbor.334	GAAGAGACATGTTTCAGTGA
SafeHarbor.335	GTCATATCTGACTTAAATTG
SafeHarbor.336	GGAGAATATGCTAAAAGCGT
SafeHarbor.337	GATTGTTGTAGTAGAATAAA
SafeHarbor.338	GTAAGCAGCACCACCACTTA
SafeHarbor.339	GTCTTGTGCTGACATGCTCA
SafeHarbor.340	GCAGACTTTATTAGCTAGTG
SafeHarbor.341	GAGGTATTTGATATGACTCA
SafeHarbor.342	GCAGGTTGCCCATTCTCCCA
SafeHarbor.343	GAGGGGACGTTGACCTGTGG
SafeHarbor.344	GAACCCAAGGATTTATAAAG
SafeHarbor.345	GTGTTCAGGACATGTACTCA
SafeHarbor.346	GGTGATGATAGTCAAATACC
SafeHarbor.347	GCTTTACAGCTAATTTCTAA
SafeHarbor.348	GGTATCTACATTAACACTCA
SafeHarbor.349	GACAGTTTGCTTACTATGGA
SafeHarbor.350	GAAAAACTCTTAGCTTAATG
SafeHarbor.351	GTCATCTTAACTTCAGTAGA
SafeHarbor.352	GATCACTGGTAGGCCACAGT
SafeHarbor.353	GAGAAAGGCAAGTGCATCAA
SafeHarbor.354	GAACTGATAAAGATTCAGTA
SafeHarbor.355	GCCATTCAAAAGCAGCTATA
SafeHarbor.356	GACAGAACTTCTTTGAGCTA
SafeHarbor.357	GGGTGACATTGAAATTTAAC
SafeHarbor.358	GACTATAAACTGCACACTAT
SafeHarbor.359	GCTATGGTGGGAAAGCTCAT
SafeHarbor.360	GACTAACTTGCTAATGGCTA
SafeHarbor.361	GAGAGTCACTTCAAAGTGTG
SafeHarbor.362	GAGTGTATTTGTGGACAATA
SafeHarbor.363	GAAGAATTAGGGTTCCATTT
SafeHarbor.364	GAGGAGTGGCACTTTATACT
SafeHarbor.365	GAAGGATGCAGTAGCCATTG
SafeHarbor.366	GTGCATTGTTGGTGGTTGTG
SafeHarbor.367	GAGAAGTTATGCAAATTTAT
SafeHarbor.368	GAAATAGATTGGCAGAGTGT
SafeHarbor.369	GTGGGGTGGGCTCCCTGCCT
SafeHarbor.370	GTCTCTAACAAGACTGAAAT
SafeHarbor.371	GCAGAGTAGATCTACATCTT
SafeHarbor.372	GTGCCAGCTAAGATGAAATT
SafeHarbor.373	GATGGTGATGCACCAACTTT
SafeHarbor.374	GAAGTGTTGCCATTCAATTC
SafeHarbor.375	GAGAGAGTTGGAATAAGCTA
SafeHarbor.376	GAGGGTACTTATTTCAACTT
SafeHarbor.377	GCTACATGTTCTAGAATACA
SafeHarbor.378	GAGAAATCTCTTTGAGCTGG
SafeHarbor.379	GGCTTTGTGTCTGACTTTCC
SafeHarbor.380	GGATTAGATCAATTATTCTA
SafeHarbor.381	GATTCTGGAAATAAGTACCT
SafeHarbor.382	GAGATAAAATTGCGAGACCA
SafeHarbor.383	GACAAAATTTAGCAACTCAG
SafeHarbor.384	GCAGATACTCACCATTACCC
SafeHarbor.385	GGTGATTGTTGCAGCTGTCA
SafeHarbor.386	GATAGACTTGTGAAGGAAAC
SafeHarbor.387	GAGTCACTGGATTGTTGTCC
SafeHarbor.388	GGATTATATGGGAGGTACAC
SafeHarbor.389	GCTTAAAAATACTATCTGCT
SafeHarbor.390	GACAAGGAGGACCAAAGTTG
SafeHarbor.391	GGCAGTGATTTACTCCTATC
SafeHarbor.392	GATCTTCCAGGACTGTTAGA
SafeHarbor.393	GAAACAAGCTAATATTATCA
SafeHarbor.394	GTCAGTCTTTACAAATCACT
SafeHarbor.395	GGCAGTTGAGTAAACGTAAG
SafeHarbor.396	GCCTCTACTGCTAACTCTAT
SafeHarbor.397	GTTGTAATTTAAAGCACTCA
SafeHarbor.398	GCATAAAGAGAACAAGCAAT
SafeHarbor.399	GGTAGTTGGTCTAATCAGTA
SafeHarbor.400	GGCTAACACCTGCCAACTTT

## Sheet: ABE gRNA library
Location	Modification number	Amino acid position	Phosphorylated amino acid	Phosphorylation type	Codon	Protein	gRNA location|strand;gRNA sequence;converted to	Additional gRNA (gRNA location|strand;gRNA sequence;converted to)
chr13:40666141-40666143|-	Q12778	24	T	Phosphothreonine	ACC	FOXO1	chr13:40666126-40666148|-;CCTGGGCAGCGGCCAggtgcACG;A
chr19:48150182-48150184|-	P18858	201	S	Phosphoserine	TCA	LIG1	chr19:48150177-48150199|+;GGCtctgaAACGCTTTCCGTCGG;P
chr7:100477544-100477546|-	Q9Y3Q8	165	S	Phosphoserine	TCC	TSC22D4	chr7:100477542-100477564|+;AAGgagcgGGCCTGAGGTCCAGG;P
chr3:105693553-105693555|-	Q13191	665	Y	Phosphotyrosine	TAT	CBLB	chr3:105693549-105693571|+;CATcatatTCTTCACTTCCAAGG;H
chr11:65649404-65649406|+	Q96FS4	817	S	Phosphoserine	AGT	SIPA1	chr11:65649398-65649420|+;GGTggcagTCCTCCAGGGCCTGG;G
chr10:26770274-26770276|-	Q8IZP0	183	S	Phosphoserine	AGT	ABI1	chr10:26770260-26770282|-;CCTGACATGGGAGGActtggCGG;G
chr20:36951545-36951547|-	Q9Y3Z3	33	S	Phosphoserine	TCC	SAMHD1	chr20:36951542-36951564|+;CGGggaccAGTCTGCCTCTGCGG;P
chr1:26761021-26761023|+	O14497	696	S	Phosphoserine	TCC	ARID1A	chr1:26761003-26761025|-;CCTGGCATCCGAGGCccttcCCC;P
chr5:32588567-32588569|+	P53999	19	S	Phosphoserine	AGT	SUB1	chr5:32588563-32588585|+;TGAcagtgAGGTTGACAAAAAGG;G
chr11:66058947-66058949|+	Q13435	362	S	Phosphoserine	TCC	SF3B2	chr11:66058928-66058950|-;CCGGTCCCGTGGCTCtgattCCC;P
chrX:70925855-70925857|-	Q8WY07	606	T	Phosphothreonine	ACT	SLC7A3	chrX:70925838-70925861|-;CCGGGATCAAGGTCTAcagttTTG;A
chr9:35719110-35719112|-	Q9Y490	620	S	Phosphoserine	TCA	TLN1	chr9:35719106-35719128|+;GTTctgacACTGCTCCCGCAAGG;P
chr3:41225409-41225411|+	P35222	191	S	Phosphoserine	TCT	CTNNB1	chr3:41225389-41225412|-;CCAGACACGCTATCATgcgttCTC;P
chr12:14942693-14942695|-	P52566	145	S	Phosphoserine	AGC	ARHGDIB	chr12:14942681-14942702|-;CCGAGGTCCATAGCtgccaACC;G
chr11:73310493-73310495|+	Q96PE2	619	S	Phosphoserine	AGC	ARHGEF17	chr11:73310487-73310509|+;CCTggaagCCCTGACTGGGCAGG;G
chr1:61406718-61406720|+	Q12857	471	T	Phosphothreonine	ACG	NFIA	chr1:61406715-61406737|+;CCCacgtcACCAAGTAAGTATGG;A
chr18:63318406-63318408|-	P10415	87	S	Phosphoserine	AGC	BCL2	chr18:63318390-63318412|-;CCACAGGTGGCACCGggctgAGC;G
chrX:154350955-154350957|-	P21333	2370	S	Phosphoserine	AGC	FLNA	chrX:154350939-154350961|-;CCAGGGCTCCTGAGGggctgTGC;G
chr19:46919597-46919599|+	Q9NRY4	308	Y	Phosphotyrosine	TAT	ARHGAP35	chr19:46919582-46919603|-;CCAGAATACCAGGActatgTCT;H
chr6:99510134-99510136|-	Q70EL2	29	S	Phosphoserine	TCA	USP45	chr6:99510131-99510154|+;ATCtgaagAGTCTTCATCATGAGG;P
chr2:162517908-162517910|-	Q9NS40	238	S	Phosphoserine	TCC	KCNH7	chr2:162517905-162517927|+;AGAggaatGGTCAAGAGGTCCGG;P
chr9:27213580-27213582|+	Q02763	992	Y	Phosphotyrosine	TAT	TEK	chr9:27213564-27213586|-;CCGAGGTCAAGAGGTgtatgTGA;H	chr9:27213576-27213598|+;GGTgtatgTGAAAAAGACAATGG;C
chr13:35839120-35839122|-	O15075	364	S	Phosphoserine	TCG	DCLK1	chr13:35839117-35839139|+;CATcgagcTGCAGACTTTGGTGG;P
chr5:173890727-173890729|+	Q17RY0	332	S	Phosphoserine	TCG	CPEB4	chr5:173890712-173890734|-;CCCCTGAACTCCATCtcgccTTT;P
chr10:103603517-103603519|-	Q5TCZ1	567	S	Phosphoserine	TCA	SH3PXD2A	chr10:103603515-103603537|+;TCTgagtcAAAGCCGAATGCAGG;P
chr11:64925873-64925875|+	Q15173	47	S	Phosphoserine	TCC	PPP2R5B	chr11:64925855-64925877|-;CCCCGCCGCTCCCACagctcCTC;P
chr9:17135078-17135080|+	Q9NXG0	5	S	Phosphoserine	TCG	CNTLN	chr9:17135064-17135085|-;CCATGGCGGCGCGTtcgccTCC;P
chr6:43338310-43338312|-	Q5VUA4	1896	S	Phosphoserine	TCC	ZNF318	chr6:43338308-43338330|+;GGGgaatgAAGCAGCAACTCTGG;P
chrX:47058427-47058429|+	Q92613	608	S	Phosphoserine	AGT	JADE3	chrX:47058422-47058444|+;TGGccagtCTCAGCCATTCTAGG;G
chrX:53590491-53590493|-	Q7Z6Z7	1368	S	Phosphoserine	AGC	HUWE1	chrX:53590478-53590500|-;CCTCTTCAGACATGCtgagaTCC;G
chr1:110341746-110341748|+	Q96T37	781	S	Phosphoserine	TCT	RBM15	chr1:110341729-110341751|-;CCCCTGTGGCATCAGcctctCCC;P
chr7:100867914-100867916|+	Q15654	55	Y	Phosphotyrosine	TAC	TRIP6	chr7:100867899-100867921|-;CCATCTGAGCAGTGTtaccaGGC;H
chr13:114325256-114325258|+	Q96JM3	472	S	Phosphoserine	TCC	CHAMP1	chr13:114325238-114325260|-;CCTGAGTCCCAGAAAagttcCCG;P
chr11:77701519-77701521|-	Q96T23	570	S	Phosphoserine	TCT	RSF1	chr11:77701518-77701541|+;GAGacttcTCTTCACCTTTCATGG;P
chr17:20110511-20110513|+	Q5M775	78	T	Phosphothreonine	ACT	SPECC1	chr17:20110507-20110529|+;CGCcactgCCGGAGCCATCTCGG;A
chr17:4064459-4064461|-	O43149	1540	S	Phosphoserine	TCC	ZZEF1	chr17:4064458-4064480|+;TGGatcgaAAGGAGAGCAGCCGG;P
chr18:79714643-79714645|+	Q9Y5B0	395	S	Phosphoserine	TCA	CTDP1	chr18:79714626-79714648|-;CCGCCACCCCGCGGGactcaCCC;P
chr17:8315074-8315076|+	O94989	353	Y	Phosphotyrosine	TAC	ARHGEF15	chr17:8315058-8315080|-;CCCTCTAGAACCTCTgtaccAGA;H
chr22:23261448-23261450|+	P11274	554	Y	Phosphotyrosine	TAC	BCR	chr22:23261442-23261463|+;GAGctctaCGAGATCCACAAGG;C
chr12:49043125-49043127|-	O14686	1865	T	Phosphothreonine	ACC	KMT2D	chr12:49043113-49043134|-;CCCTTCACCTGGGGtgcctGGC;A
chr11:61743857-61743859|+	Q9Y4D2	833	S	Phosphoserine	TCC	DAGLA	chr11:61743841-61743863|-;CCCCGAGGAAAACCCatcccTGA;P
chr17:74843494-74843496|-	Q14957	881	S	Phosphoserine	AGC	GRIN2C	chr17:74843481-74843503|-;CCGTGAGGTCCGGGCtggccTGC;G
chr11:119664999-119665001|-	Q15223	434	S	Phosphoserine	AGC	NECTIN1	chr11:119664986-119665008|-;CCTCCTCATAGCTGCttccaCCC;G
chr22:38750914-38750916|-	Q9UH99	136	S	Phosphoserine	TCT	SUN2	chr22:38750909-38750930|+;TCCtcagaGGAGTAGCCCGAGG;P
chr20:3802305-3802307|+	P30305	375	S	Phosphoserine	TCA	CDC25B	chr20:3802286-3802308|-;CCGCGTCCTCCGCTCaaaatCAC;P
chr12:49494903-49494905|+	Q86XZ4	143	S	Phosphoserine	TCT	SPATS2	chr12:49494886-49494908|-;CCATCAATGACACTGagtctGTG;P
chr4:128871960-128871962|+	Q6IE81	743	S	Phosphoserine	AGC	JADE1	chr4:128871955-128871977|+;CTGccagcCCAGTGAAAAACTGG;G
chr2:8731314-8731316|-	Q9ULH0	1574	S	Phosphoserine	TCG	KIDINS220	chr2:8731309-8731330|+;GCAtccgaTAAATACTCTTTGG;P
chr1:3633477-3633479|-	Q9P2S5	281	S	Phosphoserine	AGC	WRAP73	chr1:3633460-3633482|-;CCCAGTCCCAGCTGTgggctCTT;G
chr20:3865746-3865748|+	Q7Z434	408	S	Phosphoserine	AGC	MAVS	chr20:3865741-3865762|+;ACAgcagcTCTGAGAATAGGGG;G
chr18:3582064-3582066|-	O14490	592	S	Phosphoserine	AGC	DLGAP1	chr18:3582048-3582070|-;CCTTCATACTGTCCAggctcTCG;G
chr17:41769511-41769513|-	P14923	125	S	Phosphoserine	TCG	JUP	chr17:41769506-41769527|+;ATGgccgaCTTGAGCAGCTGGG;P
chr5:147395641-147395643|-	Q14195	514	T	Phosphothreonine	ACC	DPYSL3	chr5:147395623-147395646|-;CCGAGCAGAGCCTGCGggggtGCC;A
chr17:64466620-64466622|+	Q7Z6M3	313	Y	Phosphotyrosine	TAT	MILR1	chr17:64466606-64466627|-;CCCAGGAGCTACAGtatgcCAC;H
chr3:184142330-184142332|+	Q13144	466	S	Phosphoserine	AGT	EIF2B5	chr3:184142323-184142345|+;CGAgttcaGTGATGATTCTGGGG;G
chr17:75047347-75047349|+	Q14681	33	S	Phosphoserine	AGC	KCTD2	chr17:75047341-75047363|+;CCCcccagCCCACGCCCGGCTGG;G
chr11:9574492-9574494|+	P30291	187	T	Phosphothreonine	ACC	WEE1	chr11:9574488-9574510|+;CGAcacccCGCACACGCCCAAGG;A
chr9:136355711-136355713|+	Q86YR5	493	S	Phosphoserine	TCG	GPSM1	chr9:136355695-136355717|-;CCCGAGGGCCCCGTCttcggACG;P
chr2:86505873-86505875|-	Q9Y3E7	200	S	Phosphoserine	TCA	CHMP3	chr2:86505871-86505893|+;TCTgaggcAGCCATCGCTCCTGG;P
chr20:3165866-3165868|-	O60299	318	S	Phosphoserine	AGT	LZTS3	chr20:3165853-3165875|-;CCTGGATGAGTGCACtggggGAG;G
chr6:111719989-111719991|-	P06241	21	S	Phosphoserine	AGC	FYN	chr6:111719972-111719994|-;CCAGAGCTCTGGTTCaggctGCC;G
chr12:53307597-53307599|-	Q9NRG9	511	S	Phosphoserine	TCT	AAAS	chr12:53307594-53307617|+;AATagagcCTCCACCCCCAGCAGG;P
chr19:40394299-40394301|-	Q9BXM0	1351	S	Phosphoserine	AGC	PRX	chr19:40394286-40394308|-;CCTCCTCCTCGGGGCtggggGAC;G
chr9:35650412-35650414|-	Q9Y3P8	80	S	Phosphoserine	TCT	SIT1	chr9:35650411-35650434|+;CAGagctgCAACGCAGAGTTTAGG;P
chr1:155952668-155952670|-	Q92974	648	S	Phosphoserine	TCC	ARHGEF2	chr1:155952667-155952689|+;GGGactcaAGGGACTCAGAGCGG;P
chr12:49297238-49297240|+	P41219	321	S	Phosphoserine	AGT	PRPH	chr12:49297234-49297256|+;CCAgagtcTAACGTGCGAGGTGG;G
chr15:77179365-77179367|-	Q9H792	854	S	Phosphoserine	TCT	PEAK1	chr15:77179364-77179387|+;GAGaggggGTGACTGGCTTTATGG;P
chr19:17781729-17781731|+	O14526	616	S	Phosphoserine	AGC	FCHO1	chr19:17781722-17781744|+;GGGtccgaGCCCTGTGGTCCTGG;G
chr1:179851038-179851040|-	Q8NFQ8	120	S	Phosphoserine	TCT	TOR1AIP2	chr1:179851033-179851055|+;CTTggagaATGGCTGGGATCTGG;P
chr7:1438988-1438990|-	Q8IY33	658	S	Phosphoserine	TCC	MICALL2	chr7:1438986-1439009|+;GGGgacctGGCTGCCCCCAGGTGG;P
chr16:4874439-4874441|+	Q9NPG3	677	S	Phosphoserine	TCC	UBN1	chr16:4874422-4874445|-;CCTCGGTGGAAGCCGTgtccaAGG;P
chr19:7612933-7612935|+	Q9P1Y5	814	S	Phosphoserine	TCG	CAMSAP3	chr19:7612917-7612939|-;CCACCTGCGCAAGTTctcgcCGA;P
chr5:14496889-14496891|+	O75962	2631	S	Phosphoserine	TCT	TRIO	chr5:14496872-14496894|-;CCCCTAGGAAGTCAAcatctTGG;P
chr19:55157089-55157091|-	P19429	23	S	Phosphoserine	TCC	TNNI3	chr19:55157086-55157108|+;GGAggagcGGCGTCTGATTGGGG;P
chr2:88126263-88126265|-	P07148	51	T	Phosphothreonine	ACC	FABP1	chr2:88126251-88126272|-;CCCAGCGGTGATGGtgaacTTG;A
chr5:180249040-180249042|-	P45984	183	T	Phosphothreonine	ACC	MAPK9	chr5:180249022-180249045|-;CCGTGTCACCACGTAAggggtCAT;A
chr3:150762493-150762495|-	O43255	119	T	Phosphothreonine	ACG	SIAH2	chr3:150762481-150762502|-;CCTGATGCTGGGCGtcaggGCG;A
chr2:197408436-197408438|-	O75533	350	T	Phosphothreonine	ACT	SF3B1	chr2:197408419-197408441|-;CCAGGGGTCAGAACTggagtGCT;A
chr19:42287384-42287386|+	Q96RK0	173	S	Phosphoserine	TCC	CIC	chr19:42287364-42287387|-;CCGGAAAACGTCGGACccagtCCC;P
chr19:5657286-5657288|+	Q15424	601	S	Phosphoserine	TCC	SAFB	chr19:5657269-5657291|-;CCAGCAGAGAGAAGCggtccGTC;P
chr20:63406860-63406862|-	O43526	801	S	Phosphoserine	TCC	KCNQ2	chr20:63406859-63406881|+;AGGaacgcTCCAGCTCCTCGTGG;P
chr6:167032623-167032625|+	O95684	337	Y	Phosphotyrosine	TAT	FGFR1OP	chr6:167032621-167032643|+;ACTatgttGATGATTTTAATAGG;C
chr3:46922063-46922065|-	Q8WUD4	165	S	Phosphoserine	TCC	CCDC12	chr3:46922062-46922085|+;CGGagtcaCAGGTCTTTTGTTCGG;P
chr9:136367255-136367257|-	Q9H257	424	S	Phosphoserine	AGC	CARD9	chr9:136367238-136367260|-;CCATCTTCCAGGTCGgagctCTG;G
chr1:235181832-235181834|-	Q4LE39	1029	S	Phosphoserine	TCG	ARID4B	chr1:235181827-235181849|+;GAAggcgaTTCAGGTGTAGTAGG;P
chr17:49796776-49796778|+	O95251	64	S	Phosphoserine	TCT	KAT7	chr17:49796758-49796780|-;CCTGTTCGAAATCTGcagtcTTT;P
chr6:154733916-154733918|+	Q9UPN6	6	T	Phosphothreonine	ACC	SCAF8	chr6:154733913-154733935|+;AAGaccttCAATAGCGAGGTTGG;A
chr17:4584990-4584992|+	Q2TAL5	129	S	Phosphoserine	TCC	SMTNL2	chr17:4584976-4584997|-;CCACCTTCTCGCTGtccggCCG;P
chr17:61368368-61368370|+	Q9H6U6	838	S	Phosphoserine	AGC	BCAS3	chr17:61368365-61368387|+;GGGagctgGCCTGAGGGCTTCGG;G
chr16:28833293-28833295|+	Q8WWM7	632	T	Phosphothreonine	ACT	ATXN2L	chr16:28833289-28833311|+;CCAaactgGCAGCCCCCCGGTGG;A
chr2:236581504-236581506|+	P25106	347	S	Phosphoserine	TCC	ACKR3	chr2:236581487-236581509|-;CCAAGCTCATCGATGcctccAGA;P
chr8:26395297-26395299|+	O60238	118	S	Phosphoserine	TCT	BNIP3L	chr8:26395280-26395302|-;CCAGCAGGGACCATAgctctCAG;P
chr1:220657797-220657799|+	Q9P0L2	666	S	Phosphoserine	AGT	MARK1	chr1:220657793-220657816|+;TCCaagtgAAGGCGAAGCCAGTGG;G
chr16:88577451-88577453|+	Q86VM9	110	S	Phosphoserine	AGC	ZC3H18	chr16:88577447-88577469|+;GACaagcgACCTTAGGGATGAGG;G
chr12:116008733-116008735|-	Q71F56	560	S	Phosphoserine	AGC	MED13L	chr12:116008719-116008741|-;CCTCGTGGCTGAGGGctgagTGT;G
chrX:37694383-37694385|+	P51811	115	S	Phosphoserine	TCA	XK	chrX:37694368-37694390|-;CCAAAAAATGGCCTCtcagaGGA;P
chr6:31631926-31631928|+	P48634	1085	S	Phosphoserine	AGC	PRRC2A	chr6:31631922-31631944|+;TGCcagcgAGACACGGAGCGAGG;G
chr20:63999108-63999110|+	O94906	279	S	Phosphoserine	TCC	PRPF6	chr20:63999092-63999114|-;CCTGACGGATTTAAAttccaTGA;P
chr2:101867223-101867225|+	O95819	712	S	Phosphoserine	TCT	MAP4K4	chr2:101867204-101867226|-;CCCAACAGCATCATCcaagtCTG;P
chr20:63537117-63537119|-	Q13882	66	Y	Phosphotyrosine	TAC	PTK6	chr20:63537098-63537121|-;CCGTCTCCCTCTCGGCcaggtAGT;C
chr12:69574059-69574061|+	Q8WU20	211	S	Phosphoserine	AGT	FRS2	chr12:69574055-69574077|+;CACaagtgTGCATGTTCCATTGG;G
chr16:88881316-88881318|-	O75081	459	S	Phosphoserine	TCC	CBFA2T3	chr16:88881312-88881334|+;CGGcggagCTGCTGCGGGGCCGG;P
chr16:685954-685956|-	Q96S15	626	S	Phosphoserine	AGT	WDR24	chr16:685941-685963|-;CCAGCCGCGTCTCACtgcccAAC;G
chr1:156266367-156266369|-	Q9UPR3	423	S	Phosphoserine	TCC	SMG5	chr1:156266364-156266386|+;CTTggactCTGGTTCATCTGCGG;P
chr16:2763088-2763090|+	Q9UQ35	854	S	Phosphoserine	TCC	SRRM2	chr16:2763073-2763094|-;CCACCGAGGCAAGGgtccaTAA;P
chr7:2014577-2014579|-	Q9Y6D9	428	S	Phosphoserine	TCA	MAD1L1	chr7:2014572-2014593|+;TGGggtgaGTACTCGGCCGGGG;P
chr17:44915037-44915039|-	P14136	150	T	Phosphothreonine	ACT	GFAP	chr17:44915020-44915042|-;CCTCACTTCTGCCTCacagtGGC;A
chr19:39377599-39377601|+	Q5PRF9	407	T	Phosphothreonine	ACC	SAMD4B	chr19:39377596-39377618|+;ACCaccccTACTGCCAAGGATGG;A
chr14:21087388-21087390|+	Q8TER5	1438	S	Phosphoserine	TCG	ARHGEF40	chr14:21087374-21087395|-;CCCTTCCCGGCCTTtcgccGGG;P
chr10:102401245-102401247|+	Q00653	713	S	Phosphoserine	AGC	NFKB2	chr10:102401241-102401264|+;TGAtagcgACTCGGACTCTGAAGG;G
chr11:61125130-61125132|+	P06127	460	S	Phosphoserine	TCC	CD5	chr11:61125114-61125137|-;CCAACCTCCCAGGAACtcccaCCT;P
chr2:24261136-24261138|-	Q9NZM3	884	S	Phosphoserine	TCC	ITSN2	chr2:24261132-24261155|+;CAGgggacACAGTTCGAGTGAAGG;P
chr19:8335335-8335337|-	Q6NY19	164	S	Phosphoserine	TCC	KANK3	chr19:8335333-8335355|+;CCGgacccGCGTGGGCTGCGCGG;P
chr2:69480891-69480893|-	Q2M2I8	846	S	Phosphoserine	TCT	AAK1	chr2:69480886-69480907|+;GTCtgagaTGGGAGGCGCTGGG;P
chr10:75401114-75401116|-	Q96F45	102	S	Phosphoserine	AGC	ZNF503	chr10:75401099-75401121|-;CCTTACCTCGATGGGgctgaCCG;G
chr19:45815608-45815610|-	Q92797	1259	S	Phosphoserine	AGC	SYMPK	chr19:45815595-45815617|-;CCTCGGCAGCCGGGCtgggaGTC;G
chr5:37000528-37000530|+	Q6KC79	1154	S	Phosphoserine	TCT	NIPBL	chr5:37000512-37000534|-;CCGAAGTCCGTCAGAttctgACA;P
chr19:45407150-45407152|+	O15446	27	S	Phosphoserine	TCC	CD3EAP	chr19:45407135-45407157|-;CCCCCAGCCTCAGAGtccccTCG;P
chr16:2084453-2084455|+	P49815	1411	S	Phosphoserine	AGC	TSC2	chr16:2084446-2084468|+;CCGgctgaGCCCTGAGGTTAAGG;G
chr3:9843514-9843516|-	Q6P087	71	S	Phosphoserine	AGT	RPUSD3	chr3:9843501-9843523|-;CCAGCTCCTCCCGACtgaggTTT;G
chr7:128086974-128086976|+	Q7KZF4	781	S	Phosphoserine	TCA	SND1	chr7:128086958-128086980|-;CCGCCTGGGTACCCTatcacCTG;P
chr10:18506529-18506531|+	Q08289	218	S	Phosphoserine	TCA	CACNB2	chr10:18506514-18506536|-;CCTAGTTCCAGAAAAtcaacACC;P
chr17:44318143-44318145|+	Q59EK9	416	S	Phosphoserine	TCC	RUNDC3A	chr17:44318124-44318147|-;CCTCTGCGGCTCCCTGgcctcCAT;P
chr14:51725853-51725855|+	Q96NE9	523	T	Phosphothreonine	ACT	FRMD6	chr14:51725849-51725871|+;GAGtactgATTCTCTTCCACAGG;A
chr3:47009270-47009272|+	Q6ZNJ1	2739	S	Phosphoserine	TCC	NBEAL2	chr3:47009256-47009277|-;CCTCGCGGCGCATCtcccaGGT;P
chr11:65598591-65598593|-	Q16584	748	S	Phosphoserine	TCT	MAP3K11	chr11:65598586-65598608|+;GGAgcagaGCGTGATGTCCCCGG;P
chr12:120356981-120356983|-	O43347	191	S	Phosphoserine	TCG	MSI1	chr12:120356976-120356998|+;GTTggcgaCATCACCTCCTTTGG;P
chr9:129006577-129006579|+	Q5SRE5	1717	S	Phosphoserine	TCG	NUP188	chr9:129006560-129006582|-;CCACTGGTGTCCTCCcctcgCCG;P
chr19:55157080-55157082|-	P19429	26	Y	Phosphotyrosine	TAC	TNNI3	chr19:55157064-55157086|-;CCGTGGCATAAGCGCggtagTTG;C
chr19:5591781-5591783|-	Q14151	787	S	Phosphoserine	TCG	SAFB2	chr19:5591780-5591803|+;TCGaacccTCCCGCCTGCAAAAGG;P
chr4:883351-883353|-	O14976	456	S	Phosphoserine	TCC	GAK	chr4:883346-883367|+;CTCggggaCAGGTTGTAGACGG;P
chr19:40591022-40591024|+	Q8TBC3	647	S	Phosphoserine	AGC	SHKBP1	chr19:40591018-40591040|+;TGGgagccCAAGCCCCCCGCAGG;G
chr7:4836523-4836525|-	Q96JH8	206	S	Phosphoserine	TCT	RADIL	chr7:4836522-4836544|+;GAGagctcCGGGCATCCCCCAGG;P
chr1:15929742-15929744|+	Q96T58	1168	S	Phosphoserine	AGT	SPEN	chr1:15929738-15929760|+;GCAgagttACCGAAAACAAATGG;G
chr11:47848289-47848291|-	Q12769	44	S	Phosphoserine	AGC	NUP160	chr11:47848272-47848294|-;CCGCTTAGCTCCACGaagctCCG;G
chr7:43583325-43583327|+	Q9UEE5	28	S	Phosphoserine	AGC	STK17A	chr7:43583318-43583339|+;GGGtctgaGCGGGCCGTGCCGG;G
chr6:131583148-131583150|+	P05089	217	S	Phosphoserine	AGC	ARG1	chr6:131583143-131583165|+;CACtcagcTATCTACTAGGAAGG;G
chr5:150209502-150209504|+	Q99884	600	S	Phosphoserine	TCA	SLC6A7	chr5:150209482-150209505|-;CCACGCTGGCTGGGAGccagtCAC;P
chr8:102311491-102311493|-	O95071	808	S	Phosphoserine	TCT	UBR5	chr8:102311486-102311508|+;ATGggagaTTCCTATAATAATGG;P
chr5:72198744-72198746|+	P46821	1797	S	Phosphoserine	TCA	MAP1B	chr5:72198730-72198751|-;CCTCTCCTTTATATtcaccTAC;P
chr16:88532896-88532898|+	Q8IX07	384	S	Phosphoserine	TCG	ZFPM1	chr16:88532879-88532902|-;CCAAGGGTGAGATCTActcgcCAG;P
chr2:121425209-121425211|-	Q7Z460	714	S	Phosphoserine	TCA	CLASP1	chr2:121425204-121425226|+;TTTtctgaAGACGGTGTCACAGG;P
chr1:152352386-152352388|-	Q5D862	1800	S	Phosphoserine	TCA	FLG2	chr1:152352385-152352408|+;ATGaccttCTTCCAGTGGTCCTGG;P
chr11:63916364-63916366|-	Q8IZ40	31	S	Phosphoserine	TCG	RCOR2	chr11:63916363-63916386|+;CCGagtggGGCTGTCCGCCGTTGG;P
chr15:64865817-64865819|+	Q8TD55	468	S	Phosphoserine	AGC	PLEKHO2	chr15:64865812-64865834|+;AGCtgagcCAGGAAGCACCTGGG;G
chr1:153658783-153658785|+	O95295	14	T	Phosphothreonine	ACC	SNAPIN	chr1:153658776-153658797|+;GGCagggaCCCCGGTGGCGGGG;A
chr14:60981296-60981298|+	Q8IZM9	7	S	Phosphoserine	AGC	SLC38A6	chr14:60981291-60981313|+;GGGggagcTTCAACGCTGAGCGG;G
chr22:42596267-42596269|-	Q9BY77	244	S	Phosphoserine	TCT	POLDIP3	chr22:42596263-42596284|+;GAAtagagGAAGGGAGAGCAGG;P
chr8:27823181-27823183|-	Q96KB5	59	S	Phosphoserine	TCT	PBK	chr8:27823179-27823201|+;GGAgaatgAGACAAACCTCTTGG;P
chr11:62535066-62535068|-	Q09666	93	S	Phosphoserine	TCT	AHNAK	chr11:62535062-62535084|+;CGGgagagCGGTCCCCCTTGCGG;P
chr1:184795958-184795960|-	Q9BZQ8	602	S	Phosphoserine	TCT	FAM129A	chr1:184795953-184795975|+;ATGgcagaAGCTCTCCTGGCAGG;P
chr18:35126992-35126994|+	Q15555	219	S	Phosphoserine	TCT	MAPRE2	chr18:35126977-35126999|-;CCAGGATCCACACCTtctcgACC;P
chr14:39181057-39181059|+	Q9H307	450	S	Phosphoserine	AGT	PNN	chr14:39181050-39181072|+;GAAtgtcaGTGCTTTAGACATGG;G
chr7:151070224-151070226|+	P04920	443	S	Phosphoserine	TCA	SLC4A2	chr7:151070207-151070230|-;CCTTCCCCCGCAACATctcagCTG;P
chr3:15023313-15023315|+	P49116	224	T	Phosphothreonine	ACT	NR2C2	chr3:15023307-15023328|+;ATAgctacTCCCACGTTTGTGG;A
chr13:98409451-98409453|+	Q9Y4F1	510	S	Phosphoserine	TCT	FARP1	chr13:98409432-98409454|-;CCCCGACACCAAGCAggcctCTC;P
chr5:112842441-112842443|+	P25054	2283	S	Phosphoserine	AGC	APC	chr5:112842434-112842455|+;AGAattaaGCCCTGTTGCCAGG;G
chr19:55305359-55305361|+	Q8TDC3	586	S	Phosphoserine	TCC	BRSK1	chr19:55305342-55305364|-;CCAGCTTGACGCCAGagtccTCC;P
chr20:43713011-43713013|+	P10244	577	S	Phosphoserine	AGC	MYBL2	chr20:43713008-43713031|+;CGGagcccCATCAAGAAAGTCCGG;G
chr7:55201744-55201746|+	P00533	1042	S	Phosphoserine	AGC	EGFR	chr7:55201739-55201762|+;CAAccagcAACAATTCCACCGTGG;G
chr15:79006422-79006424|-	Q13972	626	S	Phosphoserine	TCC	RASGRF1	chr15:79006420-79006442|+;AAGgaggcGTCGGACCTGAGAGG;P
chr10:104002883-104002885|+	Q9H2G2	569	T	Phosphothreonine	ACG	SLK	chr10:104002879-104002900|+;GGAtacgcAGAGTAATGATGGG;A
chr3:121993246-121993248|-	Q86SU0	501	S	Phosphoserine	TCC	ILDR1	chr3:121993242-121993264|+;GTGgggagTGCGAGCCGCGGCGG;P
chr8:38413799-38413801|-	P11362	766	Y	Phosphotyrosine	TAC	FGFR1	chr8:38413798-38413821|+;GGTactccTGTGATGGGCGAGAGG;H
chr1:112457170-112457172|+	Q9P2B4	560	S	Phosphoserine	AGC	CTTNBP2NL	chr1:112457164-112457186|+;CCCctgagCCCCCTGTCTCCAGG;G
chr16:68226439-68226441|+	Q12968	1066	S	Phosphoserine	TCC	NFATC3	chr16:68226421-68226443|-;CCCCTCCCGAGTCCTgagtcCCT;P
chr9:13115260-13115262|-	O75970	1818	S	Phosphoserine	TCT	MPDZ	chr9:13115259-13115281|+;GAGatggcCTCCTCTCTGAATGG;P
chr7:100578410-100578412|-	O75427	279	S	Phosphoserine	AGT	LRCH4	chr7:100578398-100578419|-;CCAGGGACTGAAACtcgggGGC;G
chr1:156137026-156137028|+	P02545	496	T	Phosphothreonine	ACG	LMNA	chr1:156137019-156137041|+;GGTggtgaCGGTGAGTGGCAGGG;A
chr3:53185610-53185612|+	Q05655	299	S	Phosphoserine	TCC	PRKCD	chr3:53185594-53185616|-;CCCTCCCCAGAGAGCctcccGGA;P
chr15:43456673-43456675|-	Q12888	640	S	Phosphoserine	AGT	TP53BP1	chr15:43456657-43456679|-;CCTCCTGATCTAACAcactaGAA;G
chr9:127786233-127786235|+	P50750	29	T	Phosphothreonine	ACC	CDK9	chr9:127786228-127786250|+;AAGgcaccTTCGGGTAAGGCTGG;A
chr17:42818850-42818852|-	Q14457	96	S	Phosphoserine	AGC	BECN1	chr17:42818834-42818856|-;CCCCAATCAGAGTGAagctgTTG;G
chr11:65035600-65035602|+	Q9NRS6	201	S	Phosphoserine	TCC	SNX15	chr11:65035583-65035605|-;CCGAGGAGGCATCTGgttccCCT;P
chr16:2179009-2179011|-	Q8WXD9	1364	S	Phosphoserine	TCG	CASKIN1	chr16:2179004-2179026|+;CCTggcgaGGCGCCTTCGGGCGG;P
chr11:11943010-11943012|+	Q96K76	1017	S	Phosphoserine	AGT	USP47	chr11:11943006-11943029|+;TGAtagtgAATATGATGAGAGTGG;G
chr5:159917695-159917697|+	P35368	264	T	Phosphothreonine	ACC	ADRA1B	chr5:159917691-159917713|+;GGAcacccTTAGCAGTACCAAGG;A
chr6:34531604-34531606|+	Q9BY11	348	S	Phosphoserine	AGC	PACSIN1	chr6:34531598-34531620|+;AGTgttagCAGCTACGACAGAGG;G
chr4:120060929-120060931|-	Q13257	130	S	Phosphoserine	TCA	MAD2L1	chr4:120060925-120060947|+;TCActgaaCGGATTTCATCCTGG;P
chr12:32878289-32878291|-	Q99959	197	S	Phosphoserine	TCC	PKP2	chr12:32878284-32878306|+;ATCtcggaACGAGCATATCTCGG;P
chr1:23092027-23092029|-	Q86V48	745	S	Phosphoserine	AGC	LUZP1	chr1:23092009-23092032|-;CCGCAACGCCTCTCTGgggctAAA;G
chr3:50355412-50355414|-	Q12893	329	T	Phosphothreonine	ACA	TMEM115	chr3:50355396-50355418|-;CCCCCTTCCCTGGGGgtgtgGGA;A
chr5:167375440-167375442|+	Q9NT68	157	S	Phosphoserine	TCT	TENM2	chr5:167375423-167375445|-;CCCTTACCCTGACTGactctGAC;P
chr4:973405-973407|-	P52824	26	S	Phosphoserine	AGC	DGKQ	chr4:973388-973410|-;CCTGAGCCCAGCACGgggctGCA;G
chr7:100887355-100887357|+	Q9BXP5	671	T	Phosphothreonine	ACG	SRRT	chr7:100887352-100887375|+;CTCacgccGTTGCTGAGTGTGCGG;A
chr2:27070123-27070125|+	Q8NDL9	841	S	Phosphoserine	TCT	AGBL5	chr2:27070103-27070126|-;CCAGGCCCCCACGGCCccgctCTG;P
chr13:114272363-114272365|+	Q13042	595	S	Phosphoserine	TCC	CDC16	chr13:114272348-114272369|-;CCAGATTCCAGACCttcctTGG;P
chr17:81219916-81219918|-	Q9UPN4	47	S	Phosphoserine	TCC	CEP131	chr17:81219912-81219935|+;CCAcggagACAGAGCGGACGATGG;P
chr13:23336343-23336345|-	Q9NZJ4	2511	S	Phosphoserine	TCC	SACS	chr13:23336340-23336362|+;ATTggatgCATATCTTTCTAAGG;P
chr1:26426426-26426428|+	Q9H9Z2	200	S	Phosphoserine	AGC	LIN28A	chr1:26426422-26426444|+;CCAcagccCTACCCTGCTCCCGG;G
chr20:5173616-5173618|+	O95674	51	T	Phosphothreonine	ACC	CDS2	chr20:5173613-5173636|+;GATaccccGGAGGTCCTCAATAGG;A
chr7:4759112-4759114|+	P85037	436	T	Phosphothreonine	ACC	FOXK1	chr7:4759109-4759132|+;CAGaccccAGAGTGCCTGTCTCGG;A
chr11:57699021-57699023|+	Q9C0B5	529	S	Phosphoserine	TCA	ZDHHC5	chr11:57699002-57699024|-;CCCAACACACCGAGAgccctCAC;P
chr17:40097270-40097272|-	P20393	55	S	Phosphoserine	TCC	NR1D1	chr17:40097267-40097289|+;GGGggatgGTGGGAAGTAGGTGG;P
chr19:15113802-15113804|+	Q6ZW31	683	S	Phosphoserine	AGC	SYDE1	chr19:15113798-15113820|+;TGAcagcgAGGACGAGGACGAGG;G
chr1:29303941-29303943|+	Q92729	865	Y	Phosphotyrosine	TAC	PTPRU	chr1:29303925-29303948|-;CCGGAAGGGCTCCCCAtaccaCAC;H
chr3:77617679-77617681|+	Q9HCK4	1154	T	Phosphothreonine	ACT	ROBO2	chr3:77617672-77617694|+;AACtcttaCTCCATCCCCACGGG;A
chr22:39511939-39511941|+	Q9NQG6	79	S	Phosphoserine	TCC	MIEF1	chr22:39511924-39511946|-;CCCAACTGGATGGGCtccccACG;P
chr3:127599390-127599392|+	P49736	27	S	Phosphoserine	AGC	MCM2	chr3:127599387-127599410|+;TCCagcccTGGCCGAAGCTCCCGG;G
chrX:134796131-134796133|-	Q7Z309	25	S	Phosphoserine	AGC	FAM122B	chrX:134796114-134796136|-;CCATGGATTAGGGGAgcgctGCT;G
chr19:39420801-39420803|+	Q9H7P9	450	S	Phosphoserine	TCT	PLEKHG2	chr19:39420782-39420804|-;CCTGACACCCCCACTtgggtCTC;P
chr22:40266865-40266867|+	Q9UPQ9	879	S	Phosphoserine	TCC	TNRC6B	chr22:40266845-40266868|-;CCAGTGGTTGGGAAGAgccatCCC;P
chr20:44116217-44116219|-	Q9BR39	486	S	Phosphoserine	TCA	JPH2	chr20:44116214-44116236|+;CGGtgacgGGGAGCCACCCTCGG;P
chrX:19966457-19966459|-	A2AJT9	78	S	Phosphoserine	TCA	CXorf23	chrX:19966456-19966478|+;GTGatctaTGTTCATAAGACTGG;P
chr16:89934965-89934967|+	Q13509	172	S	Phosphoserine	TCA	TUBB3	chr16:89934948-89934970|-;CCTTCAGCGTCGTGCcctcaCCC;P
chr1:51465312-51465314|-	P42566	108	S	Phosphoserine	AGT	EPS15	chr1:51465295-51465317|-;CCACTGATTAGCAAAggactACT;G
chr2:215944869-215944871|-	Q8N565	213	S	Phosphoserine	AGT	MREG	chr2:215944855-215944877|-;CCTCTCCTTTAGGGActtggAAA;G
chr10:132405116-132405118|+	Q6NUJ5	206	S	Phosphoserine	AGC	PWWP2B	chr10:132405109-132405131|+;GCTgggcaGCGGCCCGGACAGGG;G
chr16:2597681-2597683|+	O15530	529	S	Phosphoserine	AGC	PDPK1	chr16:2597678-2597701|+;CCCagcggGAACGCACACAAGTGG;G
chr7:158741648-158741650|-	A0FGR8	736	S	Phosphoserine	AGC	ESYT2	chr7:158741632-158741654|-;CCAGGAGGCTGGAGGagcttCTG;G
chr22:17818839-17818841|-	Q7RTP6	1274	S	Phosphoserine	TCC	MICAL3	chr22:17818836-17818858|+;AGGggatgGGACAGTGGCCTCGG;P
chr6:107634729-107634731|+	A7XYQ1	629	S	Phosphoserine	AGC	SOBP	chr6:107634725-107634747|+;CGGcagccCCCCGGGCCCCCCGG;G
chr10:97229187-97229189|-	Q14CB8	478	T	Phosphothreonine	ACA	ARHGAP19	chr10:97229175-97229196|-;CCACTTCAATCTTGttggtGTC;A
chr8:26653379-26653381|+	Q16555	537	S	Phosphoserine	TCT	DPYSL2	chr8:26653363-26653385|-;CCGGAACCTGCACCAgtctgGAT;P
chr12:45928495-45928497|-	Q99590	402	S	Phosphoserine	TCC	SCAF11	chr12:45928490-45928512|+;TCAttggaAGATGATTTTTCAGG;P
chr2:121430122-121430124|-	Q7Z460	656	T	Phosphothreonine	ACA	CLASP1	chr2:121430108-121430130|-;CCCCGGTTATCAGGTgtagaGGC;A
chr19:18392053-18392055|-	Q8N386	284	Y	Phosphotyrosine	TAC	LRRC25	chr19:18392034-18392057|-;CCAGTGACTGCAGGTTacagtAGA;C
chr13:41194171-41194173|-	Q8WVZ9	29	S	Phosphoserine	TCG	KBTBD7	chr13:41194170-41194193|+;CCGagggcTTGGAAATCCTCTTGG;P
chr19:3425123-3425125|+	P08651	194	S	Phosphoserine	AGT	NFIC	chr19:3425119-3425141|+;CGGcagtcCCCGGACAGGGATGG;G
chr1:201781114-201781116|+	Q8NEY1	490	S	Phosphoserine	AGC	NAV1	chr1:201781111-201781133|+;GGTagcctGAAGATGGAACCTGG;G
chr2:158631833-158631835|+	Q99569	412	T	Phosphothreonine	ACT	PKP4	chr2:158631828-158631850|+;ACAttactCCTATATATGAGGGG;A
chr5:116447612-116447614|-	Q9H2E6	698	S	Phosphoserine	TCC	SEMA6A	chr5:116447608-116447630|+;TCAtggagCCCCGGCGCGAGTGG;P
chr7:19698349-19698351|-	Q3B726	328	S	Phosphoserine	TCA	TWISTNB	chr7:19698344-19698366|+;TTTggtgaGCATTTCAAAGGTGG;P
chr1:159928472-159928474|-	Q9P2J2	972	T	Phosphothreonine	ACC	IGSF9	chr1:159928454-159928477|-;CCTGGGGGATACAGGAggggtTTC;A
chr2:65021126-65021128|+	P43007	527	S	Phosphoserine	TCC	SLC1A4	chr2:65021112-65021133|-;CCCCAGAACTGGAAtccaaGGA;P
chr15:25718365-25718367|-	O60312	466	S	Phosphoserine	TCG	ATP10A	chr15:25718364-25718387|+;CCGagtctGCCTCTTGGTACCTGG;P
chr17:7703304-7703306|+	Q9BUR4	489	T	Phosphothreonine	ACA	WRAP53	chr17:7703300-7703323|+;GCCcacagAGAGTGGGGACGAAGG;A
chr20:21246493-21246495|+	Q2M2Z5	647	S	Phosphoserine	TCT	KIZ	chr20:21246475-21246497|-;CCAGCCCTCTGGGATgagtcTGA;P
chr8:56009949-56009951|+	P07948	460	Y	Phosphotyrosine	TAC	LYN	chr8:56009932-56009954|-;CCGCCCTGTCCCAGGgctacAGG;H
chr17:81208933-81208935|-	Q9UPN4	89	S	Phosphoserine	TCC	CEP131	chr17:81208929-81208951|+;TGGgggagCCGCTCCGAGGCTGG;P
chr12:121274185-121274187|-	Q96RR4	114	S	Phosphoserine	AGC	CAMKK2	chr12:121274171-121274193|-;CCGTTCATGTCCAGGctgccACC;G
chr9:127447724-127447726|-	P30050	165	S	Phosphoserine	AGT	RPL12	chr9:127447712-127447733|-;CCTTTGTGCTTAACtctgtGGG;G
chr14:21017680-21017682|-	Q9UN36	344	S	Phosphoserine	TCC	NDRG2	chr14:21017677-21017699|+;GCGggaccGGTTGCCATCAACGG;P
chr8:80080346-80080348|-	P55327	36	S	Phosphoserine	TCT	TPD52	chr8:80080341-80080363|+;GGTggagaTGAATTTCCACTAGG;P
chr4:1728702-1728704|+	Q9Y6A5	434	S	Phosphoserine	AGC	TACC3	chr4:1728698-1728721|+;AGAaagccCTGAGACCAGGCTGGG;G
chr11:118628438-118628440|+	Q86UU1	539	S	Phosphoserine	AGC	PHLDB1	chr11:118628434-118628456|+;GCTgagccCAGCCTACAGTCTGG;G
chr8:26653319-26653321|+	Q16555	517	S	Phosphoserine	TCC	DPYSL2	chr8:26653299-26653322|-;CCAAGACAGTCACTCCagcctCCT;P
chr7:36406273-36406275|+	Q9NQW6	194	T	Phosphothreonine	ACT	ANLN	chr7:36406268-36406290|+;CGGcaactCCAGTTGGCAGAAGG;A
chr1:93877239-93877241|-	Q5QJE6	232	T	Phosphothreonine	ACA	DNTTIP2	chr1:93877223-93877245|-;CCTCTGAATTCACAGgtgtaCCC;A
chr16:24559566-24559568|+	Q7Z6E9	246	S	Phosphoserine	TCC	RBBP6	chr16:24559548-24559571|-;CCAGAGGAGCCATCTTcttccTCA;P
chr9:21974807-21974809|-	P42771	7	S	Phosphoserine	AGC	CDKN2A	chr9:21974791-21974814|-;CCGAAGGCTCCATGCTgctccCCG;G
chr5:179824082-179824084|+	Q13501	176	S	Phosphoserine	TCT	SQSTM1	chr5:179824066-179824088|-;CCCCTTCGGGCACCTgtctgAGG;P
chr4:112268176-112268178|+	Q63HQ0	226	S	Phosphoserine	TCC	AP1AR	chr4:112268161-112268183|-;CCAATGAGAGAACGTtccaaAAC;P
chr1:1437073-1437075|+	Q6PCB0	74	S	Phosphoserine	AGT	VWA1	chr1:1437066-1437088|+;GCGtgccaGTCTGGTGCACGTGG;G
chr22:29528160-29528162|-	Q13769	328	T	Phosphothreonine	ACA	THOC5	chr22:29528144-29528166|-;CCAACTGAACCCCCAgtgtgGGT;A
chr17:2282815-2282817|-	Q86US8	831	S	Phosphoserine	AGC	SMG6	chr17:2282800-2282822|-;CCGCCACTGGTCAGGgctcaGGT;G
chr9:135822441-135822443|-	Q5T5Y3	740	S	Phosphoserine	TCG	CAMSAP1	chr9:135822440-135822462|+;CCGagtcaGAATCCTGCCTGAGG;P
chr2:222941538-222941540|+	O95573	683	S	Phosphoserine	AGT	ACSL3	chr2:222941531-222941552|+;TCGtttgaGTCCTGAACCGTGG;G
chr19:18168880-18168882|+	O00459	655	Y	Phosphotyrosine	TAC	PIK3R2	chr19:18168874-18168895|+;GGCtgctaCGCCTGCTCCGTGG;C
chr1:66679713-66679715|+	Q9BQI5	259	T	Phosphothreonine	ACC	SGIP1	chr1:66679707-66679729|+;CCAgctacCCCACCCCGAACAGG;A
chrY:13335778-13335780|-	O14607	776	S	Phosphoserine	TCT	UTY	chrY:13335773-13335794|+;TTAggagaAGGTGTTGCTGTGG;P
chr6:33319096-33319098|-	Q9UER7	688	S	Phosphoserine	TCT	DAXX	chr6:33319093-33319115|+;GGGagagtCCACCCTCGTGGAGG;P
chr19:38251354-38251356|-	Q96A00	136	S	Phosphoserine	AGC	PPP1R14A	chr19:38251338-38251360|-;CCCGGTCCTGGAGGGggctgAGG;G
chr2:159097762-159097764|+	Q9C0D5	63	S	Phosphoserine	TCT	TANC1	chr2:159097745-159097768|-;CCAAAGGTGTCTCGATgtctcTGC;P
chr19:47066956-47066958|-	Q9UPT8	1104	S	Phosphoserine	TCT	ZC3H4	chr19:47066951-47066973|+;GTGggagaGGGCGCCTCAGCAGG;P
chr17:5023936-5023938|+	O43896	1033	S	Phosphoserine	TCC	KIF1C	chr17:5023917-5023939|-;CCACCATCCCCGCAGgaactCCC;P
chr1:112700325-112700327|+	Q9HCE1	969	S	Phosphoserine	AGC	MOV10	chr1:112700319-112700341|+;AAGctcagCCCCTCTACCTCAGG;G
chr2:55049758-55049760|-	Q9NQC3	181	S	Phosphoserine	TCC	RTN4	chr2:55049757-55049780|+;AGGagcccCTGCGCTTGGGCGCGG;P
chr3:111884810-111884812|+	Q86SQ0	245	S	Phosphoserine	AGC	PHLDB2	chr3:111884805-111884826|+;GCAgcagcCTGAGTCACATGGG;G
chr1:229508205-229508207|-	Q8WUM0	15	S	Phosphoserine	TCC	NUP133	chr1:229508200-229508221|+;CTTcgggaCCCGGTACCCGGGG;P
chrX:53550905-53550907|-	Q7Z6Z7	3127	S	Phosphoserine	AGC	HUWE1	chrX:53550888-53550910|-;CCTCCCTCTGTACCCgggctTCG;G
chr7:116526534-116526536|+	Q03135	14	Y	Phosphotyrosine	TAC	CAV1	chr7:116526529-116526551|+;ATCtctacACCGTTCCCATCCGG;C
chr11:62786928-62786930|+	Q9Y6J9	501	S	Phosphoserine	AGC	TAF6L	chr11:62786925-62786947|+;GAGagcccCCGGGGCAGCGGCGG;G
chrX:136510904-136510906|+	O43719	387	S	Phosphoserine	TCT	HTATSF1	chrX:136510888-136510910|-;CCTTAGGCGTTCAGAttctgTCT;P
chr4:27022673-27022675|+	Q9P246	640	S	Phosphoserine	TCG	STIM2	chr4:27022659-27022680|-;CCTCCCGAGGGGATtcgccTGT;P
chr22:23253936-23253938|+	P11274	473	S	Phosphoserine	AGC	BCR	chr22:23253929-23253951|+;CAGgggcaGCCGGGATGCGCTGG;G
chr1:200849758-200849760|+	Q08AD1	1008	S	Phosphoserine	TCT	CAMSAP2	chr1:200849741-200849763|-;CCTTGACACCTCCTCggtctGTG;P
chr7:8084953-8084955|+	Q86VQ1	412	S	Phosphoserine	AGC	GLCCI1	chr7:8084949-8084971|+;CAAcagctACATGTTCAAACGGG;G
chr7:101160528-101160530|+	P61966	147	S	Phosphoserine	TCG	AP1S1	chr7:101160513-101160535|-;CCTTAGGAGGATGAGtcgccACG;P
chr1:203056375-203056377|+	O75335	681	S	Phosphoserine	TCG	PPFIA4	chr1:203056360-203056382|-;CCACTGTCTGTTCAGtcgccAGT;P
chr20:38517589-38517591|+	Q86X10	379	T	Phosphothreonine	ACC	RALGAPB	chr20:38517584-38517606|+;GTAccaccCCCCCACATAACCGG;A
chr12:132570345-132570347|+	Q9HCM7	340	S	Phosphoserine	AGC	FBRSL1	chr12:132570341-132570363|+;CAGcagcgCCCCCCTGGGCCTGG;G
chrX:53084974-53084976|+	Q9H2G4	340	T	Phosphothreonine	ACC	TSPYL2	chrX:53084967-53084988|+;TCActcaaCCCCAATCCGCTGG;A
chr19:14054502-14054504|-	A6NDB9	375	S	Phosphoserine	AGC	PALM3	chr19:14054486-14054508|-;CCTCGGCCCCCAGCGggcttTCA;G
chr16:67927508-67927510|+	P11801	381	S	Phosphoserine	TCG	PSKH1	chr16:67927492-67927514|-;CCTTAAACGTGCCTCctcgcGCT;P
chr8:22138741-22138743|-	Q9H6H4	202	S	Phosphoserine	TCA	REEP4	chr8:22138738-22138760|+;ATCtgaccAACACTCATCCTCGG;P
chr13:109784485-109784487|-	Q9Y4H2	523	S	Phosphoserine	TCC	IRS2	chr13:109784484-109784506|+;TGGactcgGGCGTGTTGCTTCGG;P
chr3:47875868-47875870|-	P27816	713	S	Phosphoserine	TCA	MAP4	chr3:47875867-47875890|+;TTGaagtcTTTGCAGGTTGAGTGG;P
chr1:37540624-37540626|-	Q8TAD8	153	S	Phosphoserine	TCT	SNIP1	chr1:37540620-37540642|+;CGTtagacGTTCTCCTTTGGTGG;P
chr17:2058743-2058745|+	Q14526	704	S	Phosphoserine	AGC	HIC1	chr17:2058736-2058758|+;GGGcctcaGCCCCGACAAGGCGG;G
chr3:14146091-14146093|-	Q01831	891	S	Phosphoserine	AGC	XPC	chr3:14146075-14146097|-;CCGCTTCTGCTTGAGagctgGTC;G
chr15:57438846-57438848|+	Q0VF96	283	S	Phosphoserine	TCA	CGNL1	chr15:57438828-57438850|-;CCCTTCCGGCGACAGgattcAGC;P
chr8:133239055-133239057|-	Q92597	336	S	Phosphoserine	TCT	NDRG1	chr8:133239054-133239077|+;GAGaagtgACGCTGGAACCAGAGG;P
chr17:8146064-8146066|-	O15534	704	S	Phosphoserine	AGC	PER1	chr17:8146051-8146073|-;CCAGGGCGAGCGGGCtcaggGTG;G
chr1:154966454-154966456|-	P29353	349	Y	Phosphotyrosine	TAC	SHC1	chr1:154966437-154966460|-;CCCGGGAAGTCATTATagtacTGA;C
chr9:131147513-131147515|+	P35658	657	S	Phosphoserine	AGC	NUP214	chr9:131147509-131147531|+;TTCaagccCAGTGCCCTCAATGG;G
chr17:39629221-39629223|+	Q9UD71	45	S	Phosphoserine	TCC	PPP1R1B	chr17:39629205-39629226|-;CCGGCTCTCAGAGCactccTCA;P
chr13:109784890-109784892|-	Q9Y4H2	388	S	Phosphoserine	AGC	IRS2	chr13:109784876-109784899|-;CCGGGGCTCAGGGGGCtcccaGCC;G
chr19:10420801-10420803|+	P27815	13	S	Phosphoserine	TCT	PDE4A	chr19:10420784-10420807|-;CCTCGGAAAGGAGCCTgtctcTGT;P
chr4:67631755-67631757|-	A0AVT1	737	S	Phosphoserine	TCA	UBA6	chr4:67631753-67631775|+;GGTgactgCCAAAATAAACCTGG;P
chr3:15434505-15434507|+	Q96JC9	165	S	Phosphoserine	TCA	EAF1	chr3:15434487-15434509|-;CCCTTGAAAGATAACccctcACC;P
chr1:178885102-178885104|+	Q86X27	311	S	Phosphoserine	AGT	RALGPS2	chr1:178885098-178885120|+;ACAgagtgGACGAAAAAGTGTGG;G
chr3:12936311-12936313|-	Q6DN90	249	S	Phosphoserine	TCA	IQSEC1	chr3:12936310-12936333|+;GTGatttcACTTGCCTAGAGAAGG;P
chr17:61404742-61404744|+	Q13207	342	S	Phosphoserine	AGT	TBX2	chr17:61404739-61404762|+;CCCagtccGCTGCGCCTGCACCGG;G
chr10:68174544-68174546|+	Q86TC9	818	S	Phosphoserine	TCT	MYPN	chr10:68174530-68174551|-;CCCCAATTCCTGTCtctccTAC;P
chr19:45396927-45396929|-	Q8WUF5	110	S	Phosphoserine	AGC	PPP1R13L	chr19:45396910-45396932|-;CCCTTGGGGGACAGCgggctGTA;G
chr6:34528656-34528658|+	Q9BY11	79	S	Phosphoserine	AGC	PACSIN1	chr6:34528651-34528673|+;ATGgcagcCTGGAGCGGGCCTGG;G
chr10:133300015-133300017|-	Q9BSJ2	83	Y	Phosphotyrosine	TAC	TUBGCP2	chr10:133300011-133300033|+;ACAggtacACCAGCGGGTCAAGG;H
chr10:7746667-7746669|+	P19823	886	S	Phosphoserine	AGC	ITIH2	chr10:7746660-7746682|+;AGAggccaGCATGGAAGTGAAGG;G
chr16:2084381-2084383|+	P49815	1387	S	Phosphoserine	TCC	TSC2	chr16:2084363-2084385|-;CCCCTGAGCAAGTCCagctcCTC;P
chr17:7196246-7196248|-	P78352	425	S	Phosphoserine	AGC	DLG4	chr17:7196232-7196254|-;CCCCTTTTGGGGTTGctccgCAG;G
chr16:24823586-24823588|+	Q8NDV7	1890	S	Phosphoserine	TCA	TNRC6A	chr16:24823569-24823591|-;CCCTCGACTGTTCCCactcaTTC;P
chr6:47533635-47533637|+	Q9Y5K6	67	S	Phosphoserine	AGT	CD2AP	chr6:47533631-47533653|+;TGAcagttTGCCCATCAAACGGG;G
chr2:74556797-74556799|+	Q99704	377	Y	Phosphotyrosine	TAT	DOK1	chr2:74556782-74556804|-;CCTCCCCAGGGCCTTtatgaTCT;H
chr19:58550207-58550209|+	Q13263	752	S	Phosphoserine	TCA	TRIM28	chr19:58550191-58550213|-;CCTCCAGGAGAAGTTgtcacCTC;P
chr22:24338466-24338468|+	Q69YQ0	881	S	Phosphoserine	TCC	SPECC1L	chr22:24338451-24338473|-;CCTGCAGCAGCTGTGtccccTAT;P
chr16:2767747-2767749|+	Q9UQ35	2407	S	Phosphoserine	TCC	SRRM2	chr16:2767731-2767753|-;CCTTGACCGAGCTAGgtccaGAA;P
chr2:210298463-210298465|-	P05976	87	T	Phosphothreonine	ACC	MYL1	chr2:210298448-210298470|-;CCTGACCTCTGCATTggtggGAT;A
chr11:118900752-118900754|-	Q86UU0	997	S	Phosphoserine	TCT	BCL9L	chr11:118900747-118900769|+;GAAggagaCTTGAGCCTGCTGGG;P
chr2:101864948-101864950|+	O95819	629	S	Phosphoserine	TCT	MAP4K4	chr2:101864933-101864955|-;CCTGTGAGAACAACAtctcgCTC;P
chr14:64468458-64468460|+	P24588	22	S	Phosphoserine	AGT	AKAP5	chr14:64468453-64468475|+;AAGgtagtCCTGGGGCTGAAAGG;G
chr19:33801203-33801205|+	Q96SI1	35	S	Phosphoserine	TCG	KCTD15	chr19:33801184-33801206|-;CCGGCTGTCTCTCACccggtCGC;P
chr18:5410569-5410571|-	Q9Y2J2	706	T	Phosphothreonine	ACT	EPB41L3	chr18:5410553-5410575|-;CCAAAATACCAACCTcagtgGCA;A
chr21:32601944-32601946|-	P57076	264	Y	Phosphotyrosine	TAT	C21orf59	chr21:32601928-32601950|-;CCCATGGTGAGTTTAaatagGCA;C
chr3:53292393-53292395|-	Q9NPI6	353	S	Phosphoserine	TCT	DCP1A	chr3:53292390-53292412|+;TGGagaccTCTGTCTAGGCGTGG;P
chr10:34317262-34317264|-	Q8TEW0	973	S	Phosphoserine	TCT	PARD3	chr10:34317261-34317284|+;GAGagtggGAAGGCTGATCACTGG;P
chr11:65642595-65642597|+	Q96FS4	314	S	Phosphoserine	TCA	SIPA1	chr11:65642576-65642598|-;CCTGCGCCTGGGCTCagcttCAC;P
chr19:42254991-42254993|-	P50548	3	T	Phosphothreonine	ACC	ERF	chr19:42254974-42254996|-;CCACCTGTGTCCGCCggggtCTT;A
chr6:125257108-125257110|+	Q16890	146	T	Phosphothreonine	ACT	TPD52L1	chr6:125257104-125257126|+;TCCtacttTCAAATCATTTGAGG;A
chr1:228319021-228319023|+	Q5VST9	4757	S	Phosphoserine	TCC	OBSCN	chr1:228319002-228319024|-;CCGTGAGCCCACGCTggactCCA;P
chr5:39389885-39389887|-	P98082	170	Y	Phosphotyrosine	TAT	DAB2	chr5:39389881-39389903|+;CATtatagATAACTTGAAAAAGG;H
chr12:119676548-119676550|+	Q9Y478	182	S	Phosphoserine	TCT	PRKAB1	chr12:119676529-119676551|-;CCCAACAGAGCTGTCcagttCTC;P
chr6:139166802-139166804|+	Q9UBI9	264	S	Phosphoserine	TCC	HECA	chr6:139166788-139166809|-;CCTACGGTGCCCGTtccccCGG;P
chr4:71397630-71397632|+	Q9Y6R1	262	S	Phosphoserine	TCT	SLC4A4	chr4:71397613-71397636|-;CCAGTCTGAATGACATttctgATA;P
chr1:15929424-15929426|+	Q96T58	1062	S	Phosphoserine	AGC	SPEN	chr1:15929420-15929442|+;TGCcagccCCAAAGACTGTCAGG;G
chr10:21727915-21727917|+	P55197	684	S	Phosphoserine	AGT	MLLT10	chr10:21727908-21727929|+;CCGaggaaGTCTCTCGCCACGG;G
chr6:33443892-33443894|+	Q96PV0	1114	S	Phosphoserine	AGC	SYNGAP1	chr6:33443885-33443908|+;GGAgggcaGCATTGGGGGCAGCGG;G
chr22:31463858-31463860|-	Q9NRA8	136	S	Phosphoserine	TCA	EIF4ENIF1	chr22:31463857-31463880|+;CTGagcgcCGGGAGCTAACAGCGG;P
chr5:14488003-14488005|+	O75962	2459	S	Phosphoserine	TCG	TRIO	chr5:14487986-14488008|-;CCGCTTCGCCGCTGAactcgCCG;P
chr10:60055673-60055675|-	Q12955	4350	S	Phosphoserine	AGT	ANK3	chr10:60055657-60055679|-;CCTTTTGCTCAGACCcactgGAC;G
chr19:16392316-16392318|-	Q9UBC2	697	S	Phosphoserine	TCC	EPS15L1	chr19:16392314-16392336|+;AAGgaaggGTTTTTCGTGAATGG;P
chr9:136942290-136942292|-	Q969U6	284	S	Phosphoserine	AGC	FBXW5	chr9:136942274-136942296|-;CCACCTCCTCGTTGTcgctgCCC;G
chr4:88067973-88067975|+	Q13563	812	S	Phosphoserine	TCT	PKD2	chr4:88067954-88067976|-;CCCTCGAAGCCTGGAtgactCTG;P
chr1:52413894-52413896|+	Q8NAV1	209	S	Phosphoserine	TCA	PRPF38A	chr1:52413875-52413897|-;CCAGTTGGAAAGAGTgccatCAC;P
chr1:8358758-8358760|-	Q9P2R6	1259	Y	Phosphotyrosine	TAC	RERE	chr1:8358757-8358779|+;CGTactcgCTCAGAGTCCGAAGG;H
chr5:72199248-72199250|+	P46821	1965	S	Phosphoserine	AGC	MAP1B	chr5:72199245-72199267|+;ACCagcccCCCCGAAGTGAGTGG;G
chr5:132825832-132825834|-	Q2M3G4	103	T	Phosphothreonine	ACC	SHROOM1	chr5:132825814-132825837|-;CCTGTTCAGTGGTCCCggggtCCC;A
chr22:23253894-23253896|+	P11274	459	S	Phosphoserine	TCG	BCR	chr22:23253879-23253901|-;CCCTACATTGATGACtcgccCTC;P
chr19:49670267-49670269|+	Q9HB09	245	S	Phosphoserine	TCT	BCL2L12	chr19:49670251-49670272|-;CCGCCTGTCCTCCGactctTTC;P
chr5:172187983-172187985|-	O94804	20	S	Phosphoserine	TCC	STK10	chr5:172187980-172188002|+;GCGggactTTCTCTTCTCGAAGG;P
chr11:65275976-65275978|+	Q14181	147	S	Phosphoserine	TCA	POLA2	chr11:65275960-65275982|-;CCCCCATCAGCTACTctcacCGT;P
chrX:130130150-130130152|-	O95831	530	S	Phosphoserine	TCA	AIFM1	chrX:130130149-130130172|+;CTGatcggATACCAGTTCCTGTGG;P
chrX:115645062-115645064|+	P13797	409	S	Phosphoserine	TCT	PLS3	chrX:115645046-115645068|-;CCGTAACTGGATGAActctcTTG;P
chr22:19720825-19720827|+	Q99719	225	S	Phosphoserine	TCG	2017-09-05	chr22:19720806-19720828|-;CCAGTTCCCTGAGTGtgactCGG;P
chr8:17645935-17645937|-	Q9ULD2	1268	S	Phosphoserine	TCA	MTUS1	chr8:17645930-17645952|+;CTGggtgaAATGCTGGGGCTAGG;P
chr22:49774245-49774247|-	O95696	1055	S	Phosphoserine	AGT	BRD1	chr22:49774230-49774252|-;CCGTCAGTCAATGTCactgaGGT;G
chr11:60095576-60095578|+	Q01362	219	Y	Phosphotyrosine	TAT	MS4A2	chr11:60095561-60095583|-;CCAGAGGATCGTGTTtatgaAGA;H
chr1:205094886-205094888|-	Q15291	525	S	Phosphoserine	AGC	RBBP5	chr1:205094872-205094894|-;CCTGTCAAGGGCTGGctgagTTC;G
chr11:65635353-65635355|+	Q9H6A9	1697	S	Phosphoserine	TCC	PCNX3	chr11:65635337-65635359|-;CCTCAGCAACACGCCctcccTGC;P
chr2:219485033-219485035|+	Q15772	2524	S	Phosphoserine	TCC	SPEG	chr2:219485013-219485036|-;CCACCACGCCTTCCGCcgagtCCC;P
chr5:31515213-31515215|-	Q9NRR4	355	S	Phosphoserine	TCC	DROSHA	chr5:31515209-31515231|+;TTGgggagCGACTTCAAAAGAGG;P
chr10:43387240-43387242|-	P52597	215	T	Phosphothreonine	ACT	HNRNPF	chr10:43387223-43387245|-;CCAATGTACCTCCTGgcagtCCC;A
chr12:22457139-22457141|-	Q86YS7	852	S	Phosphoserine	AGT	C2CD5	chr12:22457125-22457147|-;CCATCACCCACTGGActtgcTTT;G
chr5:677956-677958|-	O94811	35	S	Phosphoserine	TCG	TPPP	chr5:677955-677978|+;CCGattccAGCGACAGCCTCTTGG;P
chr9:128656682-128656684|-	Q96EX3	15	S	Phosphoserine	AGC	WDR34	chr9:128656669-128656691|-;CCGCAACACCAGCGCttcccGCC;G
chr17:7563638-7563640|+	Q9H4L4	188	S	Phosphoserine	TCC	SENP3	chr17:7563619-7563641|-;CCCCTGTTGTCGTTTtgactCCC;P
chr14:69055186-69055188|-	Q96JK2	500	T	Phosphothreonine	ACA	DCAF5	chr14:69055173-69055195|-;CCTCACACGTGGGTGttggtGGA;A
chrX:11144137-11144139|-	O43182	673	S	Phosphoserine	TCC	ARHGAP6	chrX:11144132-11144154|+;ACTggggaGTTGTTGTCATAAGG;P
chr1:154254060-154254062|+	Q14157	609	S	Phosphoserine	TCA	UBAP2L	chr1:154254042-154254065|-;CCCAGCTCCATCTCTTcatcaCCC;P
chr2:164705103-164705105|-	Q53SF7	371	S	Phosphoserine	AGT	COBLL1	chr2:164705089-164705112|-;CCTGCTTCACAGGGACtctggAAA;G
chr10:11463002-11463004|-	Q92738	642	S	Phosphoserine	TCT	USP6NL	chr10:11462999-11463021|+;GGGagagtTTCCGTGGTAAACGG;P
chr13:77098547-77098549|-	O75592	2831	S	Phosphoserine	TCT	MYCBP2	chr13:77098542-77098564|+;GATttagaACGTTCCCGAGGAGG;P
chr7:5361635-5361637|-	O15417	1540	S	Phosphoserine	TCG	TNRC18	chr7:5361630-5361651|+;GGGggcgaCAGGGCGCTCGGGG;P
chr21:43687911-43687913|+	Q14684	513	S	Phosphoserine	TCC	RRP1B	chr21:43687893-43687915|-;CCTCAGGGACCTAGAgggtcCCC;P
chr12:122377455-122377457|-	P30622	197	S	Phosphoserine	TCC	CLIP1	chr12:122377450-122377471|+;AGGttggaGATAGATTCACTGG;P
chr11:66058364-66058366|+	Q13435	309	S	Phosphoserine	TCA	SF3B2	chr11:66058347-66058369|-;CCCTGGGCCAGTCAGcgtcaGAG;P
chr16:1961820-1961822|+	O96000	145	S	Phosphoserine	TCT	NDUFB10	chr16:1961804-1961826|-;CCTGGGGGCCTACAGttctgCCA;P
chr11:67250677-67250679|+	Q9Y2K7	883	S	Phosphoserine	AGT	KDM2A	chr11:67250670-67250693|+;CCGgggcaGTTGGGCTCAGGATGG;G
chr8:65604505-65604507|-	Q9NVT9	246	S	Phosphoserine	AGT	ARMC1	chr8:65604489-65604511|-;CCTGTTCCTTTGTGGgactcTCA;G
chr10:60082165-60082167|-	Q12955	1445	S	Phosphoserine	TCA	ANK3	chr10:60082161-60082183|+;GATctgacTCTGTCTCCTTTTGG;P
chr10:13657189-13657191|-	Q9P2Q2	800	S	Phosphoserine	AGC	FRMD4A	chr10:13657176-13657198|-;CCAGGTTGGGCATGCtgcccGAG;G
chr7:45068460-45068462|+	Q9BSQ5	164	S	Phosphoserine	TCC	CCM2	chr7:45068443-45068466|-;CCCAGGACCCAGGGATctcccCCA;P
chr11:34471398-34471400|+	P04040	517	S	Phosphoserine	TCT	CAT	chr11:34471381-34471403|-;CCTTTGTGCAGTCCGgatctCAC;P
chr1:154260026-154260028|+	Q14157	859	S	Phosphoserine	TCT	UBAP2L	chr1:154260012-154260033|-;CCAGCAACCCTTATtctggTAG;P
chr19:8486325-8486327|+	P52272	633	S	Phosphoserine	AGC	HNRNPM	chr19:8486322-8486344|+;GGAagcttCGCAGGTTCCTTTGG;G
chr5:17275871-17275873|+	P80723	219	S	Phosphoserine	TCC	BASP1	chr5:17275857-17275878|-;CCCCGGCAGCTAATtccgaCCA;P
chr7:2255086-2255088|-	Q9Y5X2	456	S	Phosphoserine	TCC	SNX8	chr7:2255082-2255104|+;GCGgggagCACGGTGGGGTCAGG;P
chr10:102376340-102376342|+	Q92538	1318	S	Phosphoserine	TCC	GBF1	chr10:102376321-102376343|-;CCTGGATCGAGGGTAcacttCCG;P
chrX:134787489-134787491|-	Q7Z309	141	S	Phosphoserine	AGT	FAM122B	chrX:134787471-134787494|-;CCTTGAAAATCGTCTTggactGGG;G
chr9:114358116-114358118|-	Q7Z591	848	S	Phosphoserine	TCC	AKNA	chr9:114358114-114358136|+;AGGgatgcCTGGAAACCTGGTGG;P
chr8:120003024-120003026|+	Q8TB45	280	S	Phosphoserine	AGC	DEPTOR	chr8:120003019-120003040|+;GAAgcagcATGAGCAGCTGTGG;G
chr16:2084474-2084476|+	P49815	1418	S	Phosphoserine	TCA	TSC2	chr16:2084456-2084478|-;CCTGAGGTTAAGGCCcggtcACA;P
chr17:38674439-38674441|-	A6NHQ4	19	S	Phosphoserine	TCG	C17orf96	chr17:38674437-38674459|+;GGCgacccTCGCGGGGACGCCGG;P
chr4:128107304-128107306|+	Q659C4	327	S	Phosphoserine	TCA	LARP1B	chr4:128107286-128107309|-;CCAGGCCAAGCCTTTTgctcaCAT;P
chr7:113918859-113918861|-	Q16821	46	S	Phosphoserine	TCT	PPP1R3A	chr7:113918854-113918876|+;GAAtcagaACCTCGTCTACTTGG;P
chr8:1882734-1882736|+	O15013	379	S	Phosphoserine	TCT	ARHGEF10	chr8:1882717-1882739|-;CCTTCATCAGGACCAagtctCTC;P
chr1:11673741-11673743|+	Q9NRD1	258	S	Phosphoserine	AGC	FBXO6	chr1:11673736-11673758|+;TCGtcagcCCCAAGATGACCAGG;G
chr17:3020534-3020536|+	Q684P5	564	S	Phosphoserine	TCG	RAP1GAP2	chr17:3020519-3020541|-;CCCATCAAGCGACGCtcgggGCT;P
chr19:47000614-47000616|+	Q9NRY4	1476	S	Phosphoserine	TCG	ARHGAP35	chr19:47000599-47000621|-;CCGTCGCCCCCACAGtcgccTCC;P
chr7:131504434-131504436|-	O00592	518	T	Phosphothreonine	ACC	PODXL	chr7:131504418-131504440|-;CCTGCATCTCAGAAGaggtcTCC;A
chr15:101286219-101286221|-	P09661	178	S	Phosphoserine	AGC	SNRPA1	chr15:101286203-101286226|-;CCGTGTCTTACGTTTTgcttcTCC;G
chr17:43091523-43091525|-	P38398	1336	S	Phosphoserine	AGT	BRCA1	chr17:43091510-43091532|-;CCAATTCCTTGTCACtcagaCCA;G
chr11:66624690-66624692|+	Q96PK6	272	S	Phosphoserine	TCT	RBM14	chr11:66624670-66624693|-;CCATGACAGCCCAGGCagcctCTT;P
chr4:113343038-113343040|+	Q01484	1382	Y	Phosphotyrosine	TAC	ANK2	chr4:113343033-113343054|+;CCAtctacGTTGATTGTTTCGG;C
chr19:48446033-48446035|+	Q9BQ67	10	T	Phosphothreonine	ACG	GRWD1	chr19:48446026-48446048|+;GCGgcgcaCGTGTGAAACCGGGG;A
chr11:46695976-46695978|-	Q07960	44	S	Phosphoserine	TCA	ARHGAP1	chr11:46695971-46695993|+;CCAcctgaCTTGGGGAAGTCAGG;P
chr17:4539658-4539660|-	Q9BQG0	1248	S	Phosphoserine	TCC	MYBBP1A	chr17:4539654-4539677|+;TTGgggatTTGGCAGGGGTGCTGG;P
chr4:1711981-1711983|-	Q14493	23	S	Phosphoserine	TCC	SLBP	chr4:1711976-1711998|+;GCGggggaCGGCGGGCTGCGGGG;P
chr17:17796150-17796152|+	Q7Z5J4	1068	T	Phosphothreonine	ACG	RAI1	chr17:17796144-17796166|+;CCCcgcacGCCCGGACCCCCAGG;A
chr16:89280965-89280967|-	Q6UB99	1859	S	Phosphoserine	TCG	ANKRD11	chr16:89280963-89280985|+;GGCgacggGAGGCCATAGTCTGG;P
chr9:127507010-127507012|-	Q96TA1	692	S	Phosphoserine	TCG	FAM129B	chr9:127507007-127507029|+;CGGcgaggAGGCCTCGGGGGCGG;P
chr2:191836589-191836591|-	O95810	204	S	Phosphoserine	TCA	SDPR	chr2:191836584-191836605|+;TCAtctgaGGAGAGGTCCACGG;P
chr11:118339454-118339456|-	P04234	149	Y	Phosphotyrosine	TAT	CD3D	chr11:118339438-118339460|-;CCTCAACGCTCACCTgatagACC;C
chr14:64766729-64766731|-	P11277	2114	S	Phosphoserine	TCC	SPTB	chr14:64766724-64766745|+;ACCggggaCGTTCTCTCGGTGG;P
chr5:72196263-72196265|+	P46821	970	S	Phosphoserine	AGC	MAP1B	chr5:72196259-72196281|+;GCAcagccCCACTGAGGATGAGG;G
chr8:80976592-80976594|-	Q9NWQ8	417	Y	Phosphotyrosine	TAC	PAG1	chr8:80976587-80976609|+;CTCtcgtaGTCGTTCTCCTTTGG;H
chr17:17247140-17247142|-	Q9UNS2	410	S	Phosphoserine	TCA	COPS3	chr17:17247138-17247160|+;TGTgagccCATACTCTGTAAAGG;P
chr7:100430187-100430189|+	Q7L2J0	57	S	Phosphoserine	TCT	MEPCE	chr7:100430169-100430191|-;CCGGGTCGTTGCGCGccatcTGC;P
chr3:47676635-47676637|-	Q92922	573	S	Phosphoserine	TCA	SMARCC1	chr3:47676630-47676652|+;TGAggtgaTCGAAGATGCAGAGG;P
chr14:35404537-35404539|-	P25963	36	S	Phosphoserine	TCC	NFKBIA	chr14:35404536-35404558|+;TGGagtccAGGCCGCTGTCGTGG;P
chr12:131911942-131911944|+	O75385	317	S	Phosphoserine	TCC	ULK1	chr12:131911923-131911945|-;CCCCTCCGTTGACTCtcagtCCC;P
chr15:76292503-76292505|-	P13804	93	T	Phosphothreonine	ACA	ETFA	chr15:76292490-76292512|-;CCAAAATCAATGGTGtcagtTCC;A
chr10:95432482-95432484|-	Q9BX66	89	S	Phosphoserine	AGC	SORBS1	chr10:95432467-95432489|-;CCGGGTTTCCTGAGGgctcgCAG;G
chr6:27452962-27452964|-	Q99676	199	S	Phosphoserine	TCT	ZNF184	chr6:27452960-27452983|+;GGAgatggTTCTTGTGTTACAAGG;P
chr19:40394131-40394133|-	Q9BXM0	1407	S	Phosphoserine	TCA	PRX	chr19:40394126-40394148|+;TTGggtgaCTTCTCTCTGACGGG;P
chr16:57529142-57529144|-	Q96A19	12	S	Phosphoserine	TCC	CCDC102A	chr16:57529137-57529159|+;TGCggggaCTCGGCCAGCCGGGG;P
chr13:114272321-114272323|+	Q13042	581	T	Phosphothreonine	ACG	CDC16	chr13:114272318-114272341|+;CTTacgccATTGGAAACCTCAAGG;A
chr19:41259680-41259682|+	P30530	821	Y	Phosphotyrosine	TAT	AXL	chr19:41259676-41259698|+;CCTctatgTCAACATGGATGAGG;C
chrX:18246650-18246652|-	Q9UQR0	583	S	Phosphoserine	TCA	SCML2	chrX:18246645-18246667|+;AGTggtgaACTTGTGGTGCCTGG;P
chr17:4555292-4555294|-	Q9BQG0	11	S	Phosphoserine	TCG	MYBBP1A	chr17:4555287-4555309|+;CCAggcgaCATCGGCTGGGCGGG;P
chr20:5923345-5923347|+	P05060	401	Y	Phosphotyrosine	TAT	CHGB	chr20:5923341-5923363|+;TGGatatgGTGAAGAAAGTGAGG;C
chr19:6678283-6678285|-	P01024	1573	S	Phosphoserine	TCG	C3	chr19:6678278-6678300|+;TCAtccgaGCCTGGAGTGGAGGG;P
chr1:28474024-28474026|+	Q8IZ21	432	T	Phosphothreonine	ACT	PHACTR4	chr1:28474019-28474040|+;CCAtgactCCTATTCTGGAGGG;A
chr17:80146926-80146928|-	P38919	12	S	Phosphoserine	TCG	EIF4A3	chr17:80146925-80146948|+;CCGagcccGAGGTCGCCATCGTGG;P
chr11:62532764-62532766|-	Q09666	551	T	Phosphothreonine	ACC	AHNAK	chr11:62532749-62532771|-;CCTAGGGCCTGTCAAggttcCCT;A
chr10:128115616-128115618|-	P46013	264	S	Phosphoserine	TCT	MKI67	chr10:128115615-128115637|+;CAGattttCTACAATACTGTAGG;P
chr19:6707497-6707499|-	P01024	672	S	Phosphoserine	TCC	C3	chr19:6707494-6707516|+;CACggaacGGCGTCGGCGGGCGG;P
chrX:78118115-78118117|+	P00558	196	Y	Phosphotyrosine	TAC	PGK1	chrX:78118111-78118133|+;GAActactTTGCAAAGGCCTTGG;C
chr2:27240934-27240936|+	P27708	1873	S	Phosphoserine	TCT	CAD	chr2:27240919-27240941|-;CCAAAGGAGAAGTCCtctcgGAA;P
chr3:183989333-183989335|-	O15440	60	S	Phosphoserine	TCT	ABCC5	chr3:183989329-183989351|+;CAAgagagAGGCCCTCGGCTCGG;P
chr1:37706978-37706980|+	Q53HL2	238	S	Phosphoserine	AGC	CDCA8	chr1:37706971-37706993|+;TATtcagaGCCTGCGATTATTGG;G
chr5:151045945-151045947|-	Q15025	284	S	Phosphoserine	AGT	TNIP1	chr5:151045929-151045951|-;CCTTACCTGCCGTCAcactaGCC;G
chr18:58919227-58919229|+	Q9HCE3	314	S	Phosphoserine	TCT	ZNF532	chr18:58919209-58919231|-;CCGAGAGCCGCTGACaagtcTCC;P
chr13:52378581-52378583|-	Q9NS62	463	S	Phosphoserine	TCG	THSD1	chr13:52378578-52378600|+;GTCcgagtTCTTCCGGAAGCTGG;P
chr18:62187569-62187571|+	Q9P260	22	S	Phosphoserine	TCG	KIAA1468	chr18:62187554-62187576|-;CCATTTCTCAGTGATtcggaTGA;P
chr16:22264860-22264862|+	O00418	474	S	Phosphoserine	AGC	EEF2K	chr16:22264857-22264880|+;GACagcctGGGCAGCTCTGGACGG;G
chr14:100137610-100137612|+	Q9UI08	331	S	Phosphoserine	TCG	EVL	chr14:100137592-100137614|-;CCCTGGGAGCGGAGCaactcGGT;P
chr14:55369850-55369852|-	Q6ZNE5	416	S	Phosphoserine	TCA	ATG14	chr14:55369847-55369869|+;ATCtgattCTCCAGCAACTCCGG;P
chr6:37444136-37444138|+	Q8N1G2	91	S	Phosphoserine	TCC	CMTR1	chr6:37444119-37444142|-;CCATGTATAATAGCGTctcccAGA;P
chr10:67884761-67884763|+	Q96EB6	14	S	Phosphoserine	TCC	SIRT1	chr10:67884744-67884766|-;CCCTTCAGCCCGGCGgctccCCC;P
chr17:74748850-74748852|+	O14745	2	S	Phosphoserine	AGC	SLC9A3R1	chr17:74748847-74748869|+;ATGagcgcGGACGCAGCGGCCGG;G
chr20:35504781-35504783|+	Q9BV73	2138	S	Phosphoserine	TCT	CEP250	chr20:35504766-35504787|-;CCAATGGAGGAACAatctcTAA;P
chr1:3625112-3625114|+	Q5T0D9	14	S	Phosphoserine	AGC	TPRG1L	chr1:3625108-3625130|+;TACgagccCCACGGCGGTGCTGG;G
chr5:6599977-6599979|-	Q08J23	751	S	Phosphoserine	AGT	NSUN2	chr5:6599960-6599982|-;CCTGCTGTCACGTCTggactGTT;G
chr19:43553087-43553089|-	P18887	202	T	Phosphothreonine	ACA	XRCC1	chr19:43553070-43553092|-;CCTGCTGGGTCGCTGgctgtGAC;A
chr16:69871859-69871861|+	O00308	211	S	Phosphoserine	AGC	WWP2	chr16:69871856-69871879|+;CAAagcccCGGTGCTCGGAGCCGG;G
chr8:38030709-38030711|+	Q13541	46	T	Phosphothreonine	ACC	EIF4EBP1	chr8:38030706-38030728|+;ACCaccccGGGAGGTAGGCGCGG;A
chr7:100477352-100477354|-	Q9Y3Q8	229	T	Phosphothreonine	ACC	TSC22D4	chr7:100477337-100477359|-;CCGGGACAGTGGAGGggtccTGG;A
chr2:168075166-168075168|-	Q9UEW8	385	S	Phosphoserine	AGT	STK39	chr2:168075153-168075175|-;CCATCTCGTCGTCACtccacTCC;G
chr19:35722577-35722579|+	Q9UMN6	861	S	Phosphoserine	TCC	KMT2B	chr19:35722561-35722583|-;CCCCCAGGGTCCCGAgtcccCTG;P
chr14:73491195-73491197|+	Q9H6W3	60	S	Phosphoserine	AGC	C14orf169	chr14:73491188-73491210|+;GCTgcctaGCGAGAACTCGGAGG;G
chr13:46712537-46712539|+	Q9Y2L9	532	S	Phosphoserine	TCC	LRCH1	chr13:46712519-46712541|-;CCACAGATTAGAGAGaactcCCC;P
chrX:119583154-119583156|+	P49459	120	S	Phosphoserine	AGT	UBE2A	chrX:119583150-119583172|+;CAAtagtcCAGCAAACAGCCAGG;G
chr7:37224932-37224934|-	Q92556	216	Y	Phosphotyrosine	TAC	ELMO1	chr7:37224916-37224938|-;CCTGCGCCACTTTCTggtagAGG;C
chr4:38137219-38137221|+	Q86TI0	1131	T	Phosphothreonine	ACC	TBC1D1	chr4:38137214-38137236|+;TGCttaccTTAGAACTGGAGCGG;A
chr17:42290005-42290007|+	P42229	90	Y	Phosphotyrosine	TAC	STAT5A	chr17:42290001-42290023|+;GCActacgCCACGCAGCTCCAGG;C
chr2:43918086-43918088|-	P42704	1029	S	Phosphoserine	TCA	LRPPRC	chr2:43918085-43918107|+;TTGaggctGACGAAGAATTCAGG;P
chr1:153360830-153360832|+	P06702	113	T	Phosphothreonine	ACC	S100A9	chr1:153360826-153360849|+;GGGcacccCCTAAGACCACAGTGG;A
chr15:72209857-72209859|-	P14618	127	S	Phosphoserine	AGC	PKM	chr15:72209844-72209866|-;CCTCTGCAGTGCCGCtctagGGA;G
chr8:73582807-73582809|-	Q9NUL3	395	S	Phosphoserine	AGT	STAU2	chr8:73582792-73582814|-;CCCAGGCTTTGGACCactccATC;G
chr2:235041655-235041657|+	Q9P0V3	296	S	Phosphoserine	TCT	SH3BP4	chr2:235041636-235041658|-;CCACAGGAAGCTGGCccggtCTT;P
chr12:56712544-56712546|-	Q13765	214	T	Phosphothreonine	ACA	NACA	chr12:56712530-56712552|-;CCATATGGTTACATTgttaaTTC;A
chr9:127789508-127789510|+	P50750	362	T	Phosphothreonine	ACC	CDK9	chr9:127789501-127789523|+;TCCcgccaCCACCAACCAGACGG;A
chr3:47569185-47569187|-	O95196	475	S	Phosphoserine	TCC	CSPG5	chr3:47569181-47569203|+;AGAgggagAAGTTATCATTGTGG;P
chr2:135876327-135876329|-	Q14566	13	S	Phosphoserine	AGC	MCM6	chr2:135876314-135876336|-;CCTCCAGGTGCTGGCtgccgGCG;G
chrX:154351623-154351625|-	P21333	2327	S	Phosphoserine	TCT	FLNA	chrX:154351622-154351645|+;GAGaagccACAGGCACCACGAAGG;P
chr7:133480123-133480125|+	Q96A65	468	S	Phosphoserine	AGT	EXOC4	chr7:133480117-133480139|+;AGTcggagTGGAGAACTGCAAGG;G
chr18:46828039-46828041|-	O75928	476	S	Phosphoserine	AGC	PIAS2	chr18:46828023-46828045|-;CCTCTTCGTCAGAAGagcttTCT;G
chr3:53185625-53185627|+	Q05655	304	S	Phosphoserine	TCA	PRKCD	chr3:53185608-53185630|-;CCTCCCGGAGATCAGactcaGCC;P
chr19:2116698-2116700|-	O14617	636	S	Phosphoserine	TCA	AP3D1	chr19:2116696-2116718|+;TCTgactcGCTGTCCGAGAGTGG;P
chr7:55201224-55201226|+	P00533	995	S	Phosphoserine	TCC	EGFR	chr7:55201209-55201231|-;CCAAGTCCTACAGACtccaaCTT;P
chr7:152154304-152154306|-	Q8NEZ4	4034	S	Phosphoserine	TCC	KMT2C	chr7:152154299-152154321|+;ATGggggaCGGCACCGGTTCTGG;P
chrX:15258887-15258889|-	Q96DX5	51	S	Phosphoserine	TCT	ASB9	chrX:15258883-15258905|+;TCAgagacAGCTGATGTCCGTGG;P
chr8:66664655-66664657|-	Q96JH7	768	S	Phosphoserine	TCA	VCPIP1	chr8:66664650-66664671|+;GTCggtgaATAGGGAGCCTTGG;P
chr10:25598219-25598221|+	Q5T848	865	S	Phosphoserine	AGC	GPR158	chr10:25598215-25598237|+;AGAcagcgAGGCTGAGTCCACGG;G
chr11:3705264-3705266|-	P52948	1023	S	Phosphoserine	TCT	NUP98	chr11:3705262-3705284|+;TGAgaagtATCTGCTTTGGAAGG;P
chr1:48359651-48359653|-	Q9NWH7	343	S	Phosphoserine	TCA	SPATA6	chr1:48359646-48359667|+;GGTgctgaATGGACTAGCAAGG;P
chr3:31533083-31533085|+	Q8TCJ2	29	S	Phosphoserine	AGC	STT3B	chr3:31533080-31533102|+;AACagccgGCACGGCCACCACGG;G
chr11:397039-397041|+	Q9Y446	180	S	Phosphoserine	TCC	PKP3	chr11:397022-397045|-;CCGACTATGACACACTctcccTGC;P
chr7:130024320-130024322|-	Q86WB0	321	S	Phosphoserine	TCT	ZC3HC1	chr7:130024315-130024337|+;CGAggagaTTCAGGCACCAGAGG;P
chr12:113185335-113185337|-	Q8TDD1	39	S	Phosphoserine	AGC	DDX54	chr12:113185321-113185343|-;CCGTCCTCCGAGTCGctgccGCG;G
chr3:184187895-184187897|+	Q9NUQ8	161	S	Phosphoserine	AGC	ABCF3	chr3:184187890-184187912|+;CAGgcagcAGAAAGGAGAGTCGG;G
chr2:62955655-62955657|+	Q8NDI1	854	S	Phosphoserine	AGT	EHBP1	chr2:62955651-62955674|+;GCTaagtgATGTGAGGAGCATTGG;G
chr5:40854285-40854287|+	Q9BX69	985	S	Phosphoserine	TCT	CARD6	chr5:40854267-40854289|-;CCCTCCCAAACTAAAccttcTCC;P
chr8:37874832-37874834|-	Q6WKZ4	435	S	Phosphoserine	TCT	RAB11FIP1	chr8:37874829-37874852|+;CAAagaggACCTCCTGCTCTCTGG;P
chr8:70156904-70156906|-	Q15596	487	S	Phosphoserine	TCA	NCOA2	chr8:70156899-70156921|+;CTTggtgaAAGCATGGAGGTGGG;P
chr12:52520051-52520053|-	P13647	82	S	Phosphoserine	AGC	KRT5	chr12:52520034-52520056|-;CCAAACCGGTTCCTGaagctGCC;G
chr11:64354113-64354115|+	A6NC98	1348	S	Phosphoserine	AGC	CCDC88B	chr11:64354109-64354131|+;CGAgagccTGGGGGGCCCCCCGG;G
chr2:241229652-241229654|-	Q00341	1252	S	Phosphoserine	AGC	HDLBP	chr2:241229636-241229658|-;CCACCTGAGCCCCAAagctgGGA;G
chr11:100949920-100949922|+	A6NI28	376	Y	Phosphotyrosine	TAT	ARHGAP42	chr11:100949903-100949926|-;CCTTTGTTTTTTAGATttataCTC;H
chr17:63835526-63835528|-	Q92925	203	S	Phosphoserine	AGT	SMARCD2	chr17:63835513-63835535|-;CCGCCTTGCTGGGACtgaacGTA;G
chr15:64865118-64865120|+	Q8TD55	235	S	Phosphoserine	TCA	PLEKHO2	chr15:64865104-64865125|-;CCCCAACCCCTGTCtcagcAAG;P
chr10:67912719-67912721|+	Q96EB6	535	S	Phosphoserine	TCA	SIRT1	chr10:67912702-67912725|-;CCACACCTCTTCATGTttcagAAG;P
chr4:86750508-86750510|+	Q12923	897	S	Phosphoserine	TCT	PTPN13	chr4:86750489-86750511|-;CCTGAATCTCCAAGCagagtCTG;P
chr1:153953360-153953362|-	Q53ET0	171	S	Phosphoserine	TCT	CRTC2	chr1:153953355-153953377|+;GAGtcagaGCTTGTCCTATGGGG;P
chr8:22585340-22585342|+	Q96JY6	161	S	Phosphoserine	TCC	PDLIM2	chr8:22585324-22585346|-;CCAGAGTCTGGCATGttcccCGG;P
chr11:126304150-126304152|+	Q96C86	24	S	Phosphoserine	AGC	DCPS	chr11:126304143-126304165|+;CGCcgccaGCACAGAGGAAAAGG;G
chr10:122211500-122211502|+	O95359	2359	S	Phosphoserine	TCT	TACC2	chr10:122211483-122211505|-;CCTCAAAAATGCAGGagtctCCC;P
chr2:226795772-226795774|-	P35568	989	Y	Phosphotyrosine	TAC	IRS1	chr2:226795769-226795791|+;CATgtagtCACCCCGGCTGCTGG;H
chr19:43546950-43546952|-	P18887	409	S	Phosphoserine	AGC	XRCC1	chr19:43546934-43546957|-;CCTCATCCTCCTCACTgctggAAC;G
chr17:28194616-28194618|+	Q9UBE8	522	S	Phosphoserine	TCT	NLK	chr17:28194598-28194621|-;CCATCTGAGATGCCCCcatctCCT;P
chr19:41985116-41985118|-	P13637	265	S	Phosphoserine	TCA	ATP1A3	chr19:41985115-41985137|+;CTGatgccAGGGTGGCGATACGG;P
chr10:58390801-58390803|+	Q00059	160	S	Phosphoserine	TCA	TFAM	chr10:58390786-58390808|-;CCAAAAAGACCTCGTtcagcTTA;P
chr6:106519474-106519476|+	Q9Y4K1	348	S	Phosphoserine	TCG	AIM1	chr6:106519460-106519481|-;CCAAAGTTACCGTCtcggaAGA;P
chrX:9894599-9894601|+	Q13796	231	S	Phosphoserine	TCC	SHROOM2	chrX:9894582-9894604|-;CCAAAGCCGACACGTcctccGCA;P
chr8:26653334-26653336|+	Q16555	522	S	Phosphoserine	TCT	DPYSL2	chr8:26653317-26653339|-;CCTCCTCGGCCAAGAcgtctCCT;P
chr11:450501-450503|+	Q9BVG9	16	S	Phosphoserine	TCC	PTDSS2	chr11:450481-450504|-;CCGGAGGTCCGCGGCCcgagtCCC;P
chr8:133239085-133239087|-	Q92597	326	S	Phosphoserine	TCC	NDRG1	chr8:133239080-133239101|+;GTGcgggaCCGCATCAGGCGGG;P
chr7:150948523-150948525|-	Q12809	871	S	Phosphoserine	TCC	KCNH2	chr7:150948520-150948542|+;GGGggagcCCGGGATCATGTTGG;P
chr6:35081108-35081110|+	Q92625	887	S	Phosphoserine	AGT	ANKS1A	chr6:35081104-35081126|+;TGAcagtcTCCATGACCCTGCGG;G
chr5:17275802-17275804|+	P80723	196	T	Phosphothreonine	ACA	BASP1	chr5:17275796-17275818|+;AGTtccacACCCAAGGCCCAGGG;A
chr5:88729282-88729284|-	Q06413	300	T	Phosphothreonine	ACT	MEF2C	chr5:88729268-88729291|-;CCTGGTAAAGTAGGAGttgctACG;A
chr17:75147577-75147579|-	Q9UK76	92	S	Phosphoserine	TCC	HN1	chr17:75147572-75147593|+;TCTccggaGCTTGCTTCAGAGG;P
chr10:93409651-93409653|-	Q9NZM1	174	S	Phosphoserine	TCG	MYOF	chr10:93409646-93409668|+;GCTtccgaCACCGTCCCAACTGG;P
chr15:89595506-89595508|+	Q7Z2Z1	599	S	Phosphoserine	AGT	TICRR	chr15:89595500-89595522|+;GATggcagTCCGGATGTGGCTGG;G
chr11:120480055-120480057|+	Q9NZN5	1288	S	Phosphoserine	TCT	ARHGEF12	chr11:120480036-120480058|-;CCCAAGATACAGAACagcctCTC;P
chr4:3204038-3204040|+	P42858	1870	S	Phosphoserine	AGT	HTT	chr4:3204032-3204054|+;TTActtagTCCCCAGATGTCTGG;G
chr19:35267438-35267440|+	Q86X29	540	S	Phosphoserine	TCG	LSR	chr19:35267419-35267441|-;CCTCTATGACCAAGAcgactCGA;P
chr1:36177979-36177981|+	Q3KQU3	496	S	Phosphoserine	TCC	MAP7D1	chr1:36177964-36177986|-;CCTCCAAAGCCACCGtccccCCG;P
chr1:155950850-155950852|-	Q92974	894	Y	Phosphotyrosine	TAC	ARHGEF2	chr1:155950846-155950869|+;TCAagtacAGGGCATCGCCTGCGG;H
chr1:19284709-19284711|-	O95154	227	T	Phosphothreonine	ACC	AKR7A3	chr1:19284691-19284714|-;CCTGTACATCTCTGCCcaggtATT;A
chr17:48180067-48180069|-	Q86WV1	271	Y	Phosphotyrosine	TAT	SKAP1	chr17:48180053-48180074|-;CCTGGCAAGACTTCataaaTAT;C
chr19:34404488-34404490|+	Q9BRP1	20	S	Phosphoserine	AGC	PDCD2L	chr19:34404481-34404504|+;GCAcggcaGCCCCACAGGGCCGGG;G
chr3:184325600-184325602|+	Q04637	1028	S	Phosphoserine	AGT	EIF4G1	chr3:184325593-184325615|+;CAAgggcaGTGACAAGCGTCGGG;G
chr17:47708886-47708888|+	A7MCY6	385	S	Phosphoserine	TCT	TBKBP1	chr17:47708866-47708889|-;CCTCGCCGCAGCAGCGccgctCTC;P
chrX:154469775-154469777|+	P51805	1596	S	Phosphoserine	AGC	PLXNA3	chrX:154469768-154469789|+;CTCcctcaGCCGCTACGGTAGG;G
chr3:185937849-185937851|-	P62995	4	S	Phosphoserine	AGC	TRA2B	chr3:185937832-185937854|-;CCGTAGTTCTGCTCGccgctGTC;G
chr12:57283954-57283956|-	Q9Y2K5	333	S	Phosphoserine	TCT	R3HDM2	chr12:57283953-57283975|+;CAGagtctGTGCTGCTCCAAGGG;P
chr5:178120373-178120375|+	O15049	176	S	Phosphoserine	AGC	N4BP3	chr5:178120367-178120389|+;GCCctcagCCTAGATGAGGGCGG;G
chr10:77821784-77821786|-	Q8TDM6	900	S	Phosphoserine	TCT	DLG5	chr10:77821781-77821803|+;CCCagaggCATCTGAGCGGAAGG;P
chr12:19439769-19439771|+	Q6ZN18	24	S	Phosphoserine	AGC	AEBP2	chr12:19439762-19439784|+;CCCcggcaGCCCGGGTTCGGCGG;G
chr2:8733609-8733611|-	Q9ULH0	1296	S	Phosphoserine	AGT	KIDINS220	chr2:8733592-8733614|-;CCGTGCGGGGCTGGGccactGCT;G
chr17:81103640-81103642|+	Q9UQB8	261	S	Phosphoserine	TCC	BAIAP2	chr17:81103621-81103643|-;CCCCAGCGCCCTGTCggcctCCA;P
chr3:127599486-127599488|+	P49736	59	T	Phosphothreonine	ACA	MCM2	chr3:127599481-127599504|+;TAGgcacaGAGGGGCCCCTGGAGG;A
chr22:38294391-38294393|-	P49674	343	S	Phosphoserine	AGT	LOC400927-CSNK1E	chr22:38294375-38294397|-;CCACGGGCTCGGCGGcactgCGG;G
chr21:33552475-33552477|+	P18583	1082	S	Phosphoserine	TCT	SON	chr21:33552458-33552480|-;CCCCAATGGCTGATCgatctATG;P
chr19:2114239-2114241|-	O14617	829	S	Phosphoserine	TCC	AP3D1	chr19:2114234-2114255|+;TCAggggaTTTTGAGGTCTCGG;P
chr16:24790857-24790859|+	Q8NDV7	739	S	Phosphoserine	TCA	TNRC6A	chr16:24790840-24790862|-;CCTGGGATACAGAAAcatcaCCT;P
chr3:78646186-78646188|-	Q9Y6N7	948	T	Phosphothreonine	ACT	ROBO1	chr3:78646172-78646194|-;CCTCCTCTCTGGTAAgttacTAG;A
chr18:732919-732921|-	P07947	446	Y	Phosphotyrosine	TAT	YES1	chr18:732914-732936|+;CGAccataCAGTGCAGCTTCAGG;H
chr13:52029414-52029416|+	Q5TAP6	204	T	Phosphothreonine	ACT	UTP14C	chr13:52029407-52029429|+;TTTactgaCTCCCATGGAAAAGG;A
chr17:1467284-1467286|-	O00159	1041	S	Phosphoserine	TCG	MYO1C	chr17:1467283-1467306|+;CCGagccgGGTGTGAAGTCAATGG;P
chr11:8953218-8953220|-	Q9NQ34	142	S	Phosphoserine	AGT	TMEM9B	chr11:8953202-8953224|-;CCCCAATATCATCATcactcTGT;G
chr2:27642489-27642491|+	Q9HCN4	301	S	Phosphoserine	TCT	GPN1	chr2:27642470-27642492|-;CCTTCGAAAAGATATgggttCTG;P
chr15:43447421-43447423|-	Q12888	922	T	Phosphothreonine	ACC	TP53BP1	chr15:43447406-43447428|-;CCCAATAAGAGGTGGggttgCAC;A
chr11:63904820-63904822|+	Q7KZI7	571	S	Phosphoserine	TCC	MARK2	chr11:63904804-63904826|-;CCCTGTTGCCTCCCCatccgCCC;P
chr2:17781616-17781618|+	Q17RS7	802	S	Phosphoserine	TCT	GEN1	chr2:17781600-17781622|-;CCTTGACAGACATTCctctgATG;P
chrX:70419664-70419666|+	O95239	1126	S	Phosphoserine	AGC	KIF4A	chrX:70419661-70419684|+;GATagcttGGGCACTGTTGAACGG;G
chr12:119690391-119690393|-	O14578	1940	S	Phosphoserine	AGC	CIT	chr12:119690374-119690396|-;CCTTCGGGCGGCGCTgggctGGA;G
chr3:47002076-47002078|+	Q6ZNJ1	1647	S	Phosphoserine	TCC	NBEAL2	chr3:47002059-47002081|-;CCACTGATGAGGCAGggtccCCA;P
chr14:102933769-102933771|-	Q9Y5S2	1693	S	Phosphoserine	TCC	CDC42BPB	chr14:102933764-102933786|+;TGGggggaGTTGGGGCTCGGTGG;P
chr7:44044813-44044815|+	Q9UJU6	26	T	Phosphothreonine	ACC	DBNL	chr7:44044806-44044828|+;GTCcccgaCCGACTGGTGGGCGG;A
chr1:229302930-229302932|+	P20338	204	S	Phosphoserine	TCA	RAB4A	chr1:229302913-229302935|-;CCTTGAGACAGCTGAggtcaCCG;P
chr19:42293945-42293947|+	Q96RK0	1351	S	Phosphoserine	TCA	CIC	chr19:42293931-42293952|-;CCAGCAGGGTCCTGtcagaAGT;P
chr1:28621929-28621931|-	Q16514	51	S	Phosphoserine	AGC	TAF12	chr1:28621913-28621935|-;CCTGATTGTTTTCAGggctaAGA;G
chr2:224801989-224801991|-	Q96BY6	1440	T	Phosphothreonine	ACT	DOCK10	chr2:224801972-224801994|-;CCTCGAATTATAGGTaaagtTTG;A
chr1:61352542-61352544|+	Q12857	265	S	Phosphoserine	TCT	NFIA	chr1:61352524-61352546|-;CCAGGAGCAATGAGGaggtcTTT;P
chrX:53394880-53394882|-	Q14683	957	S	Phosphoserine	TCC	SMC1A	chrX:53394875-53394897|+;CCCtgggaGCTACCCTGCAATGG;P
chr14:90873692-90873694|-	O75582	700	T	Phosphothreonine	ACT	RPS6KA5	chr14:90873678-90873699|-;CCTAGAATATCCGGagtcaTCA;A
chr17:7592589-7592591|-	P51116	580	S	Phosphoserine	TCA	FXR2	chr17:7592584-7592606|+;GGTcttgaTTCATCTTCTGTAGG;P
chr9:35555386-35555388|+	Q8N2Y8	781	S	Phosphoserine	TCC	RUSC2	chr9:35555372-35555393|-;CCCTGGGCAGCTACtccccCAT;P
chr5:177368729-177368731|+	O43566	288	S	Phosphoserine	AGC	RGS14	chr5:177368725-177368747|+;GAAgagccTTGGGAGCACGGAGG;G
chr13:26682632-26682634|+	Q9UPY6	337	Y	Phosphotyrosine	TAT	WASF3	chr13:26682613-26682635|-;CCCAGCGCAGATAATtgagtATT;H
chr19:11003053-11003055|+	P51532	613	S	Phosphoserine	AGC	SMARCA4	chr19:11003049-11003071|+;GATgagcgACCTCCCGGTGAAGG;G
chr4:3121408-3121410|+	P42858	417	S	Phosphoserine	AGT	HTT	chr4:3121401-3121423|+;AAGccgtaGTGGGAGTATTGTGG;G
chr1:160548271-160548273|-	Q9UIB8	341	Y	Phosphotyrosine	TAT	CD84	chr1:160548255-160548277|-;CCTAGATCACAATTTcatagCTT;C	chr1:160548269-160548291|+;TCAtagctTGAAGTCCCAGGAGG;H
chr1:171587702-171587704|+	Q9Y520	2673	T	Phosphothreonine	ACA	PRRC2C	chr1:171587696-171587718|+;CCAggcacACCTCCAATCGCTGG;A
chr2:26204097-26204099|-	P40939	395	T	Phosphothreonine	ACT	HADHA	chr2:26204083-26204105|-;CCTCGGTCTAGCGCAgtgagGGT;A
chr1:212858618-212858620|+	Q9Y5Y0	56	S	Phosphoserine	AGC	FLVCR1	chr1:212858614-212858636|+;GGAcagccTCGCTGCCGCCTCGG;G
chr20:34072261-34072263|+	Q9UKM9	63	S	Phosphoserine	TCC	RALY	chr20:34072247-34072268|-;CCTTTGTTCAGTACtccaaTGA;P
chr17:30835921-30835923|+	Q96QE3	614	S	Phosphoserine	TCT	ATAD5	chr17:30835904-30835926|-;CCATTAGAGGTATTGattctGAC;P
chr22:50265367-50265369|-	Q15759	323	Y	Phosphotyrosine	TAT	MAPK11	chr22:50265351-50265373|-;CCTCAACGCTCTCATcatatGGC;C	chr22:50265362-50265384|+;TCAtcataTGGCTCGGCCTCTGG;H
chr5:476657-476659|-	P48764	592	S	Phosphoserine	AGC	SLC9A3	chr5:476644-476666|-;CCAGGCAGACAGCGCtgacaTTT;G
chr6:33320099-33320101|-	Q9UER7	459	T	Phosphothreonine	ACA	DAXX	chr6:33320083-33320105|-;CCTCCTCTTCAGAATctgtgGCC;A
chr8:130092016-130092018|-	Q9ULH1	843	S	Phosphoserine	AGC	ASAP1	chr8:130092001-130092023|-;CCCATGAGGTAGTGGgctggGAG;G
chr19:45397005-45397007|-	Q8WUF5	84	S	Phosphoserine	TCC	PPP1R13L	chr19:45397002-45397024|+;GGGggaccCTCGGCTGCCGAAGG;P
chr9:83888547-83888549|-	Q86VH2	675	S	Phosphoserine	TCC	KIF27	chr9:83888543-83888564|+;CAAgggaaCAAACAGAGTCTGG;P
chr17:43883005-43883007|-	Q14168	141	T	Phosphothreonine	ACA	MPP2	chr17:43882988-43883010|-;CCAGGGCTGGGGGGTggtgtCTC;A
chr18:50729390-50729392|+	P31152	434	S	Phosphoserine	TCG	MAPK4	chr18:50729370-50729393|-;CCTGCGACTACAAGGTggggtCGC;P
chr4:183446405-183446407|+	Q9NXV6	241	S	Phosphoserine	TCT	CDKN2AIP	chr4:183446390-183446412|-;CCAGATAAACACGGTtctgcATC;P
chrX:105924810-105924812|+	Q7Z2Y5	1031	S	Phosphoserine	AGT	NRK	chrX:105924803-105924825|+;TGGaggaaGTGCAGCCAGTGAGG;G
chr6:167951909-167951911|+	P55196	1512	S	Phosphoserine	TCC	MLLT4	chr6:167951892-167951915|-;CCTCGGGGGACAGTCTgtcccCCG;P
chr20:763818-763820|-	Q9NQ40	251	S	Phosphoserine	TCC	SLC52A3	chr20:763814-763837|+;CCAcggaaGCCTCCCAGCACCTGG;P
chr2:96832590-96832592|+	Q8NE01	700	S	Phosphoserine	AGC	CNNM3	chr2:96832587-96832609|+;GGCagcccTGGGCGGAACCCAGG;G
chr1:154590256-154590258|-	P55265	808	T	Phosphothreonine	ACC	ADAR	chr1:154590244-154590265|-;CCCTGTCACTGGGGttaccTCT;A
chr14:67775044-67775046|-	Q68DK2	1764	S	Phosphoserine	TCA	ZFYVE26	chr14:67775040-67775062|+;CTGctgatGGTGATCTAGGGAGG;P
chr3:62874736-62874738|-	Q9ULU8	98	S	Phosphoserine	AGC	CADPS	chr3:62874723-62874745|-;CCTTCTCCTTCTCGCtcaccACC;G
chr1:34885049-34885051|-	O95886	643	S	Phosphoserine	TCA	DLGAP3	chr1:34885045-34885067|+;AATctgagATCGTCTCCACCTGG;P
chr5:68296178-68296180|+	P27986	608	S	Phosphoserine	TCA	PIK3R1	chr5:68296162-68296184|-;CCTGCCTAGCCAATAttcacTGG;P
chr18:22171946-22171948|+	Q92908	268	S	Phosphoserine	AGC	GATA6	chr18:22171943-22171965|+;CCCagcccGCCCATGGCCAACGG;G
chr5:36972011-36972013|+	Q6KC79	280	S	Phosphoserine	TCC	NIPBL	chr5:36971996-36972018|-;CCACAGCCAGTATGCtccccTGC;P
chr20:20584935-20584937|-	Q2PPJ7	820	S	Phosphoserine	AGC	RALGAPA2	chr20:20584919-20584942|-;CCAATTCAGCAGGGCTgctgcTTC;G
chr9:69174418-69174420|+	Q9UDY2	16	S	Phosphoserine	TCA	TJP2	chr9:69174403-69174425|-;CCCCGGCGGGAGCTGtcaggTTG;P
chr14:71709564-71709566|+	O43166	1391	S	Phosphoserine	TCC	SIPA1L1	chr14:71709548-71709570|-;CCGGAAAACAGAGTCttcccTGA;P
chr1:171524954-171524956|+	Q9Y520	395	S	Phosphoserine	TCA	PRRC2C	chr1:171524936-171524958|-;CCCTATGGGAAAGGAccttcATT;P
chr19:17943623-17943625|+	Q96CT7	194	S	Phosphoserine	TCG	CCDC124	chr19:17943607-17943629|-;CCCCAACATGCGGCTgtcgcAGC;P
chr14:67364912-67364914|+	P05198	49	S	Phosphoserine	AGT	EIF2S1	chr14:67364907-67364929|+;TTCttagtGAATTATCCAGAAGG;G
chr13:45969919-45969921|-	Q5T200	875	S	Phosphoserine	TCT	ZC3H13	chr13:45969915-45969936|+;TAAgagaaCGAGATTCTTGAGG;P
chr5:103275992-103275994|+	Q96GV9	25	S	Phosphoserine	TCC	C5orf30	chr5:103275973-103275996|-;CCCTGGGGCTGAGGCCaactcCCC;P
chr12:22518023-22518025|-	Q86YS7	305	S	Phosphoserine	TCT	C2CD5	chr12:22518020-22518042|+;AGAagaggACTGTCGACTGTAGG;P
chr8:143430260-143430262|-	Q8NHW3	49	S	Phosphoserine	TCG	MAFA	chr8:143430256-143430278|+;ACAgcgagCCTGGCGGCAGGCGG;P
chr14:22906212-22906214|-	Q86U06	128	S	Phosphoserine	AGT	RBM23	chr14:22906195-22906217|-;CCAGTGGCAAGTGGAggactCCT;G
chr1:90010106-90010108|+	Q5BKZ1	212	S	Phosphoserine	AGC	ZNF326	chr1:90010100-90010122|+;TTTggaagCATTCATAGACCCGG;G
chr12:131914470-131914472|+	O75385	456	T	Phosphothreonine	ACA	ULK1	chr12:131914466-131914487|+;CCAaacacCTCGGTGAGTGTGG;A
chr16:67299539-67299541|-	Q17RG1	270	S	Phosphoserine	AGC	KCTD19	chr16:67299526-67299548|-;CCCCCTTCCCGGGGCtcaggGGA;G
chr11:2928933-2928935|-	Q53GA4	144	S	Phosphoserine	TCC	PHLDA2	chr11:2928932-2928955|+;GGGatggcCTGGAGGGCTCCGAGG;P
chr22:46797482-46797484|+	Q8WUA7	167	S	Phosphoserine	TCT	TBC1D22A	chr22:46797464-46797486|-;CCTCTGCAGAGGTCCcagtcTCT;P
chr3:188609461-188609463|+	Q93052	244	Y	Phosphotyrosine	TAT	LPP	chr3:188609457-188609479|+;AATttatgGCTCAGGGCCCCAGG;C
chr3:38242743-38242745|+	O95747	359	S	Phosphoserine	TCT	OXSR1	chr3:38242723-38242746|-;CCTTTTTGTATTTCGTttagtCTC;P
chr2:27342900-27342902|-	Q8WUA4	165	S	Phosphoserine	TCT	GTF3C2	chr2:27342896-27342918|+;ATTgagatTCTGGCCGATCTAGG;P
chr2:196306575-196306577|-	Q9P2P5	909	S	Phosphoserine	TCC	HECW2	chr2:196306571-196306593|+;ATCtggagGTAGAGTGAGGCAGG;P
chr1:10106534-10106536|+	O95155	383	S	Phosphoserine	TCA	UBE4B	chr1:10106516-10106538|-;CCACCCCTACCACCCgcctcACC;P
chr3:48628030-48628032|-	Q9BXS9	603	S	Phosphoserine	TCC	SLC26A6	chr3:48628026-48628048|+;TGGgggagGCAGCCTACACCAGG;P
chr16:2767804-2767806|+	Q9UQ35	2426	S	Phosphoserine	TCC	SRRM2	chr16:2767787-2767809|-;CCTCTGAACGGGCTCcctccCCT;P
chr19:45786011-45786013|-	Q09019	495	S	Phosphoserine	AGT	DMWD	chr19:45785994-45786016|-;CCAGCTGGGTGCGGGagactGTT;G
chr11:94429947-94429949|-	P49959	678	S	Phosphoserine	AGT	MRE11A	chr11:94429931-94429953|-;CCCCTTTCGATACTTgactcTGG;G
chr5:59038883-59038885|-	Q08499	299	S	Phosphoserine	TCC	PDE4D	chr5:59038879-59038901|+;TGAcggagTGCCTGGTCTGTAGG;P
chr19:41259869-41259871|+	P30530	884	S	Phosphoserine	TCC	AXL	chr19:41259854-41259876|-;CCTGCTGATAGGGGCtccccAGC;P
chr22:41656974-41656976|+	P12956	455	T	Phosphothreonine	ACT	XRCC6	chr22:41656968-41656990|+;ATGgcaacTCCAGAGCAGGTGGG;A
chr3:171126095-171126097|-	Q9UKE5	610	S	Phosphoserine	TCA	TNIK	chr3:171126092-171126114|+;CACtgactGGGAGGCGGTCAAGG;P
chr8:17953048-17953050|+	Q15154	384	S	Phosphoserine	TCA	PCM1	chr8:17953031-17953053|-;CCCAGAGCAGGAAACcatcaGCT;P
chr1:56696143-56696145|+	P54646	258	T	Phosphothreonine	ACT	PRKAA2	chr1:56696138-56696160|+;GAGcaactATCAAAGACATAAGG;A
chr8:144106854-144106856|+	Q9H063	214	S	Phosphoserine	TCA	MAF1	chr8:144106840-144106861|-;CCACCTACACACCCtcagaGGC;P
chr18:2951327-2951329|-	Q92539	106	S	Phosphoserine	TCA	LPIN2	chr18:2951325-2951347|+;GGTgaggtGGCAAGGTAAGCAGG;P
chr5:864498-864500|-	Q9H8M2	588	S	Phosphoserine	TCT	BRD9	chr5:864495-864517|+;TGGagactGAAGAAACTCATAGG;P
chr7:29883939-29883941|+	A6NGB9	149	S	Phosphoserine	TCT	WIPF3	chr7:29883920-29883942|-;CCCGCTTATCCCGCCtgcctCTC;P
chr7:40134289-40134291|-	Q8TAP9	93	S	Phosphoserine	TCC	MPLKIP	chr7:40134287-40134309|+;GGGgacctGGAGTAGGAGCCAGG;P
chr19:731195-731197|+	O75781	124	S	Phosphoserine	AGT	PALM	chr19:731188-731210|+;AGCcccgaGTCCAGCCAAGGAGG;G
chr7:39951614-39951616|+	Q14004	325	S	Phosphoserine	AGC	CDK13	chr7:39951610-39951632|+;CGAcagccCGGTGTCCCACAGGG;G
chr10:128104985-128104987|-	P46013	2285	T	Phosphothreonine	ACT	MKI67	chr10:128104969-128104991|-;CCAATTTCTGCACTGgagttCCC;A
chr14:99398925-99398927|-	Q86TU7	513	S	Phosphoserine	AGC	SETD3	chr14:99398910-99398932|-;CCTCGAGTCCCCCACgctgcTCT;G
chr15:90881810-90881812|+	P09958	773	S	Phosphoserine	TCT	FURIN	chr15:90881790-90881813|-;CCTGGCAGGAGGAGTGcccgtCTG;P
chr6:42077130-42077132|+	Q7Z7C8	271	S	Phosphoserine	TCT	TAF8	chr6:42077113-42077135|-;CCGAGAAGGAGAACAcctctGTC;P
chrX:49258449-49258451|-	Q9BZS1	19	S	Phosphoserine	TCC	FOXP3	chrX:49258445-49258468|+;CTGgggatGGGCCAAGGGCCAAGG;P
chr20:45940571-45940573|+	Q9H4Z3	116	S	Phosphoserine	TCG	PCIF1	chr20:45940554-45940577|-;CCAGAAAGCGGCAGCTctcggAAG;P
chr12:132583008-132583010|+	Q9HCM7	790	S	Phosphoserine	TCG	FBRSL1	chr12:132582992-132583014|-;CCTGCTGAGCCGGGCctcgcCCG;P
chr16:67662639-67662641|+	Q9NPB6	345	S	Phosphoserine	AGC	PARD6A	chr16:67662632-67662655|+;TGGcttcaGCCTCTGACAGTCAGG;G
chrY:12916311-12916313|+	O15523	454	S	Phosphoserine	TCC	DDX3Y	chrY:12916294-12916316|-;CCAAAAAGGGAGCAGattccCTG;P
chr19:45392117-45392119|-	Q8WUF5	526	S	Phosphoserine	TCC	PPP1R13L	chr19:45392113-45392135|+;CCAtggagCCCCTGCGTTTGAGG;P
chr17:17793981-17793983|+	Q7Z5J4	345	S	Phosphoserine	TCA	RAI1	chr17:17793965-17793988|-;CCCCAGCTCCAGCCACtcaccCGC;P
chr19:12847622-12847624|+	Q9Y2H9	167	S	Phosphoserine	TCC	MAST1	chr19:12847605-12847627|-;CCCGCAGCCCCGGGCgctccCCC;P
chr9:15468721-15468723|-	O75475	443	S	Phosphoserine	TCT	PSIP1	chr9:15468717-15468739|+;CAAgagatTTATTCAGCACTTGG;P
chr15:28220465-28220467|-	O95714	1944	T	Phosphothreonine	ACA	HERC2	chr15:28220448-28220471|-;CCACCAGAGTCATCCTctgtgTCC;A
chrX:101412055-101412057|+	P55795	23	S	Phosphoserine	TCA	HNRNPH2	chrX:101412039-101412061|-;CCTACCCTGGTCCTGctcagCCG;P
chr1:204223557-204223559|-	Q9Y2H5	1020	T	Phosphothreonine	ACC	PLEKHA6	chr1:204223541-204223563|-;CCGGGGAAGCAGGGGaggtgGGA;A
chr6:12125052-12125054|+	P15822	1753	S	Phosphoserine	AGT	HIVEP1	chr6:12125048-12125070|+;AAAtagttTAGACATTGCCATGG;G
chr22:20090081-20090083|+	Q8WYQ5	377	S	Phosphoserine	TCC	DGCR8	chr22:20090065-20090087|-;CCCTAGTGGGGATGTgtcccCCG;P
chr17:4584906-4584908|+	Q2TAL5	101	S	Phosphoserine	AGC	SMTNL2	chr17:4584903-4584926|+;CCCagcccCCCGCCCGCGCCCGGG;G
chr2:219485024-219485026|+	Q15772	2521	S	Phosphoserine	TCC	SPEG	chr2:219485007-219485029|-;CCGGCGCCACCACGCcttccGCC;P
chr20:36893037-36893039|-	Q9Y3Z3	592	T	Phosphothreonine	ACA	SAMHD1	chr20:36893019-36893042|-;CCATTCCTTTTTTTGAggtgtTAT;A
chr7:26193675-26193677|-	P22626	259	S	Phosphoserine	AGC	HNRNPA2B1	chr7:26193658-26193680|-;CCTCCTCCATAACCGgggctACC;G
chr1:156948198-156948200|-	O15085	672	T	Phosphothreonine	ACT	ARHGEF11	chr1:156948180-156948203|-;CCTGCGGCCCATTTTGggagtGAA;A
chr17:31304863-31304865|-	P34910	249	T	Phosphothreonine	ACC	EVI2B	chr17:31304847-31304869|-;CCATACAAATGTCAGgggttTCT;A
chr19:48969555-48969557|-	P13807	649	S	Phosphoserine	TCA	GYS1	chr19:48969550-48969572|+;TGTcgtgaCAGCGAGGGCGACGG;P
chr1:24670238-24670240|+	Q8IYB3	775	S	Phosphoserine	TCA	SRRM1	chr1:24670221-24670243|-;CCCCCGTCCAGTCTCagtcaCCG;P
chr20:37003711-37003713|-	P28749	1009	S	Phosphoserine	AGC	RBL1	chr20:37003696-37003718|-;CCTTACCTTAGAAGGgctgcCAT;G
chr14:77449724-77449726|-	Q9H9C1	124	S	Phosphoserine	TCC	VIPAS39	chr14:77449720-77449741|+;AAAgggacTGGAAACTTCCAGG;P
chr9:99222579-99222581|+	P60468	13	S	Phosphoserine	TCC	SEC61B	chr9:99222559-99222582|-;CCAGTGGCACTAACGTgggatCCT;P
chr6:18263931-18263933|-	P35659	19	S	Phosphoserine	TCC	DEK	chr6:18263926-18263948|+;TTCtcggaCGCGGGCTGGGTGGG;P
chr2:33397144-33397146|+	Q14766	1616	S	Phosphoserine	AGC	LTBP1	chr2:33397140-33397162|+;AAAtagctTTGAGGAGTTACAGG;G
chr22:19041823-19041825|-	P98153	381	S	Phosphoserine	TCC	DGCR2	chr22:19041819-19041841|+;TCAgggacTCGATGCGCTCCCGG;P
chr16:28951390-28951392|+	Q8NCF5	127	S	Phosphoserine	TCG	NFATC2IP	chr16:28951372-28951395|-;CCGCTGGTTCCGGTGTactcgGGG;P
chr14:49633767-49633769|-	Q9NVR5	461	S	Phosphoserine	TCA	DNAAF2	chr14:49633762-49633784|+;CCAggtgaGTTTTCTCCTCCAGG;P
chr19:46649655-46649657|-	Q96B18	239	S	Phosphoserine	TCG	DACT3	chr19:46649651-46649673|+;CGGgcgagTCGGTGGGAGGGCGG;P
chr19:17268975-17268977|+	Q9NWV8	57	S	Phosphoserine	AGT	BABAM1	chr19:17268968-17268989|+;GGCcgccaGTGCTGATGATGGG;G
chr5:126804792-126804794|+	P20700	126	S	Phosphoserine	TCT	LMNB1	chr5:126804772-126804795|-;CCAGCTATGCTAAGAAggaatCTG;P
chr7:100807392-100807394|-	P54760	769	S	Phosphoserine	TCT	EPHB4	chr7:100807390-100807413|+;GAAgagttCTCCTCCAGGAATCGG;P
chr1:23865505-23865507|-	P04066	170	T	Phosphothreonine	ACA	FUCA1	chr1:23865490-23865512|-;CCTCTTCCGGAGAGCtgttcCCA;A
chr16:22266447-22266449|+	O00418	500	S	Phosphoserine	TCG	EEF2K	chr16:22266428-22266450|-;CCTCCACCTGCCGAGggcttCGG;P
chr2:70674814-70674816|-	P35612	535	S	Phosphoserine	AGC	ADD2	chr2:70674798-70674820|-;CCTTGGACATCAGCTggctcTCT;G
chr2:61008890-61008892|-	Q3MIT2	84	S	Phosphoserine	AGT	PUS10	chr2:61008876-61008898|-;CCCTCTCCATTTTGActtagATT;G
chr4:127823565-127823567|+	O95757	663	Y	Phosphotyrosine	TAT	HSPA4L	chr4:127823559-127823580|+;TGGctttaTGAAGACGGAGAGG;C
chr6:109448207-109448209|-	Q8TDZ2	617	S	Phosphoserine	AGC	MICAL1	chr6:109448191-109448213|-;CCTTCAGGTCACCTGggctgTGG;G
chr19:40786874-40786876|+	P61018	185	S	Phosphoserine	TCT	RAB4B	chr19:40786858-40786880|-;CCCGGAGAGGATGGGctctgGCA;P
chrX:48903025-48903027|+	O60828	247	S	Phosphoserine	TCC	PQBP1	chrX:48903006-48903028|-;CCAGCAGCGGCCGTAtccatCCC;P
chr12:6849338-6849340|-	Q99618	212	T	Phosphothreonine	ACC	CDCA3	chr12:6849322-6849344|-;CCTGTCGTAGTGTCAgggtgCCA;A
chr17:82084529-82084531|-	P49327	1584	S	Phosphoserine	TCC	FASN	chr17:82084524-82084545|+;TCAggggaCAGCTTGCCAGTGG;P
chr19:9838588-9838590|+	Q13526	71	S	Phosphoserine	TCG	PIN1	chr19:9838572-9838593|-;CCAGTCACGGCGGCcctcgTCC;P
chr4:71357124-71357126|+	Q9Y6R1	223	S	Phosphoserine	TCC	SLC4A4	chr4:71357104-71357127|-;CCAAGAAATCCAACCTtcggtCCC;P
chrX:77988575-77988577|+	Q04656	152	T	Phosphothreonine	ACA	ATP7A	chrX:77988572-77988594|+;GGGacactGGAGAAAAAGTCAGG;A
chr7:157010114-157010116|-	P50219	79	S	Phosphoserine	TCG	MNX1	chr7:157010113-157010135|+;GCGacgggCTCTCGGCGCGCAGG;P
chr20:3861493-3861495|+	Q7Z434	152	S	Phosphoserine	TCC	MAVS	chr20:3861479-3861500|-;CCCAGGCGCCAGAGtccccAGG;P
chr17:58599368-58599370|-	Q8IWB6	665	S	Phosphoserine	TCC	TEX14	chr17:58599367-58599389|+;TGGatttcAGTTCATCTACCTGG;P
chrX:47185616-47185618|+	P98175	781	S	Phosphoserine	TCA	RBM10	chrX:47185600-47185622|-;CCGGCACCAGCAGCTctcagGGC;P
chr1:245698153-245698155|+	Q2KJY2	1958	S	Phosphoserine	TCC	KIF26B	chr1:245698139-245698160|-;CCCTGGACACCTCTtccccTGT;P
chr19:49597738-49597740|+	Q9ULL5	314	S	Phosphoserine	TCG	PRR12	chr19:49597724-49597745|-;CCCGTCCGGCCCTCtcgccACT;P
chrX:54232894-54232896|-	Q9BYP7	1585	S	Phosphoserine	TCA	WNK3	chrX:54232889-54232911|+;CGTggtgaTGCAGGTGGCAAAGG;P
chr17:39462999-39463001|+	Q9NYV4	310	S	Phosphoserine	TCG	CDK12	chr17:39462981-39463003|-;CCCTATAGCAGGAGAcggtcGTC;P
chr1:11240388-11240390|-	P42345	567	S	Phosphoserine	TCT	MTOR	chr1:11240383-11240404|+;CCAggagaGGCCAGCTGATGGG;P
chrX:24562410-24562412|-	Q9Y5K3	331	S	Phosphoserine	TCC	PCYT1B	chrX:24562406-24562428|+;AGCgggaaGGGGACCGGCTCCGG;P
chr10:68960157-68960159|+	Q9NR30	147	S	Phosphoserine	AGC	DDX21	chr10:68960154-68960176|+;AAAagcccCAAACTGAAGAATGG;G
chr2:233844224-233844226|-	Q8NCD3	185	S	Phosphoserine	TCA	HJURP	chr2:233844222-233844244|+;GGTgaggcCAGTGAAGGCAGCGG;P
chr6:37368712-37368714|+	O76064	157	S	Phosphoserine	AGT	RNF8	chr6:37368709-37368731|+;TTCagtttGGATGAATTAGCAGG;G
chr22:38089181-38089183|-	Q6UXY1	272	S	Phosphoserine	TCC	BAIAP2L2	chr22:38089177-38089199|+;AGCcggagCCGTGCCGGCTGCGG;P
chr20:37035462-37035464|-	P28749	650	S	Phosphoserine	TCT	RBL1	chr20:37035458-37035480|+;TAGgagaaCTGTAGCGTTCATGG;P
chr12:6766742-6766744|+	P20962	13	S	Phosphoserine	AGC	PTMS	chr12:6766735-6766757|+;CGAgttgaGCGCCAAGGTACGGG;G
chr1:26779728-26779730|+	O14497	1944	S	Phosphoserine	AGC	ARID1A	chr1:26779725-26779748|+;ATTagcccAGCACAGAGCCACCGG;G
chr22:38294358-38294360|-	P49674	354	S	Phosphoserine	TCC	LOC400927-CSNK1E	chr22:38294357-38294380|+;GGGaggctGGCGTGGAAGCCACGG;P
chr6:111375265-111375267|-	O60673	1030	S	Phosphoserine	TCC	REV3L	chr6:111375260-111375282|+;GCAggggaGTCGGGAACTTTTGG;P
chr11:83164243-83164245|+	O94913	182	S	Phosphoserine	TCC	PCF11	chr11:83164225-83164247|-;CCTGGTACAGTGGTCagttcCCC;P
chr12:54000663-54000665|+	P31274	159	S	Phosphoserine	TCG	HOXC9	chr12:54000646-54000668|-;CCCCGCAGACACTGCcctcgCCC;P
chr11:116763148-116763150|-	Q9BRD0	147	T	Phosphothreonine	ACC	BUD13	chr11:116763130-116763153|-;CCTAGGAGATGGATCCggggtGTC;A
chr7:158741783-158741785|-	A0FGR8	691	S	Phosphoserine	TCT	ESYT2	chr7:158741779-158741802|+;ACCcagacATATGAGATTTGATGG;P
chr2:105343008-105343010|+	Q9BVC5	143	S	Phosphoserine	TCA	C2orf49	chr2:105342994-105343015|-;CCTTTAGAAAATTAtcaaaTTC;P
chr17:7688901-7688903|+	Q9BUR4	85	S	Phosphoserine	TCC	WRAP53	chr17:7688882-7688904|-;CCTGGAAACAGAGTTtggttCCC;P
chr17:82238968-82238970|+	O15427	464	S	Phosphoserine	AGT	SLC16A3	chr17:82238963-82238985|+;AAAcaagtGTCTGAGTGGCTGGG;G
chr12:897594-897596|+	Q9H4A3	2121	S	Phosphoserine	TCA	WNK1	chr12:897578-897600|-;CCCAGCTGCTCCCCTttcagGGA;P
chr15:29718722-29718724|-	Q07157	1140	Y	Phosphotyrosine	TAC	TJP1	chr15:29718717-29718739|+;CTGtcgtaAGACAGAGGGGCTGG;H
chr17:1474999-1475001|-	O00159	536	S	Phosphoserine	TCT	MYO1C	chr17:1474995-1475017|+;CCAgagatTTCCTGGTCCGCTGG;P
chr5:108897816-108897818|+	P16591	402	Y	Phosphotyrosine	TAT	FER	chr5:108897798-108897820|-;CCACCTCCAGTAGTAaattaTGA;H
chr1:156115129-156115131|+	P02545	71	S	Phosphoserine	AGC	LMNA	chr1:156115123-156115145|+;GTGgtcagCCGCGAGGTGTCCGG;G
chr7:100477892-100477894|-	Q9Y3Q8	49	S	Phosphoserine	AGC	TSC22D4	chr7:100477878-100477900|-;CCCCCCGGATCGGGGctgggCTC;G
chr15:41332520-41332522|-	O43482	14	T	Phosphothreonine	ACG	OIP5	chr15:41332507-41332529|-;CCCCCCGGGGCGGCGttgcaCAA;A
chrX:19355436-19355438|+	P08559	231	T	Phosphothreonine	ACG	PDHA1	chrX:19355432-19355454|+;GGGaacgtCTGTTGAGAGAGCGG;A
chr6:138945328-138945330|-	Q96D71	173	T	Phosphothreonine	ACT	REPS1	chr6:138945313-138945335|-;CCATGTGTGTGGAGAagttgGTG;A
chr1:218331080-218331082|+	Q9Y3B9	280	S	Phosphoserine	TCT	RRP15	chr1:218331062-218331084|-;CCAGAATCTGCAAGTgactcTGA;P
chr2:127504817-127504819|-	Q96ST2	362	S	Phosphoserine	AGT	IWS1	chr2:127504801-127504823|-;CCTCCTCACTATCAGaactgTGA;G
chr13:52474014-52474016|+	Q8WWK9	579	T	Phosphothreonine	ACC	CKAP2	chr13:52474011-52474034|+;AAAaccccCAATACAGAAACGAGG;A
chr13:45988932-45988934|-	Q5T200	370	S	Phosphoserine	TCT	ZC3H13	chr13:45988927-45988949|+;GAGgcagaGCGTCGTAAAGGTGG;P
chr3:47870849-47870851|-	P27816	941	S	Phosphoserine	TCC	MAP4	chr3:47870845-47870867|+;CCGtggagCCAACCTTGGAGCGG;P
chr1:24670232-24670234|+	Q8IYB3	773	S	Phosphoserine	TCT	SRRM1	chr1:24670214-24670236|-;CCTCCATCCCCCGTCcagtcTCA;P
chr6:117288534-117288536|-	P08922	2334	Y	Phosphotyrosine	TAT	ROS1	chr6:117288529-117288551|+;CAGgcataGTTCAGGCCTTCAGG;H
chr8:21909737-21909739|-	O60496	271	Y	Phosphotyrosine	TAC	DOK2	chr8:21909734-21909756|+;AGAgtaggGGCTATCAGGCCGGG;H
chr11:111911590-111911592|-	P02511	45	S	Phosphoserine	AGT	CRYAB	chr11:111911575-111911597|-;CCGAAGGTAGAAGGGactcaGGG;G
chr20:62894831-62894833|-	Q9BTC0	805	S	Phosphoserine	TCT	DIDO1	chr20:62894826-62894848|+;GGCggagaGTCCTCCAGATCGGG;P
chr22:50217262-50217264|+	Q9BVL4	635	T	Phosphothreonine	ACA	SELO	chr22:50217258-50217280|+;CGCcacagACGCCGAGGCCACGG;A
chr11:3827599-3827601|-	P84095	180	T	Phosphothreonine	ACG	RHOG	chr11:3827584-3827606|-;CCCACGCTTGATCGGcgtggGGT;A
chr1:206931792-206931794|-	P01833	673	S	Phosphoserine	TCA	PIGR	chr1:206931788-206931810|+;TGAttgaaACTCGGTCTGTCCGG;P
chr8:74315529-74315531|-	Q9HDC5	157	S	Phosphoserine	TCA	JPH1	chr8:74315524-74315545|+;AGCggtgaGCGGATCACCGTGG;P
chr17:67123111-67123113|-	P42694	1163	T	Phosphothreonine	ACT	HELZ	chr17:67123094-67123116|-;CCAAGAGGGGGTGGAggagtATA;A
chr2:169636146-169636148|+	Q13427	358	T	Phosphothreonine	ACT	PPIG	chr2:169636142-169636163|+;TGAgactcCTCCACATTGGAGG;A
chr21:33814046-33814048|+	Q15811	901	S	Phosphoserine	TCC	ITSN1	chr21:33814028-33814050|-;CCAGCCACGGCCACTggctcCTC;P
chr10:73648602-73648604|-	Q9H987	350	S	Phosphoserine	TCT	SYNPO2L	chr10:73648601-73648623|+;CAGattgaTTGGTGAGGCTGCGG;P
chr3:41224968-41224970|+	P35222	86	Y	Phosphotyrosine	TAT	CTNNB1	chr3:41224950-41224972|-;CCAGATATTGATGGAcagtaTGC;H
chr19:45311904-45311906|-	P06732	166	T	Phosphothreonine	ACG	CKM	chr19:45311889-45311911|-;CCCTTTGAACTCGCCcgtcaGGC;A
chr1:16965803-16965805|+	Q5TZA2	1496	S	Phosphoserine	TCC	CROCC	chr1:16965788-16965810|-;CCAGGACCTGCCACCtccccAGC;P
chr11:118900770-118900772|-	Q86UU0	991	S	Phosphoserine	TCG	BCL9L	chr11:118900766-118900788|+;TGGgcgagCCAGTGGGTGAACGG;P
chr20:16404851-16404853|-	Q96L93	582	S	Phosphoserine	TCC	KIF16B	chr20:16404846-16404867|+;TCAcgggaCTTCGAGAGGTCGG;P
chr6:26216599-26216601|-	P62807	15	S	Phosphoserine	TCC	HIST1H2BG	chr6:26216597-26216619|+;TTGgaaccCTTCTTCGGAGCAGG;P
chr14:64741456-64741458|+	A1L390	647	S	Phosphoserine	AGC	PLEKHG3	chr14:64741449-64741471|+;GGAgggcaGCGAGAAGGGCCTGG;G
chr6:34858628-34858630|+	Q6BDS2	758	S	Phosphoserine	AGT	UHRF1BP1	chr6:34858624-34858646|+;TGGaagtcCTGTCCAGTCTGAGG;G
chr17:64213420-64213422|-	Q8IWB9	266	S	Phosphoserine	TCC	TEX2	chr17:64213417-64213439|+;TGGggaagAAGGTGCAGTTTTGG;P
chr9:136839301-136839303|+	Q3YEC7	525	S	Phosphoserine	TCT	RABL6	chr9:136839284-136839307|-;CCTGGCCAGGCGGTGTctctgTTC;P
chr16:87984219-87984221|+	Q8N9N5	100	S	Phosphoserine	TCC	BANP	chr16:87984203-87984225|-;CCCCATGGTGGCCGGctcccCTC;P
chr8:93734686-93734688|-	Q8IXT5	575	S	Phosphoserine	TCC	RBM12B	chr8:93734684-93734706|+;GGGgagtgCCTGAAGTCCTCCGG;P
chr1:156744256-156744258|-	P51858	132	S	Phosphoserine	AGC	HDGF	chr1:156744241-156744263|-;CCCTTCCTCGTCGCTgctgcCCT;G
chr6:157896872-157896874|+	Q9Y5X1	116	S	Phosphoserine	TCT	SNX9	chr6:157896855-157896878|-;CCTGGAGTGCCTCCAAatctgGGA;P
chr3:23208730-23208732|+	Q96LR5	11	S	Phosphoserine	AGT	UBE2E2	chr3:23208727-23208749|+;GACagtccAAGCACTAGTGGAGG;G
chr17:75817374-75817376|+	Q9C0B0	385	S	Phosphoserine	TCC	UNK	chr17:75817355-75817377|-;CCCGTCTAACCTCTGcggctCCC;P
chr4:94575724-94575726|+	Q96HC4	134	S	Phosphoserine	TCT	PDLIM5	chr4:94575709-94575730|-;CCACGGCCTTTTGGttctgTGT;P
chr16:14447003-14447005|-	O95453	583	S	Phosphoserine	TCA	PARN	chr16:14446999-14447021|+;CCCctgacACTCCGTCCTCCAGG;P
chr19:18168730-18168732|+	O00459	605	Y	Phosphotyrosine	TAC	PIK3R2	chr19:18168713-18168735|-;CCCCCCACCCCAGCCagtacGCA;H
chr6:150143265-150143267|+	Q8TAE6	25	S	Phosphoserine	AGC	PPP1R14C	chr6:150143262-150143284|+;CAAagcccCCGGGGTGGCGCCGG;G
chr22:37566578-37566580|+	Q00587	77	S	Phosphoserine	TCA	CDC42EP1	chr22:37566561-37566583|-;CCGGGAGCACCCATCgctcaCCC;P
chr15:58597637-58597639|-	O14672	719	T	Phosphothreonine	ACT	ADAM10	chr15:58597625-58597646|-;CCTCCTCTTTAAAGtgcctGTG;A
chr8:80976766-80976768|-	Q9NWQ8	359	Y	Phosphotyrosine	TAT	PAG1	chr8:80976761-80976782|+;GTAgcataGAGATCATTACAGG;H
chr12:109139676-109139678|+	O00763	91	S	Phosphoserine	TCC	ACACB	chr12:109139659-109139681|-;CCGGTCGGCGGAGAAactccCTA;P
chr15:89665661-89665663|-	O60240	497	S	Phosphoserine	AGC	PLIN1	chr15:89665646-89665668|-;CCGGAAGAAGCTGTCgctgaCCC;G
chr20:47246186-47246188|-	Q9ULU4	682	S	Phosphoserine	TCA	ZMYND8	chr20:47246183-47246205|+;AGGtgaagGTTTTGCCTTTTCGG;P
chr19:36055119-36055121|+	O43379	50	T	Phosphothreonine	ACG	WDR62	chr19:36055115-36055137|+;CTCgacggCCTCCGAGGAGACGG;A
chr15:90760637-90760639|+	P54132	422	S	Phosphoserine	AGT	BLM	chr15:90760634-90760657|+;GCCagtctTCTTGGCTCATTGTGG;G
chr10:86681481-86681483|+	O75112	123	S	Phosphoserine	AGC	LDB3	chr10:86681474-86681496|+;CAGccccaGCCCTGAGGCGAGGG;G
chr11:60934513-60934515|+	Q24JP5	529	S	Phosphoserine	TCG	TMEM132A	chr11:60934498-60934520|-;CCCGCTGCAGAGGCGtcggaTGA;P
chr6:136388424-136388426|-	Q14244	165	S	Phosphoserine	TCT	MAP7	chr6:136388423-136388445|+;GAGagcctCCCCACGACCAACGG;P
chr19:44820727-44820729|+	P50895	596	S	Phosphoserine	AGC	BCAM	chr19:44820720-44820742|+;AGGgctgaGCCACTCGGGGTCGG;G
chr7:100093058-100093060|-	P33993	678	S	Phosphoserine	TCT	MCM7	chr7:100093054-100093076|+;CCTcagagAACCGGACACTTCGG;P
chr2:197596009-197596011|-	Q52LD8	405	S	Phosphoserine	TCA	RFTN2	chr2:197596004-197596026|+;GCAgctgaATTCCACATAACTGG;P
chr11:64271694-64271696|-	Q92934	99	S	Phosphoserine	TCG	BAD	chr11:64271693-64271716|+;CCGagcgcGAGCGGCCCCGAAAGG;P
chr10:35569135-35569137|+	Q8ND76	331	T	Phosphothreonine	ACT	CCNY	chr10:35569128-35569149|+;CAAcctgaCTCTGCCCCGGTGG;A
chr9:133779931-133779933|-	P52735	583	S	Phosphoserine	TCC	VAV2	chr9:133779926-133779947|+;GCTccggaGGCGTCCTGTGAGG;P
chr7:1499284-1499286|-	Q8N201	307	S	Phosphoserine	AGC	INTS1	chr7:1499270-1499292|-;CCCTCCTGCTCGGGGctcagCTT;G
chr7:108159477-108159479|-	Q92823	1221	T	Phosphothreonine	ACA	NRCAM	chr7:108159462-108159484|-;CCTGTATTCTCCAAAtgtccCAT;A
chr17:51161759-51161761|+	P15531	125	S	Phosphoserine	AGT	NME1	chr17:51161755-51161778|+;GGAgagtgCAGAGAAGGAGATCGG;G
chr11:72008720-72008722|-	Q14980	1728	S	Phosphoserine	AGC	NUMA1	chr11:72008708-72008729|-;CCCCTCCTCGCAGCtcagaTCC;G
chr2:86464182-86464184|+	Q9Y4C1	325	S	Phosphoserine	TCT	KDM3A	chr2:86464167-86464189|-;CCCCAGGCTGCCAACtctccACC;P
chr13:20988943-20988945|-	Q9NRM7	279	T	Phosphothreonine	ACG	LATS2	chr13:20988926-20988948|-;CCCCCGGTCTCCGGCggcgtCTT;A
chr16:2766364-2766366|+	Q9UQ35	1946	S	Phosphoserine	TCC	SRRM2	chr16:2766346-2766368|-;CCAACAACACGCCGCcgctcCCG;P
chr7:26690301-26690303|-	O75563	286	S	Phosphoserine	AGT	SKAP2	chr7:26690284-26690306|-;CCTGAGGTGTGATGGacactATC;G
chr7:40134322-40134324|-	Q8TAP9	82	S	Phosphoserine	TCC	MPLKIP	chr7:40134318-40134340|+;CAGgggacGGAGACCCGAACCGG;P
chrX:154379752-154379754|+	P50402	49	S	Phosphoserine	TCG	EMD	chrX:154379736-154379758|-;CCAGAGGCGGCGGCTctcgcCCC;P
chr11:78223623-78223625|-	Q9UQC2	452	Y	Phosphotyrosine	TAT	GAB2	chr11:78223606-78223628|-;CCTGGATTCATGGGCacataGTT;C	chr11:78223620-78223642|+;CACatagtTGTCTTCAGAATTGG;H
chr7:26192546-26192548|-	P22626	344	S	Phosphoserine	AGT	HNRNPA2B1	chr7:26192531-26192553|-;CCCACCATAACCCCCacttcCTC;G
chr10:104003117-104003119|+	Q9H2G2	647	S	Phosphoserine	AGC	SLK	chr10:104003112-104003135|+;CAAgtagcACTGAAGAAATGGAGG;G
chr14:21392666-21392668|-	Q9HCK8	2204	T	Phosphothreonine	ACT	CHD8	chr14:21392652-21392674|-;CCATATTCTCCAGGAgtcaaTGA;A
chr3:136255883-136255885|+	P05166	71	S	Phosphoserine	AGT	PCCB	chr3:136255880-136255902|+;ATCagtctCTTGCTGGACCCTGG;G
chr2:219418706-219418708|+	P17661	82	S	Phosphoserine	TCC	DES	chr2:219418689-219418711|-;CCACCCGCACGCCCTcctccTAC;P
chr2:112028478-112028480|+	Q12866	872	Y	Phosphotyrosine	TAC	MERTK	chr2:112028462-112028484|-;CCAAGCAGACGTTATttacgTCA;H
chr6:30898242-30898244|+	Q08345	796	Y	Phosphotyrosine	TAT	DDR1	chr6:30898226-30898247|-;CCTCTATGCTGGGGactatTAC;H
chr2:226796051-226796053|-	P35568	896	Y	Phosphotyrosine	TAT	IRS1	chr2:226796033-226796055|-;CCCAAATTCAATATTgacatATT;C	chr2:226796048-226796070|+;GACatattCCCCCGGGCTCTTGG;H
chr20:59939857-59939859|-	O95685	25	S	Phosphoserine	AGC	PPP1R3D	chr20:59939841-59939863|-;CCAGGTCCGACAGGCagctgAGG;G
chr1:15932616-15932618|+	Q96T58	2126	S	Phosphoserine	AGT	SPEN	chr1:15932613-15932635|+;GAGagtccCCAAAAGGAGGATGG;G
chr11:18740753-18740755|-	P54829	255	T	Phosphothreonine	ACT	PTPN5	chr11:18740737-18740759|-;CCTCGTTGCAGCCCGgagtgCAC;A
chr15:75649376-75649378|+	Q8WV41	92	S	Phosphoserine	AGC	SNX33	chr15:75649370-75649392|+;GTGgccagCCCAGCTAGGAGTGG;G
chr1:156311061-156311063|-	P49368	430	T	Phosphothreonine	ACT	CCT3	chr1:156311046-156311068|-;CCATTGTTCCACACCagtcaTGG;A
chr17:20204461-20204463|+	Q5M775	138	S	Phosphoserine	TCC	SPECC1	chr17:20204447-20204468|-;CCAGTCCAACTTCTtccaaCAC;P
chr8:26408261-26408263|+	O60238	166	S	Phosphoserine	TCT	BNIP3L	chr8:26408245-26408267|-;CCCTAAACGTTCTGTgtcttTAA;P
chr11:62517035-62517037|-	Q09666	5794	T	Phosphothreonine	ACC	AHNAK	chr11:62517019-62517041|-;CCAGCGTCCCCGTCGgggtgGAA;A
chr17:40389630-40389632|-	P11388	1495	S	Phosphoserine	AGT	TOP2A	chr17:40389614-40389636|-;CCATATGGAAGTCATcactcTCC;G
chr6:4037437-4037439|+	Q13523	427	S	Phosphoserine	TCA	PRPF4B	chr6:4037418-4037440|-;CCTCAGTAGACGTGAaagatCAA;P
chr19:2225428-2225430|+	Q8TEK3	1213	S	Phosphoserine	TCT	DOT1L	chr19:2225414-2225435|-;CCTTAGAAAGCAAAtctccCCC;P
chr22:19375648-19375650|-	P54198	586	T	Phosphothreonine	ACT	HIRA	chr22:19375630-19375653|-;CCTTTCCACAGCTGTCggagtCAT;A
chr19:49430690-49430692|-	Q9P2U7	504	S	Phosphoserine	AGC	SLC17A7	chr19:49430676-49430697|-;CCACACTTCTCCTCgctcaTCT;G
chr9:92311233-92311235|-	Q76FK4	795	T	Phosphothreonine	ACG	NOL8	chr9:92311219-92311241|-;CCGAAGATGATGTGCgttggCTT;A
chr11:118628381-118628383|+	Q86UU1	520	S	Phosphoserine	TCA	PHLDB1	chr11:118628362-118628384|-;CCGTAGGACACGGAGcccctCAC;P
chr12:115997031-115997033|-	Q71F56	923	S	Phosphoserine	AGT	MED13L	chr12:115997018-115997040|-;CCTCGGGCTTGGGACttcctAAT;G
chrX:11139328-11139330|-	O43182	820	S	Phosphoserine	AGC	ARHGAP6	chrX:11139312-11139335|-;CCTGGACGTGGGGCGTgctgcAGG;G
chr1:153685034-153685036|+	P16066	519	S	Phosphoserine	AGC	NPR1	chr1:153685031-153685054|+;AGTagcctTGAGAGGCACCTGCGG;G
chr3:197085660-197085662|-	Q12959	619	S	Phosphoserine	TCT	DLG1	chr3:197085659-197085681|+;CAGaagcaTTAATAACATGGAGG;P
chr1:52388565-52388567|-	Q13415	420	S	Phosphoserine	AGC	ORC1	chr1:52388549-52388572|-;CCTCTTCTTCGTCACTgctagAGT;G
chr14:65102307-65102309|-	P61244	11	S	Phosphoserine	AGC	MAX	chr14:65102291-65102313|-;CCCCAGGACTCACGTcgctcTCC;G
chr7:116771929-116771931|+	P08581	990	S	Phosphoserine	AGC	MET	chr7:116771925-116771947|+;TGTaagccCAACTACAGAAATGG;G
chr2:120988945-120988947|+	P10070	1011	S	Phosphoserine	AGC	GLI2	chr2:120988941-120988964|+;GCAgagccACCCGAGCACCGACGG;G
chr8:124543238-124543240|+	Q9Y6M9	85	S	Phosphoserine	TCT	NDUFB9	chr8:124543220-124543243|-;CCATACATCTTCCCTGactctCCT;P
chr17:44915373-44915375|-	P14136	38	S	Phosphoserine	TCC	GFAP	chr17:44915369-44915390|+;CCAgggagAGGCGGGTGCCAGG;P
chr5:133099554-133099556|+	P34932	647	S	Phosphoserine	AGT	HSPA4	chr5:133099550-133099572|+;TAAcagttTTACTTTGAAACTGG;G
chr1:109625347-109625349|+	Q01433	100	S	Phosphoserine	TCC	AMPD2	chr1:109625329-109625351|-;CCGCTGCAGTCTGCCcgatcCCT;P
chr11:3827725-3827727|-	P84095	138	T	Phosphothreonine	ACA	RHOG	chr11:3827709-3827732|-;CCTGGCCCTGCTGCGGtgtgaTGG;A
chr5:177294752-177294754|+	Q96L73	2462	T	Phosphothreonine	ACT	NSD1	chr5:177294745-177294767|+;AGAcctaaCTCCTCGCCAGAAGG;A
chr12:57212478-57212480|+	Q07954	4520	S	Phosphoserine	TCC	LRP1	chr12:57212462-57212484|-;CCATGGCAGTCGCCActcccTGG;P
chr19:1468054-1468056|+	O95996	1585	S	Phosphoserine	TCC	APC2	chr19:1468035-1468057|-;CCTGAGCTCCTCCGCcagctCCC;P
chr6:148543931-148543933|+	O94885	821	S	Phosphoserine	AGC	SASH1	chr6:148543924-148543946|+;CTGccggaGCTGTGAGACCCTGG;G
chr8:85464085-85464087|+	P00918	2	S	Phosphoserine	TCC	CA2	chr8:85464071-85464092|-;CCAGCGCGACCATGtcccaTCA;P
chr16:2184979-2184981|-	Q8WXD9	432	S	Phosphoserine	AGC	CASKIN1	chr16:2184963-2184985|-;CCGGAGGCTTGGCGGggctgTCC;G
chr22:36815225-36815227|-	P20472	24	S	Phosphoserine	TCC	PVALB	chr22:36815222-36815244|+;GAAggagtCGGTAGCTGTGGGGG;P
chr12:122473827-122473829|-	Q6NZY4	598	S	Phosphoserine	AGT	ZCCHC8	chr12:122473814-122473836|-;CCTCAGAGTCTGGACtggagGCA;G
chr11:123577425-123577427|+	Q3KR37	28	S	Phosphoserine	TCT	GRAMD1B	chr11:123577407-123577429|-;CCCATCCTCCGGAAGcggtcTCG;P
chr20:17660013-17660015|-	Q9P2E9	165	S	Phosphoserine	TCG	RRBP1	chr20:17660010-17660032|+;CTTcgaagTGAGAACCTGGATGG;P
chr7:100854213-100854215|+	Q9BXP2	6	S	Phosphoserine	TCA	SLC12A9	chr7:100854196-100854218|-;CCATGGCCAGCGAGAgctcaCCT;P
chr19:58548578-58548580|+	Q13263	437	S	Phosphoserine	TCT	TRIM28	chr19:58548560-58548582|-;CCCCTGAGCAAGCAGggctcTGG;P
chr19:14152313-14152315|-	O94910	1220	S	Phosphoserine	TCC	ADGRL1	chr19:14152308-14152330|+;CCTggggaGTTGAAGACAGGGGG;P
chr12:57727757-57727759|-	Q99490	927	S	Phosphoserine	AGC	AGAP2	chr12:57727741-57727763|-;CCACGGCCTCGCTTTggctgTCT;G
chr16:2766274-2766276|+	Q9UQ35	1916	S	Phosphoserine	TCC	SRRM2	chr16:2766260-2766281|-;CCCGGTCAAGAGCAtccccAGT;P
chr16:29901356-29901358|+	Q5U4P2	129	S	Phosphoserine	AGC	ASPHD1	chr16:29901352-29901374|+;GCCaagccCAGGGGGTCCTGGGG;G
chr9:113591336-113591338|+	P49796	1007	S	Phosphoserine	AGC	RGS3	chr9:113591333-113591355|+;ATGagcggGGCTGACACCGTTGG;G
chr15:63713532-63713534|-	Q15751	1428	S	Phosphoserine	AGC	HERC1	chr15:63713516-63713539|-;CCTCAGGAAGGTCTGTgctgaCCC;G
chr10:102376334-102376336|+	Q92538	1316	Y	Phosphotyrosine	TAC	GBF1	chr10:102376329-102376352|+;GAGggtacACTTCCGACTCAGAGG;C
chr12:53307507-53307509|-	Q9NRG9	541	S	Phosphoserine	TCC	AAAS	chr12:53307502-53307524|+;TGTggggaGTGGGGCAGAACAGG;P
chr7:151140032-151140034|+	Q96P47	538	S	Phosphoserine	TCT	AGAP3	chr7:151140012-151140035|-;CCAAGCTGGATCCTCCcccatCTC;P
chr11:66058941-66058943|+	Q13435	360	S	Phosphoserine	TCT	SF3B2	chr11:66058927-66058948|-;CCCGGTCCCGTGGCtctgaTTC;P
chr17:39658799-39658801|+	Q14849	209	S	Phosphoserine	TCA	STARD3	chr17:39658782-39658805|-;CCGAGGGACAGTTCTAttcacCCC;P
chr5:177516794-177516796|-	Q9UJV9	23	S	Phosphoserine	TCC	DDX41	chr5:177516789-177516810|+;GCCtcggaGCGGCTTCCTCCGG;P
chr11:57332986-57332988|-	Q08945	170	T	Phosphothreonine	ACC	SSRP1	chr11:57332970-57332992|-;CCACACCATCCTCCTgggtgGGT;A
chr22:27797523-27797525|-	Q10571	1007	S	Phosphoserine	TCG	MN1	chr22:27797522-27797544|+;GCGacgtgAGCGCCTTTTCGTGG;P
chr1:1762023-1762025|-	O95544	64	S	Phosphoserine	TCT	NADK	chr1:1762020-1762042|+;AAGagagcGTGTCCTCCTGTGGG;P
chr16:15694188-15694190|+	Q9NXR1	243	T	Phosphothreonine	ACC	NDE1	chr16:15694184-15694206|+;GGGgacccCCCTCACACCTGCGG;A
chr21:43688109-43688111|+	Q14684	579	S	Phosphoserine	AGC	RRP1B	chr21:43688103-43688125|+;CCCggcagCCTGGAGCTCTGTGG;G
chr7:44386032-44386034|-	Q8IVD9	355	S	Phosphoserine	TCC	NUDCD3	chr7:44386027-44386048|+;CCCggggaGATGTTGAACATGG;P
chr11:66336137-66336139|-	Q13671	36	Y	Phosphotyrosine	TAT	RIN1	chr11:66336132-66336153|+;ACGtcataCAGTGGGTCCTGGG;H
chr17:82080906-82080908|-	P49327	2204	T	Phosphothreonine	ACG	FASN	chr17:82080892-82080914|-;CCATCCTCCTTGGGCgtgggGCA;A
chr2:20624769-20624771|-	Q53T59	249	S	Phosphoserine	TCT	HS1BP3	chr2:20624765-20624787|+;GTGgagacAGCTTCCTGCCCGGG;P
chr15:32636295-32636297|+	Q6P4F7	508	T	Phosphothreonine	ACT	ARHGAP11A	chr15:32636292-32636314|+;CTAactccAGAGCGACTAGTTGG;A
chr1:35764653-35764655|-	Q9HAW4	65	S	Phosphoserine	AGT	CLSPN	chr1:35764637-35764659|-;CCTCTGTTTCGGAATcactgTCT;G
chr16:88533429-88533431|+	Q8IX07	491	S	Phosphoserine	TCG	ZFPM1	chr16:88533412-88533434|-;CCCCGTCGCGGACGCcgtcgCCG;P
chr19:3435147-3435149|+	P08651	300	Y	Phosphotyrosine	TAC	NFIC	chr19:3435131-3435153|-;CCCTGGCGGCGATTActacaCTT;H
chr9:131473693-131473695|+	Q5JSZ5	765	S	Phosphoserine	AGT	PRRC2B	chr9:131473689-131473711|+;GTCgagtgACACCTTGGCTATGG;G
chr12:2820835-2820837|+	Q969R8	220	S	Phosphoserine	TCC	ITFG2	chr12:2820815-2820838|-;CCTGGAAAAAGGACACtgggtCCC;P
chr1:23092540-23092542|-	Q86V48	574	S	Phosphoserine	TCC	LUZP1	chr1:23092537-23092559|+;TGAggaggATCTTCGAGATGAGG;P
chr9:26887457-26887459|-	Q9H8G2	120	S	Phosphoserine	AGT	CAAP1	chr9:26887440-26887463|-;CCACCTTCTTCAAGGTcactgTGC;G
chr2:63887630-63887632|+	Q16851	434	S	Phosphoserine	AGT	UGP2	chr2:63887623-63887645|+;ATTaggcaGTTCTTTTACGAAGG;G
chr11:72016486-72016488|-	Q14980	388	S	Phosphoserine	TCA	NUMA1	chr11:72016481-72016504|+;AGCtgtgaAAGTTTTCCCTGAAGG;P
chr19:11378149-11378151|-	P19235	454	Y	Phosphotyrosine	TAC	EPOR	chr19:11378145-11378167|+;ACAggtacTTTAGGTGGGGTGGG;H
chr14:105478844-105478846|+	P52943	104	S	Phosphoserine	AGC	CRIP2	chr14:105478837-105478859|+;GAAggcgaGCGGCCCCCCGAAGG;G
chr12:47798125-47798127|-	Q8WUI4	109	S	Phosphoserine	AGC	HDAC7	chr12:47798107-47798130|-;CCTGTAGGGAATGCCGgggctGTT;G
chr19:14470189-14470191|+	Q16512	774	T	Phosphothreonine	ACA	PKN1	chr19:14470185-14470207|+;CAGcacatTCTGTGGGACCCCGG;A
chr4:38049696-38049698|+	Q86TI0	570	S	Phosphoserine	TCC	TBC1D1	chr4:38049682-38049703|-;CCTCGGAGGACCTGtccagTGA;P
chr5:111449176-111449178|+	Q16566	200	T	Phosphothreonine	ACA	CAMK4	chr5:111449173-111449195|+;AAGacagtATGTGGAACCCCAGG;A
chr3:52627287-52627289|-	Q86U86	509	S	Phosphoserine	AGT	PBRM1	chr3:52627272-52627294|-;CCTTTTTCTTTTGGCactacCAG;G
chr14:103491880-103491882|+	P27448	564	T	Phosphothreonine	ACT	MARK3	chr14:103491877-103491900|+;AGCactttCCACGGCCAGCCCCGG;A
chr11:70354424-70354426|+	Q13136	763	S	Phosphoserine	AGC	PPFIA1	chr11:70354419-70354441|+;CCGtcagcCACGAGGACATCAGG;G
chr8:1957012-1957014|+	O15013	1287	S	Phosphoserine	TCC	ARHGEF10	chr8:1956993-1957016|-;CCTGTCCTCCTCATCTgggtcCCT;P
chr12:57726597-57726599|-	Q99490	1178	S	Phosphoserine	AGC	AGAP2	chr12:57726583-57726604|-;CCCACGCTAGCGGCgctgcTCC;G
chr17:78075249-78075251|+	Q9HCJ0	1011	S	Phosphoserine	TCC	TNRC6C	chr17:78075231-78075254|-;CCAATCTCCAAAGAGTcttccGTG;P
chr1:55214850-55214852|-	Q9UPU5	88	S	Phosphoserine	AGC	USP24	chr1:55214836-55214858|-;CCCCCGCCTCCGGTGctcccGCC;G
chr16:67961674-67961676|-	Q9UP95	81	S	Phosphoserine	TCT	SLC12A4	chr16:67961670-67961692|+;GAAgagacGATACCTTTGGGCGG;P
chr1:47146107-47146109|+	Q5TCH4	440	S	Phosphoserine	TCT	CYP4A22	chr1:47146090-47146112|-;CCCGTTTTGCACCGGgttctGCT;P
chr17:4988794-4988796|-	Q0VD86	182	T	Phosphothreonine	ACT	INCA1	chr17:4988778-4988800|-;CCTGGGCCCTGCCAGgagtgAGA;A
chr17:28598558-28598560|-	Q96R06	43	S	Phosphoserine	TCC	SPAG5	chr17:28598555-28598577|+;GGGggatcTTTTTCCAGAGTTGG;P
chr19:17060007-17060009|-	Q9BT25	105	S	Phosphoserine	TCT	HAUS8	chr19:17060002-17060024|+;ATAgcagaGAGATCCAGGTCAGG;P
chrX:41671495-41671497|-	O14936	155	S	Phosphoserine	TCG	CASK	chrX:41671493-41671516|+;GCCgagttTTCTTTTGAGGCAAGG;P
chr6:130890457-130890459|-	O43491	499	S	Phosphoserine	TCT	EPB41L2	chr6:130890452-130890473|+;TCTggagaAACAAGCCTATGGG;P
chr15:85717339-85717341|+	Q12802	1929	S	Phosphoserine	TCA	AKAP13	chr15:85717319-85717342|-;CCTGGAAATTCCTGTCtcattCAA;P
chr1:28987888-28987890|+	P11171	151	S	Phosphoserine	AGC	EPB41	chr1:28987883-28987906|+;CATtaagcAGTGCAGAAACACAGG;G
chr19:46017275-46017277|+	Q9Y6R9	447	S	Phosphoserine	AGC	CCDC61	chr19:46017272-46017294|+;CCCagcccAACGCCCTGGAGTGG;G
chr8:19830409-19830411|+	Q9NVR2	382	S	Phosphoserine	TCA	INTS10	chr8:19830389-19830412|-;CCACATTCTTTAAGCAgagttCAG;P
chr11:66624357-66624359|+	Q96PK6	161	S	Phosphoserine	TCT	RBM14	chr11:66624339-66624361|-;CCTGGCCTGGCTGTCcagtcTGG;P
chr6:160736994-160736996|+	P00747	597	S	Phosphoserine	AGT	PLG	chr6:160736987-160737008|+;GCAagtcaGTCTTAGAACAAGG;G
chr17:28388185-28388187|+	Q6SZW1	548	S	Phosphoserine	TCC	SARM1	chr17:28388165-28388188|-;CCACTTCAGAAATGCTacactCCC;P
chr5:176599610-176599612|-	Q7Z2K8	75	S	Phosphoserine	AGT	GPRIN1	chr5:176599594-176599617|-;CCCCTTCCCCAGCCCCactggGGC;G
chr6:152721990-152721992|+	Q8N699	149	S	Phosphoserine	TCC	MYCT1	chr6:152721973-152721995|-;CCTTCCAGCGACAAGcttccCTG;P
chr1:77933336-77933338|+	Q0ZGT2	370	T	Phosphothreonine	ACA	NEXN	chr1:77933329-77933351|+;ATTtcttaCACCGGGAAAACTGG;A
chr19:40677290-40677292|-	Q9Y6R0	224	S	Phosphoserine	TCC	NUMBL	chr19:40677289-40677312|+;AGGagcccTCGCGGGCGAAGCTGG;P
chr2:127505276-127505278|-	Q96ST2	209	S	Phosphoserine	AGT	IWS1	chr2:127505260-127505282|-;CCTCACTTTCAGAATcactcATT;G
chr4:2928428-2928430|+	P35611	707	S	Phosphoserine	AGC	ADD1	chr4:2928422-2928444|+;CCTggcagCGATGGGTCTCCAGG;G
chr9:69516485-69516487|-	Q02410	242	S	Phosphoserine	TCC	APBA1	chr9:69516481-69516503|+;CGTcggagCGCTCGTCGTAATGG;P
chr19:47000602-47000604|+	Q9NRY4	1472	S	Phosphoserine	TCG	ARHGAP35	chr19:47000584-47000606|-;CCTGTCACAAGTCAGccgtcGCC;P
chr19:35732796-35732798|+	Q9UMN6	2083	T	Phosphothreonine	ACG	KMT2B	chr19:35732793-35732815|+;GGCacgccTCCTTCGGGGCCAGG;A
chr2:191846815-191846817|-	O95810	37	S	Phosphoserine	AGC	SDPR	chr2:191846803-191846824|-;CCCTAGGTTCAGGCtggggCTT;G
chr15:42217809-42217811|-	Q8NBN3	540	S	Phosphoserine	TCA	TMEM87A	chr15:42217804-42217826|+;TCAtctgaATCCAGAAGGGCTGG;P
chr7:1539977-1539979|+	O60675	25	S	Phosphoserine	AGC	MAFK	chr7:1539970-1539992|+;GGTgctcaGCGATGATGAGCTGG;G
chr17:17158943-17158945|+	Q6WCQ1	663	S	Phosphoserine	TCT	MPRIP	chr17:17158926-17158948|-;CCCCCGTCCACCTGTcttctGAA;P
chr17:39470979-39470981|+	Q9NYV4	383	S	Phosphoserine	AGT	CDK12	chr17:39470974-39470996|+;ATTccagtATCTCACCTGTCAGG;G
chr13:109783297-109783299|-	Q9Y4H2	919	Y	Phosphotyrosine	TAC	IRS2	chr13:109783294-109783316|+;GATgtactCGCCGGGGCTCTTGG;H
chrX:54810851-54810853|+	Q9UNF1	190	S	Phosphoserine	AGC	MAGED2	chrX:54810846-54810869|+;ATGgcagcAGTGATCAGAGTCAGG;G
chr19:1226546-1226548|+	Q15831	401	S	Phosphoserine	AGC	STK11	chr19:1226539-1226561|+;GCAgctgaGCACCAAATCCAGGG;G
chr19:44758784-44758786|+	P20749	374	S	Phosphoserine	TCC	BCL3	chr19:44758767-44758789|-;CCTCCCAGCCAGACCcctccCCT;P
chr10:63619690-63619692|+	Q6NUK4	201	T	Phosphothreonine	ACA	REEP3	chr10:63619686-63619708|+;GAAaacagATGAAGAAGCAGAGG;A
chr1:155816239-155816241|-	Q3T8J9	346	S	Phosphoserine	TCA	GON4L	chr1:155816234-155816256|+;ATTggtgaAATATTCCATGTTGG;P
chr17:58561603-58561605|-	Q8IWB6	1404	S	Phosphoserine	TCT	TEX14	chr17:58561600-58561622|+;AGTagagtGAGCTCTGTTTAAGG;P
chr16:66622103-66622105|-	Q8IZR5	194	S	Phosphoserine	TCC	CMTM4	chr16:66622099-66622121|+;CCCtggacTCCGTGCGGGCTCGG;P
chr16:1747077-1747079|+	Q9UPT6	265	T	Phosphothreonine	ACA	MAPK8IP3	chr16:1747071-1747093|+;GCCgccacACCCAGCACCACAGG;A
chr19:36102994-36102996|+	O43379	1123	S	Phosphoserine	TCT	WDR62	chr19:36102978-36103000|-;CCAGTGCCTTGTGAAgtctcCAG;P
chr10:67887500-67887502|+	Q96EB6	172	S	Phosphoserine	AGC	SIRT1	chr10:67887493-67887514|+;ACAtgcaaGCTCTAGTGACTGG;G
chr1:225422266-225422268|-	Q14739	59	S	Phosphoserine	TCC	LBR	chr1:225422264-225422286|+;AAGgaagtTAAAGGCTAGAAAGG;P
chr14:21087373-21087375|+	Q8TER5	1433	S	Phosphoserine	TCC	ARHGEF40	chr14:21087353-21087376|-;CCTTTGAGCATGCCGGcccctCCC;P
chr7:149722869-149722871|+	A5PL33	229	S	Phosphoserine	TCC	KRBA1	chr7:149722851-149722873|-;CCCCGGCACCCCGAGacatcCCC;P
chr17:29576220-29576222|-	Q9Y2X7	537	T	Phosphothreonine	ACT	GIT1	chr17:29576204-29576226|-;CCCATAGGTGACTCAcagtgCTG;A
chr11:77625003-77625005|-	P54105	144	S	Phosphoserine	TCA	CLNS1A	chr11:77624998-77625020|+;TCAtctgaATCCTCATCCTCAGG;P
chr20:35507753-35507755|+	Q9BV73	2218	T	Phosphothreonine	ACC	CEP250	chr20:35507746-35507768|+;GGAgctcaCCAGACGGGCTCTGG;A
chr2:230865134-230865136|+	Q9NQX7	37	T	Phosphothreonine	ACG	ITM2C	chr2:230865131-230865153|+;CTGacgccGGCTAGGGTGAGAGG;A
chr6:44360495-44360497|+	Q496A3	113	S	Phosphoserine	TCC	SPATS1	chr6:44360475-44360498|-;CCTTCTCACATTCTGAtcactCCT;P
chr17:39727862-39727864|+	P04626	1196	Y	Phosphotyrosine	TAC	ERBB2	chr17:39727859-39727881|+;GAGtacttGACACCCCAGGGAGG;C
chr1:160240354-160240356|-	Q5TAQ9	22	S	Phosphoserine	AGT	DCAF8	chr1:160240337-160240359|-;CCAGACATCTCCTCTggactGCT;G
chr4:39327620-39327622|-	P35251	156	S	Phosphoserine	TCA	RFC1	chr4:39327616-39327639|+;TTGgtgatAAAGGCTTATTCTTGG;P
chr1:26255383-26255385|+	Q6P2H3	141	S	Phosphoserine	TCT	CEP85	chr1:26255364-26255386|-;CCTCGGTGCAATGAAacattCTC;P
chr9:109119866-109119868|-	Q9H330	16	S	Phosphoserine	TCT	TMEM245	chr9:109119861-109119883|+;CCGggagaGCTCCGCAGGCTTGG;P
chr5:150059708-150059710|-	P07333	708	Y	Phosphotyrosine	TAT	CSF1R	chr5:150059704-150059726|+;GGAcatatTTCTTCTCGAGGTGG;H
chr19:58549043-58549045|+	Q13263	489	S	Phosphoserine	AGC	TRIM28	chr19:58549036-58549058|+;ACGagtgaGCCTTGAACGCCTGG;G
chr19:17194560-17194562|+	Q13459	1045	S	Phosphoserine	AGC	MYO9B	chr19:17194553-17194575|+;CAGcttcaGCCAGATGATCTCGG;G
chr1:42179761-42179763|-	Q9UPW0	606	S	Phosphoserine	TCC	FOXJ3	chr1:42179758-42179780|+;CAGggaacGCCGCATCTGGAAGG;P
chr20:13728427-13728429|-	Q9H501	663	S	Phosphoserine	TCT	ESF1	chr20:13728426-13728449|+;CAGagggaAGTTCCTCTTCACTGG;P
chr16:67832515-67832517|-	Q96BT3	47	S	Phosphoserine	TCC	CENPT	chr16:67832511-67832533|+;TGGgggaaGCCGTTTCAAGCAGG;P
chr17:5420262-5420264|+	Q86UA6	18	S	Phosphoserine	TCG	RPAIN	chr17:5420243-5420265|-;CCTGTACAAACTGGTgggctCGC;P
chr10:13657456-13657458|-	Q9P2Q2	711	S	Phosphoserine	AGC	FRMD4A	chr10:13657442-13657464|-;CCCTGGGACTCCAGGctggaGCT;G
chr11:101128765-101128767|-	P06401	102	S	Phosphoserine	AGT	PGR	chr11:101128752-101128774|-;CCTTTTCTGGGGGACtagaaCTG;G
chr10:60080559-60080561|-	Q12955	1470	S	Phosphoserine	AGC	ANK3	chr10:60080542-60080565|-;CCAGGCTCAGTCAAGTagctgTAG;G
chr2:223598761-223598763|-	P13521	174	S	Phosphoserine	TCC	SCG2	chr2:223598759-223598781|+;CTGgaattCTCTTCATACATAGG;P
chr16:88806504-88806506|+	Q9H211	318	S	Phosphoserine	AGC	CDT1	chr16:88806497-88806519|+;CTCcctgaGCCCCGCCATGGTGG;G
chr6:151808264-151808266|+	P03372	118	S	Phosphoserine	TCG	ESR1	chr6:151808248-151808270|-;CCCGCCGCCGCAGCTgtcgcCTT;P
chr14:44506508-44506510|-	Q5H9T9	160	S	Phosphoserine	AGT	FSCB	chr14:44506492-44506515|-;CCACTATTTCTGATTCactaaAGT;G
chr19:6744896-6744898|+	Q15642	296	S	Phosphoserine	TCC	TRIP10	chr19:6744878-6744900|-;CCCATGAACCGTGCAccctcCGA;P
chr14:77026152-77026154|-	Q9H1B7	547	S	Phosphoserine	TCT	IRF2BPL	chr14:77026151-77026173|+;GAGaggccTTTCTCTTGCGCAGG;P
chr2:27655378-27655380|-	O94864	323	S	Phosphoserine	TCA	SUPT7L	chr2:27655374-27655396|+;GTGgtgaaGCTTCAACCTCCAGG;P
chr11:116760927-116760929|-	Q9BRD0	354	S	Phosphoserine	TCA	BUD13	chr11:116760923-116760945|+;GGTctgaaTCAGTTGCTTTCTGG;P
chr16:2770398-2770400|+	Q9UQ35	2690	S	Phosphoserine	TCC	SRRM2	chr16:2770381-2770403|-;CCCTCAGGGACTCTCggtccCTC;P
chr5:141654253-141654255|-	Q8WWN8	1444	S	Phosphoserine	TCA	ARAP3	chr5:141654249-141654271|+;CCAatgacTTCTGGCTGGTGAGG;P
chr17:28369646-28369648|-	P04004	130	S	Phosphoserine	TCT	VTN	chr17:28369641-28369663|+;GGCttagaGGCGCCCACCTCAGG;P
chr7:138573627-138573629|+	O15164	667	S	Phosphoserine	TCT	TRIM24	chr7:138573609-138573631|-;CCAAATTCATCAGTGccatcTCC;P
chr11:66335169-66335171|-	Q13671	210	S	Phosphoserine	TCC	RIN1	chr11:66335165-66335187|+;GAGgggacCGGGCCTTCAGCTGG;P
chr21:36364180-36364182|+	Q14149	514	S	Phosphoserine	TCA	MORC3	chr21:36364165-36364187|-;CCAAGAAGACATCTTtcagaAGG;P
chr6:31631920-31631922|+	P48634	1083	T	Phosphothreonine	ACT	PRRC2A	chr6:31631915-31631937|+;GCCgcactGCCAGCGAGACACGG;A
chr10:128113469-128113471|-	P46013	538	S	Phosphoserine	TCT	MKI67	chr10:128113465-128113487|+;CCAgagacTTTCTTTTGGTTGGG;P
chr9:115090803-115090805|-	P24821	72	S	Phosphoserine	AGT	TNC	chr9:115090787-115090810|-;CCAGGTCTTTCTCCCCactggCTG;G
chr19:35732751-35732753|+	Q9UMN6	2068	T	Phosphothreonine	ACT	KMT2B	chr19:35732746-35732769|+;ACGgcactGACAGTGAGGCTGAGG;A
chr16:4937004-4937006|-	O60437	14	S	Phosphoserine	AGC	PPL	chr16:4936986-4937009|-;CCGGGTCTGCACAGTGgggctGTA;G
chr7:101163584-101163586|-	O15240	420	S	Phosphoserine	TCC	VGF	chr7:101163579-101163600|+;TCCtgggaGCGCTTGTCCTCGG;P
chr19:10116828-10116830|-	O75821	189	S	Phosphoserine	TCT	EIF3G	chr19:10116824-10116847|+;CAGtagacAGGCCCAGCTGCTCGG;P
chr7:4834844-4834846|-	Q96JH8	393	S	Phosphoserine	TCC	RADIL	chr7:4834839-4834860|+;GTAggggaGGCGGCTCCCCGGG;P
chr17:29575851-29575853|-	Q9Y2X7	571	S	Phosphoserine	TCC	GIT1	chr17:29575846-29575868|+;AGCggggaGGAGGGAGTGAAGGG;P
chr17:6445156-6445158|+	Q9BSJ6	16	S	Phosphoserine	TCT	FAM64A	chr17:6445139-6445161|-;CCTCCGTGCGCCGGAgatctCTC;P
chr11:608373-608375|+	Q9P1Y6	973	S	Phosphoserine	AGC	PHRF1	chr11:608369-608391|+;ACCcagccCGGACGTGCTGCAGG;G
chr2:195713463-195713465|+	Q9ULF5	536	T	Phosphothreonine	ACA	SLC39A10	chr2:195713459-195713482|+;GAAcacagAAGAATCAACTATTGG;A
chrX:9932794-9932796|+	Q13796	1171	S	Phosphoserine	TCC	SHROOM2	chrX:9932777-9932799|-;CCATGGAGACCTCGCgctccCCC;P
chr12:52520189-52520191|-	P13647	36	S	Phosphoserine	TCC	KRT5	chr12:52520185-52520208|+;ACCgggacACGGAGGTGAAGCTGG;P
chr10:73529844-73529846|-	Q70EL1	632	S	Phosphoserine	AGC	USP54	chr10:73529826-73529849|-;CCAGCGCTTGTACTGGgggctTGG;G
chr1:23092987-23092989|-	Q86V48	425	S	Phosphoserine	AGT	LUZP1	chr1:23092971-23092993|-;CCCTCCTGTTGGTGAaactgGGA;G
chr18:48921906-48921908|-	O15105	249	S	Phosphoserine	TCC	SMAD7	chr18:48921904-48921926|+;TGGgaatcTAGAAAACACATTGG;P
chr17:5023582-5023584|+	O43896	915	S	Phosphoserine	TCG	KIF1C	chr17:5023564-5023587|-;CCGTCAGCCCGGCCCCcctcgCCA;P
chr19:8335371-8335373|-	Q6NY19	152	S	Phosphoserine	AGC	KANK3	chr19:8335358-8335380|-;CCCCGCGGCCGGGGCtgggcGCG;G
chr11:9314388-9314390|-	Q5BJD5	18	T	Phosphothreonine	ACC	TMEM41B	chr11:9314372-9314394|-;CCCCGTCCCCCACGGgggtcGTG;A
chr5:172339521-172339523|-	A1X283	528	S	Phosphoserine	TCC	SH3PXD2B	chr5:172339517-172339539|+;TGAtggatTCTTTCCGCGGAGGG;P
chr1:167694195-167694197|+	Q6JBY9	123	S	Phosphoserine	TCT	RCSD1	chr1:167694177-167694199|-;CCATTTCACAGCCCAccttcTAC;P
chr1:160213205-160213207|+	Q15121	90	S	Phosphoserine	TCT	PEA15	chr1:160213189-160213211|-;CCGTGTGCTGAAGATctctgAGG;P
chr3:182965592-182965594|-	Q96GG9	55	S	Phosphoserine	AGT	DCUN1D1	chr3:182965576-182965598|-;CCAATGATCCTTTTAcactcTCT;G
chr2:85591842-85591844|+	O95183	41	S	Phosphoserine	TCA	VAMP5	chr2:85591825-85591847|-;CCGAACTGCAGCAGCgttcaGAC;P
chr7:40134352-40134354|-	Q8TAP9	72	S	Phosphoserine	AGC	MPLKIP	chr7:40134337-40134359|-;CCGGCCCCCCGGGAAgctgcCGC;G
chr17:17817912-17817914|-	P36956	396	S	Phosphoserine	TCT	SREBF1	chr17:17817909-17817931|+;CAGagattCTGTGGGCCGAAAGG;P
chr15:75649331-75649333|+	Q8WV41	77	S	Phosphoserine	TCT	SNX33	chr15:75649314-75649337|-;CCAGCAGCCCTGCAGGctctcCCG;P
chr5:144207048-144207050|+	Q68DU8	112	Y	Phosphotyrosine	TAC	KCTD16	chr5:144207046-144207069|+;AATacttcCAGCTCCCAGACTTGG;C
chr3:41236593-41236595|+	P35222	654	Y	Phosphotyrosine	TAT	CTNNB1	chr3:41236575-41236597|-;CCTTGTCTCTTAGCGacataTGC;H
chr1:43429782-43429784|+	Q5T011	1416	S	Phosphoserine	TCT	SZT2	chr1:43429766-43429788|-;CCCTGGGCCAGAGATctctcTGA;P
chr7:100155378-100155380|-	Q8WVR3	491	S	Phosphoserine	TCC	C7orf43	chr7:100155374-100155397|+;TGCgggagAGGGGCCGGGCCTCGG;P
chr17:28924222-28924224|-	Q96QT6	134	S	Phosphoserine	AGT	PHF12	chr17:28924206-28924228|-;CCAACAAGTCAGTGTcactgCTG;G
chr6:26107551-26107553|-	P22492	181	S	Phosphoserine	AGC	HIST1H1T	chr6:26107535-26107557|-;CCCTTGCCTTCACTGggctcTTC;G
chr3:37296201-37296203|+	Q13439	266	S	Phosphoserine	AGT	GOLGA4	chr3:37296197-37296220|+;AGAaagtgATGGAGAGCCAGTAGG;G
chr6:143772325-143772327|+	O75167	423	S	Phosphoserine	TCT	PHACTR2	chr6:143772307-143772329|-;CCTGGGCTGATGGGCgaatcTTC;P
chr5:66054076-66054078|+	Q96RT1	920	Y	Phosphotyrosine	TAT	ERBIN	chr5:66054072-66054094|+;GTTgtatgATCAACCATTGCAGG;C
chr11:73309632-73309634|+	Q96PE2	332	S	Phosphoserine	TCT	ARHGEF17	chr11:73309616-73309638|-;CCCTGAGCCCCCAACatctcCAA;P
chr19:44748911-44748913|+	P20749	41	S	Phosphoserine	TCC	BCL3	chr19:44748895-44748917|-;CCCGCTGCGCGCGCCctcccCGG;P
chr3:4663096-4663098|+	Q14643	482	Y	Phosphotyrosine	TAC	ITPR1	chr3:4663090-4663112|+;TTGgtttaCTTCGTCACTGGTGG;C
chr4:87806158-87806160|+	P21815	74	S	Phosphoserine	AGT	IBSP	chr4:87806154-87806176|+;TGAcagttCAGAAGAGGAGGAGG;G
chr3:49024991-49024993|-	P12268	400	Y	Phosphotyrosine	TAC	IMPDH2	chr3:49024976-49024997|-;CCCATCGGAAAAGAagtatTCA;C
chr12:56642688-56642690|-	P06576	312	T	Phosphothreonine	ACC	ATP5B	chr12:56642672-56642695|-;CCTCTGAACCAGCCTGggtgaAGC;A
chr14:102933808-102933810|-	Q9Y5S2	1680	S	Phosphoserine	TCG	CDC42BPB	chr14:102933805-102933827|+;ATTcgatgGAGTTGAGTGTTTGG;P
chr2:219220777-219220779|-	Q7Z3C6	828	S	Phosphoserine	TCG	ATG9A	chr2:219220774-219220796|+;CTCcgagcCCTCTTCGGGCACGG;P
chr4:53496050-53496052|-	Q8TBB1	441	S	Phosphoserine	AGC	LNX1	chr4:53496037-53496059|-;CCGCACTTTCTGGGCtgccaTAT;G
chr1:27548924-27548926|-	Q5TGY3	1064	S	Phosphoserine	TCG	AHDC1	chr1:27548920-27548942|+;CGGgcgagACTGTGCTGGCCCGG;P
chr2:159805104-159805106|-	O60449	1703	S	Phosphoserine	TCA	LY75	chr2:159805100-159805122|+;GAActgatGAGAAACCCGCCAGG;P
chr10:5749617-5749619|+	Q5VWN6	2066	S	Phosphoserine	TCT	FAM208B	chr10:5749600-5749622|-;CCAGCAGTCTGGACAgctctTCC;P
chr1:177961603-177961605|-	Q96JE7	258	S	Phosphoserine	AGT	SEC16B	chr1:177961589-177961611|-;CCAGCCTGAACTGGActccaAGC;G
chr8:127738473-127738475|+	P01106	71	S	Phosphoserine	TCG	MYC	chr8:127738457-127738479|-;CCGCTCCGGGCTCTGctcgcCCT;P
chr5:131635022-131635024|-	Q8TEU7	3	S	Phosphoserine	TCA	RAPGEF6	chr5:131635017-131635038|+;ACGggtgaGTTCATGGCCACGG;P
chr3:188708276-188708278|+	Q93052	375	S	Phosphoserine	TCA	LPP	chr3:188708259-188708281|-;CCTTTCAGGGTGGCCattcaGGG;P
chr8:123333909-123333911|-	Q6PL18	1149	T	Phosphothreonine	ACA	ATAD2	chr8:123333893-123333915|-;CCACAGGAGTACTCGgtgtcTTT;A
chr1:151266097-151266099|+	P55036	250	T	Phosphothreonine	ACG	PSMD4	chr1:151266091-151266113|+;ATTgctacGACTGGGACTGAAGG;A
chr11:118314489-118314491|+	P07766	188	Y	Phosphotyrosine	TAT	CD3E	chr11:118314471-118314493|-;CCTGTTCCCAACCCAgactaTGA;H
chr21:25725320-25725322|-	P18859	65	S	Phosphoserine	TCA	ATP5J	chr21:25725315-25725337|+;TACtctgaACTAGCATCAACAGG;P
chr2:99319700-99319702|-	O14530	221	S	Phosphoserine	TCA	TXNDC9	chr2:99319699-99319721|+;CTGaatcaTATTTCTTTCCTCGG;P
chrY:13335958-13335960|-	O14607	716	S	Phosphoserine	TCA	UTY	chrY:13335953-13335975|+;TTTggtgaATCTCCATGGTTAGG;P
chr8:22585128-22585130|+	Q96JY6	143	S	Phosphoserine	AGC	PDLIM2	chr8:22585124-22585146|+;TAGcagctCCCTCACTGGAGAGG;G
chr12:122474166-122474168|-	Q6NZY4	485	T	Phosphothreonine	ACC	ZCCHC8	chr12:122474149-122474171|-;CCCTTTGGGAGTGGAggggtGAA;A
chr16:189318-189320|-	Q9NQ29	332	S	Phosphoserine	TCC	LUC7L	chr16:189313-189334|+;TCTctggaTGCCCGCTCTCTGG;P
chr3:49812011-49812013|-	P41226	266	S	Phosphoserine	TCC	UBA7	chr3:49812010-49812032|+;GGGacttcTGCAAGGGCACCTGG;P
chr8:22571066-22571068|+	O60504	530	S	Phosphoserine	TCT	SORBS3	chr8:22571051-22571073|-;CCCCAGCTCCCCACGtctccCCG;P
chr17:47745295-47745297|+	Q9UL17	513	S	Phosphoserine	TCC	TBX21	chr17:47745278-47745300|-;CCAGTGGTGACAGCTcctccCCT;P
chr10:86681781-86681783|+	O75112	223	S	Phosphoserine	TCG	LDB3	chr10:86681765-86681787|-;CCTCCGAGGGAAGGCctcggGTG;P
chr19:39173783-39173785|+	O96013	291	S	Phosphoserine	TCA	PAK4	chr19:39173769-39173790|-;CCCCTGGCCCCCGCtcaccACA;P
chr11:64368138-64368140|+	O75676	360	S	Phosphoserine	TCC	RPS6KA4	chr11:64368121-64368143|-;CCGCCCTGCAGGGATactccTTT;P
chr19:6380614-6380616|-	P35269	436	S	Phosphoserine	TCG	GTF2F1	chr19:6380613-6380635|+;TCGacttcCCAGACAGGCTCTGG;P
chr14:105220096-105220098|-	Q92994	450	S	Phosphoserine	AGT	BRF1	chr14:105220080-105220102|-;CCAGGTCATCAATGCcactgAGG;G
chr12:113185329-113185331|-	Q8TDD1	41	S	Phosphoserine	TCG	DDX54	chr12:113185328-113185350|+;CCGagtcgCTGCCGCGGGCCTGG;P
chr17:28717475-28717477|-	P0DI83	78	S	Phosphoserine	TCG	NARR	chr17:28717471-28717493|+;GCGgcgagCCCAAAATCACCCGG;P
chr22:44024358-44024360|+	Q9HBI1	7	S	Phosphoserine	TCG	PARVB	chr22:44024338-44024361|-;CCATGTCCTCCGCGCCgcgctCGC;P
chr20:56518203-56518205|+	Q9BY42	287	S	Phosphoserine	TCC	RTFDC1	chr20:56518183-56518206|-;CCCTCTTTACCACTCAcagctCCG;P
chr14:23080330-23080332|-	Q9UKV3	393	T	Phosphothreonine	ACT	ACIN1	chr14:23080314-23080336|-;CCTTCTTTCGATCTTcagtcAGT;A
chr22:37922327-37922329|+	Q8N3F8	309	S	Phosphoserine	TCT	MICALL1	chr22:37922308-37922330|-;CCCTGCCCCCAGGAAggcctCTG;P
chr1:26761039-26761041|+	O14497	702	S	Phosphoserine	TCT	ARID1A	chr1:26761022-26761044|-;CCCCGTCCCCTGTTGgctctCCC;P
chr15:78542210-78542212|+	P25789	13	S	Phosphoserine	TCT	PSMA4	chr15:78542193-78542216|-;CCAGGACCACTATATTttctcCAG;P
chr11:73309896-73309898|+	Q96PE2	420	S	Phosphoserine	AGC	ARHGEF17	chr11:73309889-73309910|+;CTCccctaGCTTTGGAGCTGGG;G
chr19:55347306-55347308|+	Q86Y97	416	T	Phosphothreonine	ACC	KMT5C	chr19:55347301-55347323|+;CAGctaccCCAGCCCCTGCTGGG;A
chr1:228458172-228458174|+	Q8N257	15	S	Phosphoserine	TCT	HIST3H2BB	chr1:228458154-228458177|-;CCTGCGCCCAAGAAGGgttctAAA;P
chr2:178799612-178799614|-	Q8WZ42	263	S	Phosphoserine	TCA	TTN	chr2:178799607-178799629|+;GATcttgaCTTTGGCTTCGGAGG;P
chr16:28898392-28898394|+	O14983	569	T	Phosphothreonine	ACC	ATP2A1	chr16:28898388-28898410|+;GGAcacccCCCCGAAGCGAGAGG;A
chr19:6381004-6381006|-	P35269	377	S	Phosphoserine	TCG	GTF2F1	chr19:6381003-6381026|+;CCGacggcTTCCGCTCTCTCTTGG;P
chr2:61493966-61493968|-	O14980	391	S	Phosphoserine	TCT	XPO1	chr2:61493964-61493986|+;GGAgaggcAGATGTAGAGAATGG;P
chrX:53559484-53559486|-	Q7Z6Z7	2595	S	Phosphoserine	AGC	HUWE1	chrX:53559466-53559489|-;CCGGCTTTGTAGGGGAaggctGCT;G
chr13:45988926-45988928|-	Q5T200	372	S	Phosphoserine	TCT	ZC3H13	chr13:45988924-45988946|+;GGAgaggcAGAGCGTCGTAAAGG;P
chr10:86679403-86679405|+	O75112	44	S	Phosphoserine	AGC	LDB3	chr10:86679399-86679421|+;GCTcagccAGGGTGACCTCGTGG;G
chr16:67829916-67829918|-	Q96BT3	345	S	Phosphoserine	AGT	CENPT	chr16:67829899-67829922|-;CCTGTTGCCTCCATTTcactcACA;G
chr6:80040674-80040676|+	P33981	821	S	Phosphoserine	TCT	TTK	chr6:80040655-80040677|-;CCAACTTGTTGGTCTgaattCTC;P
chr6:25610064-25610066|+	Q5VZK9	1288	S	Phosphoserine	TCT	LRRC16A	chr6:25610044-25610067|-;CCTTAGATGACATTCCagactCTC;P
chr3:32529610-32529612|-	Q9Y6G9	412	S	Phosphoserine	TCT	DYNC1LI1	chr3:32529608-32529630|+;ACAgatctATTTGGTGTTCGTGG;P
chr17:40129429-40129431|+	Q68DK7	393	S	Phosphoserine	TCA	MSL1	chr17:40129411-40129434|-;CCAGAAAAGCCCCGGTcttcaGTG;P
chr17:73193088-73193090|+	Q8WTW3	7	S	Phosphoserine	TCA	COG1	chr17:73193074-73193095|-;CCACCGCGGCAACCtcaccCGC;P
chr20:10306135-10306137|+	P60880	187	S	Phosphoserine	TCC	SNAP25	chr20:10306116-10306138|-;CCCCCTTTTCTAGGCtgattCCA;P
chr20:48976081-48976083|+	Q9Y6D5	614	S	Phosphoserine	AGT	ARFGEF2	chr20:48976074-48976096|+;ACGgtgtaGTGTGACGTCCATGG;G
chr11:76537887-76537889|+	Q7Z589	818	S	Phosphoserine	TCT	EMSY	chr11:76537870-76537892|-;CCCAGGAAAAGAGACattctCCT;P
chr16:67653105-67653107|+	Q6F5E8	991	S	Phosphoserine	TCT	CARMIL2	chr16:67653090-67653112|-;CCGTCCGCGCGCGGCtctccGAG;P
chr1:29149031-29149033|-	Q08170	288	S	Phosphoserine	AGC	SRSF4	chr1:29149016-29149037|-;CCTGCTAGGACTCCggctcTTG;G
chr9:34405884-34405886|-	Q8IW50	47	S	Phosphoserine	TCC	FAM219A	chr9:34405881-34405903|+;CGGggatgGTTTGTAATTCATGG;P
chr15:64864905-64864907|+	Q8TD55	164	S	Phosphoserine	AGT	PLEKHO2	chr15:64864899-64864921|+;GTGgccagTGCAGCTTCTGACGG;G
chr3:122564451-122564453|+	Q8TDB6	9	S	Phosphoserine	TCC	DTX3L	chr3:122564431-122564454|-;CCTCCCACCTGCGCCCgccgtCCC;P
chr1:70021025-70021027|+	Q96NW7	443	S	Phosphoserine	AGC	LRRC7	chr1:70021022-70021045|+;GACagcttTAACCCTACACTGTGG;G
chr12:50671335-50671337|+	Q9P265	193	S	Phosphoserine	TCC	DIP2B	chr12:50671318-50671341|-;CCGCATCTTCTACGCTgtcccACG;P
chr14:54963005-54963007|-	O75717	826	T	Phosphothreonine	ACC	WDHD1	chr14:54962992-54963014|-;CCTCTTCCACCTGGGttgctGTC;A
chr12:71663509-71663511|-	O60293	34	S	Phosphoserine	AGC	ZFC3H1	chr12:71663494-71663515|-;CCGACTCCGTATCTggctgTTA;G
chr1:63638713-63638715|+	P36871	353	Y	Phosphotyrosine	TAT	PGM1	chr1:63638707-63638729|+;GCTttgtaTGAGACCCCAACTGG;C
chr17:19331963-19331965|+	O95208	508	T	Phosphothreonine	ACA	EPN2	chr17:19331960-19331982|+;AAAacaccTGAGTCCTTCCTGGG;A
chr19:39472830-39472832|+	O00267	686	S	Phosphoserine	AGC	SUPT5H	chr19:39472827-39472849|+;GGTagcccAGGTGGCGGCAGTGG;G
chr2:47791075-47791077|+	P52701	137	S	Phosphoserine	AGC	MSH6	chr2:47791071-47791093|+;TGAcagccCAACAAGGGGCTGGG;G
chr1:3784013-3784015|-	Q8N1G4	431	S	Phosphoserine	AGT	LRRC47	chr1:3783995-3784018|-;CCTGTGCAGGCCCGACacactCTG;G
chr17:17795586-17795588|+	Q7Z5J4	880	S	Phosphoserine	AGC	RAI1	chr17:17795583-17795605|+;GGCagcccCGAGCAGAGGCCTGG;G
chr8:102279132-102279134|-	O95071	2026	S	Phosphoserine	TCA	UBR5	chr8:102279127-102279149|+;GAGtctgaACGTCGGAAAAATGG;P
chr10:113849335-113849337|-	Q6PJP8	590	S	Phosphoserine	AGT	DCLRE1A	chr10:113849320-113849342|-;CCTCTTTTGATTAGGacttgGAA;G
chr19:49651887-49651889|+	Q9H7N4	500	S	Phosphoserine	TCC	SCAF1	chr19:49651871-49651894|-;CCGCCAGCGCTCGCCCtccccGGC;P
chr1:21701564-21701566|-	Q86UV5	887	S	Phosphoserine	AGT	USP48	chr1:21701548-21701570|-;CCTCCTCTGTTTCAGaactaCTC;G
chr9:130884757-130884759|+	P00519	823	T	Phosphothreonine	ACC	ABL1	chr9:130884753-130884775|+;GGTcaccgTGGCCCCTGCCTCGG;A
chr2:197409942-197409944|-	O75533	244	T	Phosphothreonine	ACT	SF3B1	chr2:197409925-197409947|-;CCTGGGGTTGCTCCAggagtCTC;A
chr7:143394817-143394819|-	P21709	781	Y	Phosphotyrosine	TAC	EPHA1	chr7:143394800-143394823|-;CCTCTAACCTGGGTTTcgtatGTG;C
chr5:124648503-124648505|-	Q9ULD9	627	S	Phosphoserine	TCC	ZNF608	chr5:124648502-124648524|+;GGGatgccGGTGCCTTCAACTGG;P
chr17:80345152-80345154|+	Q63HN8	2273	S	Phosphoserine	AGC	RNF213	chr17:80345148-80345170|+;CCAaagccCGGGGAAGCACATGG;G
chr16:2597258-2597260|+	O15530	513	T	Phosphothreonine	ACT	PDPK1	chr16:2597254-2597276|+;TAAaacttTCTTTGTCCACACGG;A
chr16:89280992-89280994|-	Q6UB99	1850	Y	Phosphotyrosine	TAC	ANKRD11	chr16:89280989-89281011|+;GTAgtaccCTGGCGACAAGCAGG;H
chr11:61019295-61019297|+	P30203	662	Y	Phosphotyrosine	TAC	CD6	chr11:61019278-61019300|-;CCACCGACAACGATGactacGAT;H
chr3:184164906-184164908|+	Q92997	192	S	Phosphoserine	TCA	DVL3	chr3:184164892-184164913|-;CCAGCTTCTTTGACtcagaTGA;P
chr15:40745088-40745090|-	Q96TC7	232	S	Phosphoserine	TCC	RMDN3	chr15:40745085-40745107|+;TGAggaacCTCCAGCCTCCAGGG;P
chrX:154359808-154359810|-	P21333	1301	S	Phosphoserine	TCA	FLNA	chrX:154359804-154359826|+;TGCctgagGGGTTGGCCACACGG;P
chr1:52396158-52396160|-	Q13415	203	T	Phosphothreonine	ACC	ORC1	chr1:52396142-52396164|-;CCACATGTTCTGCTGgggtcCAA;A
chr17:78125841-78125843|-	Q7Z403	105	T	Phosphothreonine	ACG	TMC6	chr17:78125829-78125850|-;CCGAAGCTGCACCGtgcggTTG;A
chr19:49139800-49139802|+	O75145	737	S	Phosphoserine	TCC	PPFIA3	chr19:49139780-49139803|-;CCTTGGCACTGCAGGCggggtCCC;P
chr3:12587595-12587597|-	P04049	471	S	Phosphoserine	TCC	RAF1	chr3:12587591-12587613|+;TGTtggatTTCATGTCTCTATGG;P
chr1:3463604-3463606|+	Q5VV41	174	S	Phosphoserine	AGC	ARHGEF16	chr1:3463597-3463619|+;CCAgctaaGCCCTAAGCTCCAGG;G
chr1:54584694-54584696|+	Q8WXI4	25	S	Phosphoserine	TCA	ACOT11	chr1:54584678-54584700|-;CCGCACATCCCGGAAgtcagCCT;P
chr17:81922722-81922724|-	O15525	124	S	Phosphoserine	AGC	MAFG	chr17:81922704-81922727|-;CCGGGCTGGCGCCACGgggctGCG;G
chr4:119031941-119031943|+	Q9UMS6	1056	S	Phosphoserine	TCG	SYNPO2	chr4:119031923-119031945|-;CCTGTGGGCATTCCCacctcGCC;P
chr16:18812039-18812041|-	Q96Q15	3570	S	Phosphoserine	TCA	SMG1	chr16:18812038-18812060|+;CTGatgtaGCAAGATTTTTTTGG;P
chr11:65128397-65128399|-	Q86TM6	613	S	Phosphoserine	TCT	SYVN1	chr11:65128396-65128418|+;GAGactccAGCTTCTGCAGGCGG;P
chr12:122981573-122981575|+	Q66PJ3	239	S	Phosphoserine	TCA	ARL6IP4	chr12:122981553-122981576|-;CCCCTCCTGGCCTTCCagcctCAC;P
chr17:77402247-77402249|+	Q9UHD8	89	S	Phosphoserine	TCC	2017-09-09	chr17:77402228-77402250|-;CCAACGCTCCCCCAAggcgtCCC;P
chr4:24584349-24584351|-	O43143	15	S	Phosphoserine	TCT	DHX15	chr4:24584348-24584370|+;CAGaggggTAATCCTCCCCTAGG;P
chr20:47636037-47636039|+	Q9Y6Q9	551	S	Phosphoserine	TCT	NCOA3	chr20:47636021-47636043|-;CCCCAAATTGGATAActctcCCA;P
chr11:63818819-63818821|+	Q9BUA3	251	S	Phosphoserine	TCG	C11orf84	chr11:63818804-63818826|-;CCCCCATCGCCAGACtcgccCAC;P
chr11:17736480-17736482|+	P48547	160	S	Phosphoserine	TCC	KCNC1	chr11:17736464-17736487|-;CCTGGCGCTCAGTGACtccccGGA;P
chr15:63044069-63044071|+	P09493	53	T	Phosphothreonine	ACC	TPM1	chr15:63044062-63044084|+;CAAgggcaCCGAAGATGAACTGG;A
chr11:72007240-72007242|-	Q14980	1804	T	Phosphothreonine	ACC	NUMA1	chr11:72007225-72007246|-;CCGACGAGCGGAGCgggtcTTA;A
chr6:53922656-53922658|+	Q9BTT6	480	T	Phosphothreonine	ACT	LRRC1	chr6:53922649-53922671|+;GCGagccaCTCCACACCCAGGGG;A
chr19:48895107-48895109|-	O00295	135	S	Phosphoserine	TCC	TULP2	chr19:48895104-48895126|+;ATCggaatTGTCTGGGAGCCAGG;P
chr16:56748392-56748394|+	Q8N1F7	49	T	Phosphothreonine	ACA	NUP93	chr16:56748385-56748407|+;TACcctaaCACGCACGTCCCAGG;A
chr16:31477397-31477399|+	O43294	403	S	Phosphoserine	TCG	TGFB1I1	chr16:31477381-31477403|-;CCACGCACGACGCGGctcgcTGT;P
chr5:124649121-124649123|-	Q9ULD9	421	S	Phosphoserine	TCA	ZNF608	chr5:124649117-124649139|+;TCGgtgacTCACAAAACCTATGG;P
chr1:153661275-153661277|+	O95295	129	Y	Phosphotyrosine	TAC	SNAPIN	chr1:153661272-153661294|+;ATTtacccCCCTGGCTCCCCAGG;C
chr20:48650021-48650023|-	Q8TCU6	1001	S	Phosphoserine	TCC	PREX1	chr20:48650020-48650042|+;GGGagggtTTGCGTCCAAAGCGG;P
chr1:229508166-229508168|-	Q8WUM0	28	T	Phosphothreonine	ACG	NUP133	chr1:229508148-229508171|-;CCTGCTAGCCGTCCGGggcgtGGA;A
chr3:9701890-9701892|+	Q8NCE2	624	S	Phosphoserine	AGT	MTMR14	chr3:9701887-9701909|+;CCCagtccTTCCGGTGCCATCGG;G
chr19:42294011-42294013|+	Q96RK0	1373	S	Phosphoserine	TCC	CIC	chr19:42293993-42294015|-;CCTGAGGAGGTGCTGccctcCCC;P
chr16:8859194-8859196|-	Q9Y2V2	45	T	Phosphothreonine	ACT	CARHSP1	chr16:8859182-8859203|-;CCTCGTCCGGCGAGtgggcAGT;A
chr22:29311631-29311633|+	Q99501	394	S	Phosphoserine	TCT	GAS2L1	chr22:29311614-29311636|-;CCACAGGCACCCCGGcctctCCG;P
chr4:151148057-151148059|-	Q5HYK7	369	S	Phosphoserine	TCT	SH3D19	chr4:151148054-151148077|+;GTCagaagAGGATCGATTAAAAGG;P
chr17:42698902-42698904|+	P78357	1383	S	Phosphoserine	TCT	CNTNAP1	chr17:42698886-42698908|-;CCTGGAGGAGTCCAGgtctgAAT;P
chr1:3683076-3683078|+	O15350	28	Y	Phosphotyrosine	TAC	TP73	chr1:3683056-3683079|-;CCAGGGAACCAGACAGcacctACT;H
chr20:36653646-36653648|-	Q9UGV2	334	S	Phosphoserine	AGT	NDRG3	chr20:36653632-36653654|-;CCAGAGCCGAGGCTActcgaGGT;G
chr1:29303935-29303937|+	Q92729	863	S	Phosphoserine	TCC	PTPRU	chr1:29303917-29303939|-;CCCTGTGGCCGGAAGggctcCCC;P
chr10:67887503-67887505|+	Q96EB6	173	S	Phosphoserine	TCT	SIRT1	chr10:67887489-67887510|-;CCTCACATGCAAGCtctagTGA;P
chr21:41899180-41899182|-	Q9Y426	581	S	Phosphoserine	TCC	C2CD2	chr21:41899179-41899201|+;AGGagtctAGCTCGTCCTCCTGG;P
chr3:121993252-121993254|-	Q86SU0	499	S	Phosphoserine	TCG	ILDR1	chr3:121993247-121993268|+;GAGtgcgaGCCGCGGCGGTGGG;P
chr16:2765023-2765025|+	Q9UQ35	1499	S	Phosphoserine	TCT	SRRM2	chr16:2765005-2765027|-;CCTAGGCCGAGGAGTcgttcTCC;P
chr20:32101322-32101324|+	P08631	462	S	Phosphoserine	TCA	HCK	chr20:32101308-32101329|-;CCTTTTCAGGGATGtcaaaCCC;P
chr5:79737202-79737204|+	Q8N3K9	2813	S	Phosphoserine	TCA	CMYA5	chr5:79737187-79737209|-;CCGCCATATTTGCTGtcaccTGT;P
chr1:235194113-235194115|-	Q4LE39	675	S	Phosphoserine	TCT	ARID4B	chr1:235194111-235194133|+;GGAgatggATTTGTCTGAAATGG;P
chr21:33263351-33263353|+	P48551	467	S	Phosphoserine	TCA	IFNAR2	chr21:33263336-33263358|-;CCTGATAATGTGCAAtcaaaCCA;P
chr5:170268385-170268387|-	Q13094	207	S	Phosphoserine	TCG	LCP2	chr5:170268383-170268405|+;ACCgagtgATTCCGGCCGGCTGG;P
chr3:14168373-14168375|-	Q01831	140	S	Phosphoserine	AGT	XPC	chr3:14168360-14168382|-;CCAGCACAGGCTCACtaagtTCT;G
chr17:29576672-29576674|-	Q9Y2X7	410	S	Phosphoserine	AGC	GIT1	chr17:29576659-29576681|-;CCGAGGAGTCCATGCtctgcAGA;G
chr22:20087252-20087254|+	Q8WYQ5	271	S	Phosphoserine	AGC	DGCR8	chr22:20087248-20087271|+;AGAcagcgACCATCCGTCCGATGG;G
chr14:75088480-75088482|-	Q8TD19	868	S	Phosphoserine	TCG	NEK9	chr14:75088475-75088497|+;GTTaccgaGGCTTCTACTTGGGG;P
chr10:128105501-128105503|-	P46013	2113	T	Phosphothreonine	ACT	MKI67	chr10:128105486-128105507|-;CCTTGTGCTTGTTGgagtgTCC;A
chr19:53906824-53906826|+	P05129	675	Y	Phosphotyrosine	TAC	PRKCG	chr19:53906804-53906827|-;CCGATTTCCAGGGCTTcacctACG;H
chr5:138165945-138165947|-	Q9H0E9	387	S	Phosphoserine	AGC	BRD8	chr5:138165932-138165954|-;CCTTCCCATCTATGCtgggaGCC;G
chr5:150118849-150118851|-	P09619	934	Y	Phosphotyrosine	TAT	PDGFRB	chr5:150118847-150118870|+;TCAtagctGGGGATAGGGAGAAGG;H
chr11:8730186-8730188|-	P78524	368	S	Phosphoserine	AGC	ST5	chr11:8730171-8730192|-;CCGCTGGGAGCTAGggctaTTT;G
chr2:10122895-10122897|+	P31350	33	T	Phosphothreonine	ACG	RRM2	chr2:10122892-10122914|+;AACacggtGAGCCCGCGGGGAGG;A
chr17:74843512-74843514|-	Q14957	875	S	Phosphoserine	AGC	GRIN2C	chr17:74843499-74843521|-;CCTGCCGCGGTGGGCtggcgAGG;G
chr9:69221238-69221240|+	Q9UDY2	232	S	Phosphoserine	TCC	TJP2	chr9:69221222-69221244|-;CCACGACTTTGGGCCatcccGGG;P
chr1:108934730-108934732|-	Q96S66	532	S	Phosphoserine	AGC	CLCC1	chr1:108934714-108934736|-;CCACACCTCTTGCGGggctgTAT;G
chr11:65618875-65618877|+	Q9H6A9	505	S	Phosphoserine	AGC	PCNX3	chr11:65618870-65618892|+;TGCtgagcATGGATGGGGCTGGG;G
chr17:74253819-74253821|+	Q9BSA4	504	S	Phosphoserine	TCC	TTYH2	chr17:74253801-74253823|-;CCACTAATCGGGAGAgcctcCCC;P
chr7:77618534-77618536|+	Q05209	332	S	Phosphoserine	TCT	PTPN12	chr7:77618519-77618541|-;CCTGAAAAACAAGATtctccTCC;P
chr20:44429546-44429548|+	P41235	436	S	Phosphoserine	TCA	HNF4A	chr20:44429527-44429549|-;CCCTGAGACCCCACAgccctCAC;P
chr3:119399237-119399239|+	Q2M1Z3	349	S	Phosphoserine	TCA	ARHGAP31	chr3:119399219-119399241|-;CCAGCTAAAAGCATGgactcACT;P
chr12:79444171-79444173|+	P21579	343	S	Phosphoserine	TCA	SYT1	chr12:79444155-79444176|-;CCCCTACTACAATGagtcaTTC;P
chr1:24383977-24383979|-	Q5TH74	72	Y	Phosphotyrosine	TAC	STPG1	chr1:24383972-24383994|+;ACAttgtaGAACCCAGGTCCTGG;H
chr2:46384565-46384567|+	Q99814	840	T	Phosphothreonine	ACC	EPAS1	chr2:46384560-46384583|+;AACtgaccAGATATGACTGTGAGG;A
chr19:46016208-46016210|+	Q9Y6R9	334	S	Phosphoserine	TCG	CCDC61	chr19:46016192-46016214|-;CCGCCCTGCGCGCCCctcgcCCT;P
chr19:48628967-48628969|+	Q9NRA0	387	S	Phosphoserine	TCG	SPHK2	chr19:48628950-48628972|-;CCACTGTGGAACCTGcctcgCCC;P
chr20:48985435-48985437|+	Q9Y6D5	700	S	Phosphoserine	AGC	ARFGEF2	chr20:48985431-48985453|+;AGAtagcgCAAGGTTCAACAAGG;G
chr1:11112880-11112882|-	P42345	2446	T	Phosphothreonine	ACG	MTOR	chr1:11112863-11112886|-;CCAGCAGAGTAGGAATccgtcCTC;A
chrX:18265732-18265734|-	Q9UQR0	267	S	Phosphoserine	TCT	SCML2	chrX:18265728-18265750|+;GTGgagacTGCATTGAATGCTGG;P
chr5:181236983-181236985|-	P63244	316	T	Phosphothreonine	ACA	RACK1	chr5:181236967-181236989|-;CCATAAACTTCTAGCgtgtgCCA;A
chr6:30895448-30895450|+	Q08345	520	Y	Phosphotyrosine	TAC	DDR1	chr6:30895432-30895454|-;CCTCCTTCTGGCCACttacgCCC;H	chr6:30895445-30895467|+;ACTtacgcCCGTCCCCCTCGAGG;C
chr14:102933778-102933780|-	Q9Y5S2	1690	S	Phosphoserine	AGC	CDC42BPB	chr14:102933760-102933783|-;CCTGTGGGGGGAGTTGgggctCGG;G
chr10:17233638-17233640|+	P08670	226	S	Phosphoserine	TCT	VIM	chr10:17233619-17233641|-;CCTTGAACGCAAAGTggaatCTT;P
chr16:2765320-2765322|+	Q9UQ35	1598	S	Phosphoserine	TCT	SRRM2	chr16:2765303-2765325|-;CCCCTCGGCGCAGTAggtctGGT;P
chr19:3449070-3449072|+	P08651	339	S	Phosphoserine	TCC	NFIC	chr19:3449055-3449077|-;CCATTCAACAGCCCGtccccCCA;P
chr11:65607704-65607706|-	Q16584	394	S	Phosphoserine	TCC	MAP3K11	chr11:65607702-65607724|+;ATGgaatgGAAGGAGTCCCGCGG;P
chr1:161235971-161235973|-	Q14994	38	T	Phosphothreonine	ACA	NR1I3	chr1:161235954-161235976|-;CCAATGCTTTTGCTGactgtTCT;A
chr8:22585080-22585082|+	Q96JY6	127	S	Phosphoserine	TCC	PDLIM2	chr8:22585063-22585085|-;CCTACTCCAGCCCAAcctccCTC;P
chr5:76295836-76295838|+	Q496J9	466	Y	Phosphotyrosine	TAT	SV2C	chr5:76295818-76295840|-;CCTCTGCAGTCCGATgaataTGC;H
chr7:45101523-45101525|-	Q969Z0	553	S	Phosphoserine	TCA	TBRG4	chr7:45101522-45101544|+;GTGactggCTCCCAGTTGGCTGG;P
chr16:29804820-29804822|+	Q14807	562	S	Phosphoserine	TCC	KIF22	chr16:29804800-29804823|-;CCTTTGCCTCCCAGCTggagtCCC;P
chr15:42736658-42736660|-	Q8IWY9	71	T	Phosphothreonine	ACC	CDAN1	chr15:42736641-42736663|-;CCCGGGGTCTTGGCGggggtCGG;A
chr11:57796805-57796807|+	O60716	257	Y	Phosphotyrosine	TAT	CTNND1	chr11:57796801-57796823|+;TGTgtatgGGCCCCAACCCCAGG;C
[truncated: 8,935 more rows]

## Sheet: ABE non-target control
Non-target gRNA	gRNA sequences
SafeHarbor.1	GGCTAAATTCCTCTTATTCA
[truncated: 704 more rows]
