# Supplementary material for: Functional Phosphoproteomics in Cancer Chemoresistance Using CRISPR‐Mediated Base Editors
Source: Adv Sci (Weinh). 2022 Aug 31;9(30):2200717. doi: 10.1002/advs.202200717 (PMC9596822; doi:10.1002/advs.202200717)
Supplement: Supplementary file 3 — Supporting Information [file ADVS-9-2200717-s005.xlsx]

## Sheet: A3A-BE3 screen summary
GeneName			AA	AA type	Modification	Codon	Chr	id	num	neg|score	neg|p-value	neg|fdr	neg|rank	neg|goodsgrna	neg|lfc	pos|score	pos|p-value	pos|fdr	pos|rank	pos|goodsgrna	pos|lfc
MTUS1	chr8:17645974-17645976	-	1255	S	Phosphoserine	TCA	chr8	1105	1	5.385e-05	5.3317e-07	0.000141	1	1	-9.4304	0.99995	1	1	8885	0	-9.4304
PLEKHA6	chr1:204228793-204228795	-	940	S	Phosphoserine	AGC	chr1	882	1	0.00016155	5.3317e-07	0.000141	2	1	-7.9722	0.99984	1	1	8884	0	-7.9722
FIGNL1	chr7:50446511-50446513	-	259	S	Phosphoserine	TCT	chr7	929	1	0.00026925	5.3317e-07	0.000141	3	1	-5.4313	0.99973	1	1	8883	0	-5.4313
DSG2	chr18:31542616-31542618	+	700	S	Phosphoserine	AGC	chr18	1400	1	0.00037695	5.3317e-07	0.000141	4	1	-8.8238	0.99962	1	1	8882	0	-8.8238
ZGPAT	chr20:63735224-63735226	+	373	S	Phosphoserine	TCG	chr20	1692	1	0.00048465	5.3317e-07	0.000141	5	1	-8.6108	0.99952	1	1	8881	0	-8.6108
GYS1	chr19:48993089-48993091	-	8	S	Phosphoserine	TCC	chr19	1756	1	0.00059235	5.3317e-07	0.000141	6	1	-4.2751	0.99941	1	1	8880	0	-4.2751
EPAS1	chr2:46384565-46384567	+	840	T	Phosphothreonine	ACC	chr2	834	1	0.00070005	5.3317e-07	0.000141	7	1	-8.602	0.9993	1	1	8879	0	-8.602
VPS37C	chr11:61138743-61138745	-	29	S	Phosphoserine	TCC	chr11	574	1	0.00080775	5.3317e-07	0.000141	8	1	-6.4397	0.99919	1	1	8878	0	-6.4397
LRIF1	chr1:110951576-110951578	-	436	S	Phosphoserine	TCC	chr1	909	1	0.00091546	5.3317e-07	0.000141	9	1	-3.6044	0.99908	1	1	8877	0	-3.6044
NPM1	chr5:171407763-171407765	+	279	T	Phosphothreonine	ACT	chr5	1136	1	0.0010232	5.3317e-07	0.000141	10	1	-8.5732	0.99898	1	1	8876	0	-8.5732
ZNF608	chr5:124649121-124649123	-	421	S	Phosphoserine	TCA	chr5	800	1	0.0011309	5.3317e-07	0.000141	11	1	-8.5402	0.99887	1	1	8875	0	-8.5402
CACNA1G	chr17:50578406-50578408	+	715	S	Phosphoserine	AGC	chr17	1473	1	0.0012386	5.3317e-07	0.000141	12	1	-8.5378	0.99876	1	1	8874	0	-8.5378
RIPK3	chr14:24339821-24339823	-	2	S	Phosphoserine	TCG	chr14	466	1	0.0013463	5.3317e-07	0.000141	13	1	-4.7162	0.99865	1	1	8873	0	-4.7162
ABCA1	chr9:104814131-104814133	-	1296	S	Phosphoserine	TCT	chr9	802	1	0.001454	5.3317e-07	0.000141	14	1	-7.469	0.99855	1	1	8872	0	-7.469
SEC23A	chr14:39075998-39076000	-	308	T	Phosphothreonine	ACA	chr14	1126	1	0.0015617	5.3317e-07	0.000141	15	1	-6.023	0.99844	1	1	8871	0	-6.023
NES	chr1:156671884-156671886	-	768	S	Phosphoserine	TCT	chr1	1650	1	0.0016694	5.3317e-07	0.000141	16	1	-7.5467	0.99833	1	1	8870	0	-7.5467
E2F7	chr12:77033936-77033938	-	410	S	Phosphoserine	TCT	chr12	1658	1	0.0017771	5.3317e-07	0.000141	17	1	-4.8611	0.99822	1	1	8869	0	-4.8611
R3HDM2	chr12:57256021-57256023	-	853	S	Phosphoserine	TCT	chr12	565	1	0.0018848	5.3317e-07	0.000141	18	1	-8.483	0.99812	1	1	8868	0	-8.483
NAT10	chr11:34141806-34141808	+	934	S	Phosphoserine	AGT	chr11	731	1	0.0019925	5.3317e-07	0.000141	19	1	-8.481	0.99801	1	1	8867	0	-8.481
FAM129A	chr1:184796018-184796020	-	582	S	Phosphoserine	AGC	chr1	348	1	0.0021002	5.3317e-07	0.000141	20	1	-8.4246	0.9979	1	1	8866	0	-8.4246
TLK1	chr2:171061085-171061087	-	134	S	Phosphoserine	AGT	chr2	998	1	0.0022079	5.3317e-07	0.000141	21	1	-8.3713	0.99779	1	1	8865	0	-8.3713
SUGP1	chr19:19297254-19297256	-	326	S	Phosphoserine	AGC	chr19	1434	1	0.0023156	5.3317e-07	0.000141	22	1	-8.3533	0.99768	1	1	8864	0	-8.3533
BRAF	chr7:140734711-140734713	-	729	S	Phosphoserine	TCA	chr7	616	1	0.0024771	5.3317e-07	0.000141	23	1	-8.3465	0.99752	1	1	8862	0	-8.3465
RMDN3	chr15:40745235-40745237	-	183	S	Phosphoserine	TCT	chr15	1490	1	0.0024771	5.3317e-07	0.000141	24	1	-8.3465	0.99752	1	1	8863	0	-8.3465
RAPGEF2	chr4:159341928-159341930	+	806	S	Phosphoserine	TCA	chr4	1442	1	0.0026387	5.3317e-07	0.000141	25	1	-8.3259	0.99736	1	1	8861	0	-8.3259
AHNAK	chr11:62529455-62529457	-	1654	S	Phosphoserine	TCC	chr11	225	1	0.0027464	5.3317e-07	0.000141	26	1	-8.316	0.99725	1	1	8860	0	-8.316
BAG2	chr6:57182135-57182137	+	73	S	Phosphoserine	AGT	chr6	1618	1	0.0028541	5.3317e-07	0.000141	27	1	-5.6326	0.99715	1	1	8859	0	-5.6326
TANK	chr2:161230982-161230984	+	178	S	Phosphoserine	TCT	chr2	1750	1	0.0029618	5.3317e-07	0.000141	28	1	-6.2629	0.99704	1	1	8858	0	-6.2629
SETD2	chr3:47083816-47083818	-	1988	S	Phosphoserine	TCT	chr3	1780	1	0.0030695	5.3317e-07	0.000141	29	1	-8.305	0.99693	1	1	8857	0	-8.305
SLC9A1	chr1:27100394-27100396	-	787	S	Phosphoserine	AGC	chr1	741	1	0.0031772	5.3317e-07	0.000141	30	1	-8.2909	0.99682	1	1	8856	0	-8.2909
CDC42EP1	chr22:37566710-37566712	+	121	S	Phosphoserine	TCC	chr22	1418	1	0.0032849	5.3317e-07	0.000141	31	1	-5.4266	0.99672	1	1	8855	0	-5.4266
MEF2D	chr1:156479623-156479625	-	190	S	Phosphoserine	AGT	chr1	1038	1	0.0033926	5.3317e-07	0.000141	32	1	-8.2847	0.99661	1	1	8854	0	-8.2847
PTPN14	chr1:214384082-214384084	-	591	S	Phosphoserine	AGC	chr1	936	1	0.0035003	5.3317e-07	0.000141	33	1	-6.6525	0.9965	1	1	8853	0	-6.6525
INA	chr10:103278214-103278216	+	335	S	Phosphoserine	TCC	chr10	299	1	0.003608	5.3317e-07	0.000141	34	1	-8.2688	0.99639	1	1	8852	0	-8.2688
USP32	chr17:60183238-60183240	-	1350	S	Phosphoserine	TCG	chr17	1865	1	0.0037157	5.3317e-07	0.000141	35	1	-4.8765	0.99628	1	1	8851	0	-4.8765
PRKCB	chr16:24094224-24094226	+	250	T	Phosphothreonine	ACC	chr16	524	1	0.0039311	0.0024329	0.073136	36	1	-4.8122	0.99607	0.99757	1	8850	0	-4.8122
STIM1	chr11:4086536-4086538	+	512	S	Phosphoserine	TCT	chr11	6808	1	0.0040926	0.0024329	0.073136	37	1	-8.2551	0.99591	0.99757	1	8848	0	-8.2551
TECPR1	chr7:98223104-98223106	-	938	S	Phosphoserine	TCC	chr7	1213	1	0.0040926	0.0024329	0.073136	38	1	-8.2551	0.99591	0.99757	1	8849	0	-8.2551
FUBP1	chr1:77969971-77969973	-	55	S	Phosphoserine	TCA	chr1	1419	1	0.0042542	0.0024329	0.073136	39	1	-8.2527	0.99575	0.99757	1	8847	0	-8.2527
STXBP5	chr6:147363493-147363495	+	902	S	Phosphoserine	TCC	chr6	1436	1	0.0043619	0.0024329	0.073136	40	1	-5.3847	0.99564	0.99757	1	8846	0	-5.3847
ANAPC4	chr4:25418224-25418226	+	757	S	Phosphoserine	TCT	chr4	1122	1	0.0044696	0.0024329	0.073136	41	1	-8.2408	0.99553	0.99757	1	8845	0	-8.2408
BRCA1	chr17:43091523-43091525	-	1336	S	Phosphoserine	AGT	chr17	292	1	0.0046311	0.0024329	0.073136	42	1	-8.2365	0.99537	0.99757	1	8843	0	-8.2365
SERPINF1	chr17:1766980-1766982	+	24	S	Phosphoserine	AGC	chr17	1909	1	0.0046311	0.0024329	0.073136	43	1	-8.2365	0.99537	0.99757	1	8844	0	-8.2365
CDC42SE2	chr5:131385642-131385644	+	52	S	Phosphoserine	TCA	chr5	5266	1	0.0047927	0.0024329	0.073136	44	1	-8.2331	0.99521	0.99757	1	8842	0	-8.2331
IQGAP2	chr5:76637036-76637038	+	595	S	Phosphoserine	TCT	chr5	571	1	0.0049542	0.0024329	0.073136	45	1	-8.2183	0.99505	0.99757	1	8840	0	-8.2183
ARHGAP39	chr8:144547274-144547276	-	604	S	Phosphoserine	AGC	chr8	1457	1	0.0049542	0.0024329	0.073136	46	1	-8.2183	0.99505	0.99757	1	8841	0	-8.2183
PPFIBP1	chr12:27692853-27692855	+	1003	S	Phosphoserine	AGC	chr12	1577	1	0.0051158	0.0024329	0.073136	47	1	-8.2034	0.99488	0.99757	1	8839	0	-8.2034
CDAN1	chr15:42735598-42735600	-	285	S	Phosphoserine	AGC	chr15	664	1	0.0052235	0.0024329	0.073136	48	1	-4.5046	0.99478	0.99757	1	8838	0	-4.5046
TNIP2	chr4:2756269-2756271	-	7	S	Phosphoserine	TCG	chr4	3268	1	0.0053312	0.0024329	0.073136	49	1	-6.9903	0.99467	0.99757	1	8837	0	-6.9903
AKAP4	chrX:50194323-50194325	-	130	S	Phosphoserine	AGC	chrX	155	1	0.0054389	0.0024329	0.073136	50	1	-5.5792	0.99456	0.99757	1	8836	0	-5.5792
TCOF1	chr5:150375757-150375759	+	581	T	Phosphothreonine	ACC	chr5	775	1	0.0055466	0.0024329	0.073136	51	1	-8.1924	0.99445	0.99757	1	8835	0	-8.1924
CACNA1E	chr1:181483799-181483801	+	19	S	Phosphoserine	TCG	chr1	2673	1	0.0057081	0.0024329	0.073136	52	1	-8.1866	0.99429	0.99757	1	8833	0	-8.1866
ARAF	chrX:47565262-47565264	+	157	S	Phosphoserine	AGT	chrX	1178	1	0.0057081	0.0024329	0.073136	53	1	-8.1866	0.99429	0.99757	1	8834	0	-8.1866
RARA	chr17:40352355-40352357	+	219	S	Phosphoserine	TCT	chr17	1235	1	0.0058697	0.0024329	0.073136	54	1	-6.6803	0.99413	0.99757	1	8832	0	-6.6803
PRRC2B	chr9:131473693-131473695	+	765	S	Phosphoserine	AGT	chr9	625	1	0.0059774	0.0024329	0.073136	55	1	-8.1806	0.99402	0.99757	1	8831	0	-8.1806
CAMK2D	chr4:113455785-113455787	-	490	S	Phosphoserine	TCA	chr4	1355	1	0.0060851	0.0024329	0.073136	56	1	-8.1801	0.99391	0.99757	1	8830	0	-8.1801
GRAMD1B	chr11:123613601-123613603	+	581	S	Phosphoserine	AGC	chr11	1389	1	0.0062466	0.0024329	0.073136	57	1	-8.1696	0.99375	0.99757	1	8828	0	-8.1696
PLCD3	chr17:45115416-45115418	-	496	S	Phosphoserine	TCG	chr17	332	1	0.0062466	0.0024329	0.073136	58	1	-8.1696	0.99375	0.99757	1	8829	0	-8.1696
GPHN	chr14:66922807-66922809	+	200	S	Phosphoserine	AGC	chr14	4777	1	0.0064082	0.0024329	0.073136	59	1	-8.1614	0.99359	0.99757	1	8827	0	-8.1614
CCDC28B	chr1:32204197-32204199	+	115	S	Phosphoserine	TCC	chr1	1059	1	0.0065159	0.0024329	0.073136	60	1	-6.6562	0.99348	0.99757	1	8826	0	-6.6562
ZNF592	chr15:84799969-84799971	+	1089	S	Phosphoserine	TCC	chr15	1977	1	0.0066236	0.0024329	0.073136	61	1	-6.5283	0.99338	0.99757	1	8825	0	-6.5283
KDM5C	chrX:53196988-53196990	-	893	S	Phosphoserine	TCA	chrX	1164	1	0.0067851	0.0024329	0.073136	62	1	-8.1574	0.99321	0.99757	1	8823	0	-8.1574
PTPN21	chr14:88479034-88479036	-	799	S	Phosphoserine	TCC	chr14	1145	1	0.0067851	0.0024329	0.073136	63	1	-8.1574	0.99321	0.99757	1	8824	0	-8.1574
SRPK1	chr6:35869894-35869896	-	333	S	Phosphoserine	TCA	chr6	7561	1	0.0070005	0.0024329	0.073136	64	1	-8.1524	0.993	0.99757	1	8821	0	-8.1524
CHD1	chr5:98879714-98879716	-	1025	S	Phosphoserine	TCA	chr5	724	1	0.0070005	0.0024329	0.073136	65	1	-8.1524	0.993	0.99757	1	8822	0	-8.1524
TNNI3	chr19:55156621-55156623	-	44	S	Phosphoserine	TCG	chr19	287	1	0.0071621	0.0024329	0.073136	66	1	-8.1496	0.99284	0.99757	1	8820	0	-8.1496
FOXK2	chr17:82584101-82584103	+	398	S	Phosphoserine	TCG	chr17	1826	1	0.0072698	0.0024329	0.073136	67	1	-8.1424	0.99273	0.99757	1	8819	0	-8.1424
TOP2B	chr3:25609256-25609258	-	1340	S	Phosphoserine	TCC	chr3	1263	1	0.0073775	0.0024329	0.073136	68	1	-8.135	0.99262	0.99757	1	8818	0	-8.135
MYC	chr8:127738473-127738475	+	71	S	Phosphoserine	TCG	chr8	728	1	0.0074852	0.0024329	0.073136	69	1	-4.441	0.99251	0.99757	1	8817	0	-4.441
ZFHX3	chr16:72794006-72794008	-	2892	S	Phosphoserine	TCT	chr16	1607	1	0.0075929	0.0024329	0.073136	70	1	-8.1296	0.99241	0.99757	1	8816	0	-8.1296
SDPR	chr2:191846815-191846817	-	37	S	Phosphoserine	AGC	chr2	652	1	0.0077006	0.0024329	0.073136	71	1	-8.126	0.9923	0.99757	1	8815	0	-8.126
EIF4EBP1	chr8:38030703-38030705	+	44	S	Phosphoserine	AGC	chr8	8021	1	0.0078083	0.0024329	0.073136	72	1	-8.118	0.99219	0.99757	1	8814	0	-8.118
RAF1	chr3:12604163-12604165	-	269	T	Phosphothreonine	ACC	chr3	1632	1	0.007916	0.0024329	0.073136	73	1	-8.1167	0.99208	0.99757	1	8813	0	-8.1167
AUNIP	chr1:25835191-25835193	-	292	S	Phosphoserine	TCT	chr1	1799	1	0.0080237	0.0024329	0.073136	74	1	-8.11	0.99198	0.99757	1	8812	0	-8.11
NEDD9	chr6:11190762-11190764	-	369	S	Phosphoserine	TCT	chr6	958	1	0.0081314	0.0024329	0.073136	75	1	-2.1341	0.99187	0.99757	1	8811	0	-2.1341
LSR	chr19:35267845-35267847	+	646	S	Phosphoserine	AGT	chr19	231	1	0.0082391	0.0024329	0.073136	76	1	-8.0995	0.99176	0.99757	1	8810	0	-8.0995
RFX7	chr15:56096036-56096038	-	467	T	Phosphothreonine	ACA	chr15	1513	1	0.0083468	0.0024329	0.073136	77	1	-7.0593	0.99165	0.99757	1	8809	0	-7.0593
HOMER3	chr19:18934354-18934356	-	120	S	Phosphoserine	TCT	chr19	350	1	0.0085083	0.0024329	0.073136	78	1	-8.0939	0.99149	0.99757	1	8807	0	-8.0939
TP53BP1	chr15:43415700-43415702	-	1656	S	Phosphoserine	AGT	chr15	3341	1	0.0085083	0.0024329	0.073136	79	1	-8.0939	0.99149	0.99757	1	8808	0	-8.0939
NCOA7	chr6:125878311-125878313	+	134	T	Phosphothreonine	ACT	chr6	1472	1	0.0086699	0.0024329	0.073136	80	1	-8.0906	0.99133	0.99757	1	8806	0	-8.0906
SRRM2	chr16:2764480-2764482	+	1318	S	Phosphoserine	TCT	chr16	141	1	0.0087776	0.0024329	0.073136	81	1	-8.0857	0.99122	0.99757	1	8805	0	-8.0857
LSM11	chr5:157755019-157755021	+	280	S	Phosphoserine	TCT	chr5	890	1	0.0088853	0.0024329	0.073136	82	1	-4.5268	0.99111	0.99757	1	8804	0	-4.5268
SLC7A3	chrX:70925855-70925857	-	606	T	Phosphothreonine	ACT	chrX	3555	1	0.008993	0.0024329	0.073136	83	1	-7.0431	0.99101	0.99757	1	8803	0	-7.0431
ZC3H14	chr14:88602856-88602858	+	515	S	Phosphoserine	AGT	chr14	3579	1	0.0092084	0.0024329	0.073136	84	1	-8.0776	0.99079	0.99757	1	8800	0	-8.0776
NUP214	chr9:131189098-131189100	+	1181	S	Phosphoserine	TCC	chr9	4317	1	0.0092084	0.0024329	0.073136	85	1	-8.0776	0.99079	0.99757	1	8801	0	-8.0776
RFTN1	chr3:16377947-16377949	-	199	S	Phosphoserine	TCA	chr3	463	1	0.0092084	0.0024329	0.073136	86	1	-8.0776	0.99079	0.99757	1	8802	0	-8.0776
NCAPD2	chr12:6495156-6495158	+	20	S	Phosphoserine	AGT	chr12	1683	1	0.0094238	0.0024329	0.073136	87	1	-5.7078	0.99058	0.99757	1	8799	0	-5.7078
BECN1	chr17:42823788-42823790	-	30	S	Phosphoserine	AGT	chr17	1318	1	0.0095315	0.0024329	0.073136	88	1	-8.0631	0.99047	0.99757	1	8798	0	-8.0631
KCNQ2	chr20:63415012-63415014	-	472	S	Phosphoserine	AGC	chr20	601	1	0.0096392	0.0024329	0.073136	89	1	-8.0573	0.99036	0.99757	1	8797	0	-8.0573
DLGAP1	chr18:3742440-3742442	-	415	S	Phosphoserine	TCC	chr18	606	1	0.0097469	0.0024329	0.073136	90	1	-8.0527	0.99025	0.99757	1	8796	0	-8.0527
NES	chr1:156671506-156671508	-	894	S	Phosphoserine	TCT	chr1	1240	1	0.0098546	0.0024329	0.073136	91	1	-3.8193	0.99015	0.99757	1	8795	0	-3.8193
RRP8	chr11:6602129-6602131	-	62	S	Phosphoserine	AGT	chr11	1090	1	0.01007	0.0024329	0.073136	92	1	-8.0445	0.98993	0.99757	1	8792	0	-8.0445
RSF1	chr11:77667118-77667120	-	1375	S	Phosphoserine	AGC	chr11	788	1	0.01007	0.0024329	0.073136	93	1	-8.0445	0.98993	0.99757	1	8793	0	-8.0445
ALDOB	chr9:101425026-101425028	-	272	S	Phosphoserine	TCT	chr9	873	1	0.01007	0.0024329	0.073136	94	1	-8.0445	0.98993	0.99757	1	8794	0	-8.0445
SLCO4A1	chr20:62656602-62656604	+	50	S	Phosphoserine	AGC	chr20	360	1	0.010285	0.0024329	0.073136	95	1	-6.1377	0.98971	0.99757	1	8791	0	-6.1377
PRKAR1B	chr7:680673-680675	-	77	S	Phosphoserine	TCC	chr7	539	1	0.010393	0.0024329	0.073136	96	1	-8.0369	0.98961	0.99757	1	8790	0	-8.0369
CHMP6	chr17:80997013-80997015	+	119	S	Phosphoserine	TCC	chr17	1866	1	0.010501	0.0024329	0.073136	97	1	-8.03	0.9895	0.99757	1	8789	0	-8.03
FGFR3	chr4:1804890-1804892	+	445	S	Phosphoserine	TCA	chr4	964	1	0.010609	0.0024329	0.073136	98	1	-8.0274	0.98939	0.99757	1	8788	0	-8.0274
SLC4A3	chr2:219629676-219629678	+	198	S	Phosphoserine	AGC	chr2	831	1	0.01077	0.0024329	0.073136	99	1	-8.0231	0.98923	0.99757	1	8786	0	-8.0231
SMAD7	chr18:48921906-48921908	-	249	S	Phosphoserine	TCC	chr18	702	1	0.01077	0.0024329	0.073136	100	1	-8.0231	0.98923	0.99757	1	8787	0	-8.0231
PODXL	chr7:131504434-131504436	-	518	T	Phosphothreonine	ACC	chr7	6472	1	0.011039	0.0024329	0.073136	101	1	-8.0189	0.98896	0.99757	1	8783	0	-8.0189
CCDC66	chr3:56593527-56593529	+	369	S	Phosphoserine	TCA	chr3	808	1	0.011039	0.0024329	0.073136	102	1	-8.0189	0.98896	0.99757	1	8784	0	-8.0189
KRT8	chr12:52904880-52904882	-	34	S	Phosphoserine	AGC	chr12	1906	1	0.011039	0.0024329	0.073136	103	1	-8.0189	0.98896	0.99757	1	8785	0	-8.0189
CHCHD6	chr3:126704349-126704351	+	13	S	Phosphoserine	TCC	chr3	1121	1	0.011255	0.0024329	0.073136	104	1	-8.0162	0.98875	0.99757	1	8782	0	-8.0162
SNRK	chr3:43347703-43347705	+	482	S	Phosphoserine	AGT	chr3	1804	1	0.011362	0.0024329	0.073136	105	1	-6.9767	0.98864	0.99757	1	8781	0	-6.9767
TNS2	chr12:53058818-53058820	+	466	S	Phosphoserine	AGT	chr12	4	1	0.01147	0.0024329	0.073136	106	1	-3.8032	0.98853	0.99757	1	8780	0	-3.8032
NUP107	chr12:68688981-68688983	+	10	S	Phosphoserine	TCA	chr12	774	1	0.011578	0.0024329	0.073136	107	1	-8.0103	0.98842	0.99757	1	8779	0	-8.0103
EPB41L1	chr20:36209557-36209559	+	580	T	Phosphothreonine	ACA	chr20	4406	1	0.011686	0.0024329	0.073136	108	1	-8.0092	0.98831	0.99757	1	8778	0	-8.0092
EPB41L2	chr6:130880198-130880200	-	614	S	Phosphoserine	TCC	chr6	1448	1	0.011847	0.0024329	0.073136	109	1	-8.0067	0.98815	0.99757	1	8776	0	-8.0067
CHFR	chr12:132861522-132861524	-	244	S	Phosphoserine	TCG	chr12	1114	1	0.011847	0.0024329	0.073136	110	1	-8.0067	0.98815	0.99757	1	8777	0	-8.0067
FAM83G	chr17:18977818-18977820	-	616	S	Phosphoserine	TCA	chr17	7075	1	0.012009	0.0024329	0.073136	111	1	-8.0022	0.98799	0.99757	1	8775	0	-8.0022
SPARCL1	chr4:87493726-87493728	-	358	S	Phosphoserine	AGT	chr4	519	1	0.01217	0.0024329	0.073136	112	1	-5.7956	0.98783	0.99757	1	8773	0	-5.7956
GPS1	chr17:82057053-82057055	+	468	S	Phosphoserine	TCC	chr17	1696	1	0.01217	0.0024329	0.073136	113	1	-5.7956	0.98783	0.99757	1	8774	0	-5.7956
ISL2	chr15:76338472-76338474	+	157	S	Phosphoserine	AGC	chr15	1544	1	0.012332	0.0024329	0.073136	114	1	-8.0017	0.98767	0.99757	1	8772	0	-8.0017
GIT1	chr17:29577137-29577139	-	364	T	Phosphothreonine	ACA	chr17	7453	1	0.012439	0.0024329	0.073136	115	1	-7.993	0.98756	0.99757	1	8771	0	-7.993
DSC1	chr18:31142104-31142106	-	385	T	Phosphothreonine	ACT	chr18	354	1	0.012547	0.0024329	0.073136	116	1	-6.364	0.98745	0.99757	1	8770	0	-6.364
PRKD2	chr19:46678616-46678618	-	706	S	Phosphoserine	TCG	chr19	1345	1	0.012655	0.0024329	0.073136	117	1	-7.9874	0.98735	0.99757	1	8769	0	-7.9874
ATP1A3	chr19:41988360-41988362	-	37	S	Phosphoserine	TCA	chr19	4068	1	0.012816	0.0024329	0.073136	118	1	-7.9843	0.98718	0.99757	1	8767	0	-7.9843
MAP3K11	chr11:65599419-65599421	-	727	S	Phosphoserine	AGC	chr11	438	1	0.012816	0.0024329	0.073136	119	1	-7.9843	0.98718	0.99757	1	8768	0	-7.9843
LRWD1	chr7:102467779-102467781	+	212	S	Phosphoserine	AGC	chr7	1249	1	0.012978	0.0024329	0.073136	120	1	-4.841	0.98702	0.99757	1	8766	0	-4.841
HEATR5B	chr2:37007135-37007137	-	1564	S	Phosphoserine	TCT	chr2	1330	1	0.013086	0.0024329	0.073136	121	1	-7.9755	0.98691	0.99757	1	8765	0	-7.9755
DENND4A	chr15:65668012-65668014	-	1589	S	Phosphoserine	AGT	chr15	1564	1	0.013193	0.0024329	0.073136	122	1	-7.9739	0.98681	0.99757	1	8764	0	-7.9739
AIF1L	chr9:131096633-131096635	+	2	S	Phosphoserine	TCG	chr9	983	1	0.013409	0.0024329	0.073136	123	1	-7.9679	0.98659	0.99757	1	8761	0	-7.9679
ANLN	chr7:36420223-36420225	+	642	S	Phosphoserine	AGT	chr7	1953	1	0.013409	0.0024329	0.073136	124	1	-7.9679	0.98659	0.99757	1	8762	0	-7.9679
DNM3	chr1:172388586-172388588	+	773	S	Phosphoserine	AGC	chr1	765	1	0.013409	0.0024329	0.073136	125	1	-7.9679	0.98659	0.99757	1	8763	0	-7.9679
CECR2	chr22:17540492-17540494	+	546	T	Phosphothreonine	ACA	chr22	925	1	0.013678	0.0024329	0.073136	126	1	-7.9667	0.98632	0.99757	1	8759	0	-7.9667
MED1	chr17:39408552-39408554	-	1223	S	Phosphoserine	TCC	chr17	1802	1	0.013678	0.0024329	0.073136	127	1	-7.9667	0.98632	0.99757	1	8760	0	-7.9667
SATB2	chr2:199455978-199455980	-	20	S	Phosphoserine	AGC	chr2	932	1	0.01384	0.0024329	0.073136	128	1	-7.9666	0.98616	0.99757	1	8758	0	-7.9666
EPB41L2	chr6:130869881-130869883	-	763	T	Phosphothreonine	ACC	chr6	8247	1	0.013947	0.0024329	0.073136	129	1	-7.9595	0.98605	0.99757	1	8757	0	-7.9595
MYOM1	chr18:3129365-3129367	-	887	S	Phosphoserine	AGC	chr18	3619	1	0.014163	0.0024329	0.073136	130	1	-7.9523	0.98584	0.99757	1	8754	0	-7.9523
EHBP1	chr2:62948647-62948649	+	636	S	Phosphoserine	AGT	chr2	3210	1	0.014163	0.0024329	0.073136	131	1	-7.9523	0.98584	0.99757	1	8755	0	-7.9523
TSC22D4	chr7:100477352-100477354	-	229	T	Phosphothreonine	ACC	chr7	1987	1	0.014163	0.0024329	0.073136	132	1	-7.9523	0.98584	0.99757	1	8756	0	-7.9523
PPP1R12A	chr12:79798509-79798511	-	692	S	Phosphoserine	TCT	chr12	258	1	0.014378	0.0024329	0.073136	133	1	-7.9488	0.98562	0.99757	1	8753	0	-7.9488
STEAP3	chr2:119245545-119245547	+	17	S	Phosphoserine	AGC	chr2	602	1	0.01454	0.0024329	0.073136	134	1	-7.948	0.98546	0.99757	1	8751	0	-7.948
CHD8	chr14:21400985-21400987	-	1420	S	Phosphoserine	TCT	chr14	1904	1	0.01454	0.0024329	0.073136	135	1	-7.948	0.98546	0.99757	1	8752	0	-7.948
ARAP1	chr11:72713236-72713238	-	229	S	Phosphoserine	TCT	chr11	934	1	0.014701	0.0024329	0.073136	136	1	-5.3407	0.9853	0.99757	1	8750	0	-5.3407
NUFIP2	chr17:29286281-29286283	-	571	T	Phosphothreonine	ACT	chr17	7987	1	0.014809	0.0024329	0.073136	137	1	-7.945	0.98519	0.99757	1	8749	0	-7.945
RAPH1	chr2:203491278-203491280	-	54	S	Phosphoserine	TCT	chr2	1265	1	0.014917	0.0024329	0.073136	138	1	-4.1098	0.98508	0.99757	1	8748	0	-4.1098
SH3PXD2B	chr5:172339521-172339523	-	528	S	Phosphoserine	TCC	chr5	704	1	0.015024	0.0024329	0.073136	139	1	-4.1854	0.98498	0.99757	1	8747	0	-4.1854
ARHGAP4	chrX:153907852-153907854	-	906	S	Phosphoserine	AGC	chrX	131	1	0.015132	0.0024329	0.073136	140	1	-7.9398	0.98487	0.99757	1	8746	0	-7.9398
PSIP1	chr9:15465571-15465573	-	514	S	Phosphoserine	AGT	chr9	372	1	0.01524	0.0024329	0.073136	141	1	-7.9377	0.98476	0.99757	1	8745	0	-7.9377
MAP3K1	chr5:56872838-56872840	+	507	S	Phosphoserine	AGT	chr5	760	1	0.015347	0.0024329	0.073136	142	1	-7.9307	0.98465	0.99757	1	8744	0	-7.9307
GRIN2A	chr16:9764757-9764759	-	929	S	Phosphoserine	TCC	chr16	2239	1	0.015617	0.0024329	0.073136	143	1	-7.9304	0.98438	0.99757	1	8740	0	-7.9304
RBL2	chr16:53480599-53480601	+	972	S	Phosphoserine	AGC	chr16	889	1	0.015617	0.0024329	0.073136	144	1	-7.9304	0.98438	0.99757	1	8741	0	-7.9304
SRRM2	chr16:2766880-2766882	+	2118	S	Phosphoserine	AGT	chr16	1071	1	0.015617	0.0024329	0.073136	145	1	-7.9304	0.98438	0.99757	1	8742	0	-7.9304
KIAA1462	chr10:30026998-30027000	-	1050	S	Phosphoserine	TCT	chr10	1274	1	0.015617	0.0024329	0.073136	146	1	-7.9304	0.98438	0.99757	1	8743	0	-7.9304
ARHGAP31	chr3:119399237-119399239	+	349	S	Phosphoserine	TCA	chr3	827	1	0.016047	0.0024329	0.073136	147	1	-7.9279	0.98395	0.99757	1	8736	0	-7.9279
WDR47	chr1:108995645-108995647	-	542	T	Phosphothreonine	ACT	chr1	1260	1	0.016047	0.0024329	0.073136	148	1	-7.9279	0.98395	0.99757	1	8737	0	-7.9279
MYL1	chr2:210298505-210298507	-	73	S	Phosphoserine	AGC	chr2	735	1	0.016047	0.0024329	0.073136	149	1	-7.9279	0.98395	0.99757	1	8738	0	-7.9279
SPEG	chr2:219484778-219484780	+	2439	S	Phosphoserine	TCG	chr2	1455	1	0.016047	0.0024329	0.073136	150	1	-7.9279	0.98395	0.99757	1	8739	0	-7.9279
TTYH3	chr7:2661731-2661733	+	522	S	Phosphoserine	AGC	chr7	8325	1	0.016317	0.0024329	0.073136	151	1	-6.887	0.98368	0.99757	1	8735	0	-6.887
PXN	chr12:120222960-120222962	-	132	T	Phosphothreonine	ACC	chr12	1140	1	0.016478	0.0024329	0.073136	152	1	-7.923	0.98352	0.99757	1	8733	0	-7.923
BCR	chr22:23181375-23181377	+	139	S	Phosphoserine	TCG	chr22	1212	1	0.016478	0.0024329	0.073136	153	1	-7.923	0.98352	0.99757	1	8734	0	-7.923
IRAK1BP1	chr6:78867742-78867744	+	56	S	Phosphoserine	AGC	chr6	1928	1	0.016694	0.0024329	0.073136	154	1	-7.9216	0.98331	0.99757	1	8731	0	-7.9216
MEPCE	chr7:100430889-100430891	+	291	T	Phosphothreonine	ACC	chr7	6382	1	0.016694	0.0024329	0.073136	155	1	-7.9216	0.98331	0.99757	1	8732	0	-7.9216
TAF2	chr8:119731969-119731971	-	1185	S	Phosphoserine	AGC	chr8	1360	1	0.016963	0.0024329	0.073136	156	1	-7.9156	0.98304	0.99757	1	8728	0	-7.9156
DLGAP5	chr14:55177097-55177099	-	338	T	Phosphothreonine	ACA	chr14	1903	1	0.016963	0.0024329	0.073136	157	1	-7.9156	0.98304	0.99757	1	8729	0	-7.9156
CDK9	chr9:127789493-127789495	+	357	S	Phosphoserine	AGT	chr9	269	1	0.016963	0.0024329	0.073136	158	1	-7.9156	0.98304	0.99757	1	8730	0	-7.9156
PRKD2	chr19:46678604-46678606	-	710	S	Phosphoserine	TCA	chr19	611	1	0.017178	0.0024329	0.073136	159	1	-7.9076	0.98282	0.99757	1	8727	0	-7.9076
SSH2	chr17:29636250-29636252	-	633	S	Phosphoserine	AGC	chr17	2774	1	0.01734	0.0024329	0.073136	160	1	-7.9032	0.98266	0.99757	1	8725	0	-7.9032
PRDM11	chr11:45181851-45181853	+	63	S	Phosphoserine	TCA	chr11	555	1	0.01734	0.0024329	0.073136	161	1	-7.9032	0.98266	0.99757	1	8726	0	-7.9032
STK11	chr19:1223037-1223039	+	325	S	Phosphoserine	AGC	chr19	5574	1	0.017501	0.0024329	0.073136	162	1	-4.4727	0.9825	0.99757	1	8724	0	-4.4727
WDR26	chr1:224433737-224433739	-	123	S	Phosphoserine	TCA	chr1	6046	1	0.017609	0.0024329	0.073136	163	1	-6.2359	0.98239	0.99757	1	8723	0	-6.2359
HMGN3	chr6:79201709-79201711	-	93	S	Phosphoserine	TCT	chr6	164	1	0.017717	0.0024329	0.073136	164	1	-7.8939	0.98228	0.99757	1	8722	0	-7.8939
FOXP3	chrX:49251376-49251378	-	418	S	Phosphoserine	AGC	chrX	1818	1	0.017824	0.0024329	0.073136	165	1	-7.8931	0.98218	0.99757	1	8721	0	-7.8931
ACSS2	chr20:34876727-34876729	+	28	S	Phosphoserine	AGT	chr20	5174	1	0.017932	0.0024329	0.073136	166	1	-7.8869	0.98207	0.99757	1	8720	0	-7.8869
OSBPL11	chr3:125576312-125576314	-	181	S	Phosphoserine	TCT	chr3	1898	1	0.018201	0.0024329	0.073136	167	1	-7.8855	0.9818	0.99757	1	8716	0	-7.8855
DPYSL2	chr8:26653379-26653381	+	537	S	Phosphoserine	TCT	chr8	158	1	0.018201	0.0024329	0.073136	168	1	-7.8855	0.9818	0.99757	1	8717	0	-7.8855
NME1	chr17:51161750-51161752	+	122	S	Phosphoserine	TCT	chr17	4736	1	0.018201	0.0024329	0.073136	169	1	-7.8855	0.9818	0.99757	1	8718	0	-7.8855
AZI2	chr3:28324162-28324164	-	353	S	Phosphoserine	AGT	chr3	987	1	0.018201	0.0024329	0.073136	170	1	-7.8855	0.9818	0.99757	1	8719	0	-7.8855
NOLC1	chr10:102160331-102160333	+	363	S	Phosphoserine	TCA	chr10	1782	1	0.018525	0.0024329	0.073136	171	1	-7.8845	0.98148	0.99757	1	8714	0	-7.8845
HECA	chr6:139166802-139166804	+	264	S	Phosphoserine	TCC	chr6	234	1	0.018525	0.0024329	0.073136	172	1	-7.8845	0.98148	0.99757	1	8715	0	-7.8845
HIPK2	chr7:139583980-139583982	-	934	S	Phosphoserine	AGC	chr7	2430	1	0.01874	0.0024334	0.073136	173	1	-7.8778	0.98126	0.99757	1	8712	0	-7.8778
TBC1D23	chr3:100297944-100297946	+	300	S	Phosphoserine	AGT	chr3	1801	1	0.01874	0.0024334	0.073136	174	1	-7.8778	0.98126	0.99757	1	8713	0	-7.8778
EEF2K	chr16:22225940-22225942	+	71	S	Phosphoserine	TCC	chr16	1061	1	0.019063	0.0024339	0.073136	175	1	-7.8751	0.98094	0.99757	1	8708	0	-7.8751
LEMD3	chr12:65169675-65169677	+	27	S	Phosphoserine	TCT	chr12	1393	1	0.019063	0.0024339	0.073136	176	1	-7.8751	0.98094	0.99757	1	8709	0	-7.8751
FGD6	chr12:95094601-95094603	-	1197	S	Phosphoserine	AGT	chr12	959	1	0.019063	0.0024339	0.073136	177	1	-7.8751	0.98094	0.99757	1	8710	0	-7.8751
AHI1	chr6:135490623-135490625	-	45	S	Phosphoserine	TCA	chr6	359	1	0.019063	0.0024339	0.073136	178	1	-7.8751	0.98094	0.99757	1	8711	0	-7.8751
WHSC1L1	chr8:38329588-38329590	-	457	S	Phosphoserine	AGT	chr8	308	1	0.019332	0.0024339	0.073136	179	1	-4.2044	0.98067	0.99757	1	8707	0	-4.2044
MAP3K2	chr2:127322059-127322061	-	344	S	Phosphoserine	AGC	chr2	869	1	0.01944	0.0024339	0.073136	180	1	-4.6081	0.98056	0.99757	1	8706	0	-4.6081
SHCBP1	chr16:46604332-46604334	-	273	S	Phosphoserine	TCT	chr16	1704	1	0.019548	0.0024339	0.073136	181	1	-7.8702	0.98045	0.99757	1	8705	0	-7.8702
HIC1	chr17:2057342-2057344	+	237	S	Phosphoserine	TCC	chr17	621	1	0.019655	0.0024339	0.073136	182	1	-5.6667	0.98034	0.99757	1	8704	0	-5.6667
NACA	chr12:56712544-56712546	-	214	T	Phosphothreonine	ACA	chr12	340	1	0.020086	0.0024339	0.073136	183	1	-7.8659	0.97991	0.99757	1	8697	0	-7.8659
BRWD1	chr21:39199037-39199039	-	1793	S	Phosphoserine	TCT	chr21	58	1	0.020086	0.0024339	0.073136	184	1	-7.8659	0.97991	0.99757	1	8698	0	-7.8659
TJP1	chr15:29720538-29720540	-	861	T	Phosphothreonine	ACT	chr15	4643	1	0.020086	0.0024339	0.073136	185	1	-7.8659	0.97991	0.99757	1	8699	0	-7.8659
NUP107	chr12:68689601-68689603	+	57	S	Phosphoserine	AGC	chr12	3786	1	0.020086	0.0024339	0.073136	186	1	-7.8659	0.97991	0.99757	1	8700	0	-7.8659
HIST1H2AJ	chr6:27814735-27814737	-	2	S	Phosphoserine	TCT	chr6	2151	1	0.020086	0.0024339	0.073136	187	1	-7.8659	0.97991	0.99757	1	8701	0	-7.8659
SH3KBP1	chrX:19542056-19542058	-	587	S	Phosphoserine	TCC	chrX	3056	1	0.020086	0.0024339	0.073136	188	1	-7.8659	0.97991	0.99757	1	8702	0	-7.8659
ARHGAP1	chr11:46695976-46695978	-	44	S	Phosphoserine	TCA	chr11	294	1	0.020086	0.0024339	0.073136	189	1	-7.8659	0.97991	0.99757	1	8703	0	-7.8659
AHNAK	chr11:62531387-62531389	-	1010	S	Phosphoserine	AGC	chr11	1531	1	0.020571	0.0024339	0.073136	190	1	-7.8656	0.97943	0.99757	1	8695	0	-7.8656
SNAPIN	chr1:153658771-153658773	+	10	S	Phosphoserine	TCG	chr1	1286	1	0.020571	0.0024339	0.073136	191	1	-7.8656	0.97943	0.99757	1	8696	0	-7.8656
CCR5	chr3:46373947-46373949	+	349	S	Phosphoserine	TCT	chr3	914	1	0.02084	0.0024339	0.073136	192	1	-7.856	0.97916	0.99757	1	8692	0	-7.856
ORAI3	chr16:30949422-30949424	+	45	S	Phosphoserine	TCG	chr16	449	1	0.02084	0.0024339	0.073136	193	1	-7.856	0.97916	0.99757	1	8693	0	-7.856
MYO18A	chr17:29082318-29082320	-	2006	S	Phosphoserine	TCC	chr17	260	1	0.02084	0.0024339	0.073136	194	1	-7.856	0.97916	0.99757	1	8694	0	-7.856
CHMP7	chr8:23260558-23260560	+	441	S	Phosphoserine	TCT	chr8	1899	1	0.021109	0.0024339	0.073136	195	1	-7.8547	0.97889	0.99757	1	8690	0	-7.8547
FAM122B	chrX:134787489-134787491	-	141	S	Phosphoserine	AGT	chrX	276	1	0.021109	0.0024339	0.073136	196	1	-7.8547	0.97889	0.99757	1	8691	0	-7.8547
UGP2	chr2:63887630-63887632	+	434	S	Phosphoserine	AGT	chr2	626	1	0.021325	0.0024339	0.073136	197	1	-7.847	0.97868	0.99757	1	8688	0	-7.847
JPH3	chr16:87689876-87689878	+	506	S	Phosphoserine	TCG	chr16	8374	1	0.021325	0.0024339	0.073136	198	1	-7.847	0.97868	0.99757	1	8689	0	-7.847
ZZEF1	chr17:4064459-4064461	-	1540	S	Phosphoserine	TCC	chr17	928	1	0.021594	0.0024339	0.073136	199	1	-7.8464	0.97841	0.99757	1	8685	0	-7.8464
HERC2	chr15:28111838-28111840	-	4810	S	Phosphoserine	AGC	chr15	323	1	0.021594	0.0024339	0.073136	200	1	-7.8464	0.97841	0.99757	1	8686	0	-7.8464
SRRM2	chr16:2769253-2769255	+	2664	S	Phosphoserine	AGC	chr16	5725	1	0.021594	0.0024339	0.073136	201	1	-7.8464	0.97841	0.99757	1	8687	0	-7.8464
KIAA1217	chr10:24473474-24473476	+	365	S	Phosphoserine	AGC	chr10	1047	1	0.021809	0.0024339	0.073136	202	1	-7.8446	0.97819	0.99757	1	8684	0	-7.8446
USP33	chr1:77725674-77725676	-	439	S	Phosphoserine	AGC	chr1	1104	1	0.021917	0.0024339	0.073136	203	1	-5.0297	0.97808	0.99757	1	8683	0	-5.0297
THRAP3	chr1:36286999-36287001	+	257	S	Phosphoserine	TCT	chr1	8393	1	0.022025	0.0024339	0.073136	204	1	-3.4366	0.97798	0.99757	1	8682	0	-3.4366
MAP4	chr3:47916501-47916503	-	442	T	Phosphothreonine	ACA	chr3	4615	1	0.022186	0.0024339	0.073136	205	1	-7.8391	0.97781	0.99757	1	8680	0	-7.8391
ATP2A1	chr16:28898428-28898430	+	581	S	Phosphoserine	TCT	chr16	2271	1	0.022186	0.0024339	0.073136	206	1	-7.8391	0.97781	0.99757	1	8681	0	-7.8391
ANK3	chr10:60082165-60082167	-	1445	S	Phosphoserine	TCA	chr10	270	1	0.022456	0.0024339	0.073136	207	1	-7.8368	0.97754	0.99757	1	8677	0	-7.8368
ABLIM3	chr5:149239819-149239821	+	379	S	Phosphoserine	TCC	chr5	416	1	0.022456	0.0024339	0.073136	208	1	-7.8368	0.97754	0.99757	1	8678	0	-7.8368
DLGAP5	chr14:55148456-55148458	-	812	S	Phosphoserine	AGT	chr14	4745	1	0.022456	0.0024339	0.073136	209	1	-7.8368	0.97754	0.99757	1	8679	0	-7.8368
NIPBL	chr5:36961573-36961575	+	150	S	Phosphoserine	AGC	chr5	1693	1	0.022671	0.0024339	0.073136	210	1	-4.1661	0.97733	0.99757	1	8676	0	-4.1661
PCF11	chr11:83168715-83168717	+	794	S	Phosphoserine	TCA	chr11	1985	1	0.022779	0.0024339	0.073136	211	1	-7.827	0.97722	0.99757	1	8675	0	-7.827
ROBO1	chr3:78646186-78646188	-	948	T	Phosphothreonine	ACT	chr3	397	1	0.022886	0.0024339	0.073136	212	1	-4.0928	0.97711	0.99757	1	8674	0	-4.0928
DBN1	chr5:177458586-177458588	-	416	S	Phosphoserine	AGC	chr5	655	1	0.022994	0.0024339	0.073136	213	1	-4.29	0.97701	0.99757	1	8673	0	-4.29
EIF3D	chr22:36511552-36511554	-	528	S	Phosphoserine	AGC	chr22	5353	1	0.023209	0.0024339	0.073136	214	1	-7.8233	0.97679	0.99757	1	8670	0	-7.8233
PRRT3	chr3:9946728-9946730	-	815	S	Phosphoserine	AGC	chr3	1410	1	0.023209	0.0024339	0.073136	215	1	-7.8233	0.97679	0.99757	1	8671	0	-7.8233
ANK1	chr8:41698112-41698114	-	856	S	Phosphoserine	TCT	chr8	6360	1	0.023209	0.0024339	0.073136	216	1	-7.8233	0.97679	0.99757	1	8672	0	-7.8233
MLC1	chr22:50076901-50076903	-	179	S	Phosphoserine	TCT	chr22	327	1	0.023533	0.0024339	0.073136	217	1	-7.823	0.97647	0.99757	1	8667	0	-7.823
PXN	chr12:120223825-120223827	-	83	S	Phosphoserine	TCC	chr12	5685	1	0.023533	0.0024339	0.073136	218	1	-7.823	0.97647	0.99757	1	8668	0	-7.823
KIF13A	chr6:17772022-17772024	-	1454	S	Phosphoserine	AGC	chr6	3227	1	0.023533	0.0024339	0.073136	219	1	-7.823	0.97647	0.99757	1	8669	0	-7.823
NISCH	chr3:52488556-52488558	+	1022	S	Phosphoserine	AGC	chr3	8124	1	0.023748	0.0024339	0.073136	220	1	-5.4331	0.97625	0.99757	1	8666	0	-5.4331
ACLY	chr17:41897813-41897815	-	455	S	Phosphoserine	TCT	chr17	4810	1	0.023963	0.0024339	0.073136	221	1	-7.8172	0.97604	0.99757	1	8663	0	-7.8172
OSBPL10	chr3:31980988-31980990	-	64	S	Phosphoserine	AGC	chr3	44	1	0.023963	0.0024339	0.073136	222	1	-7.8172	0.97604	0.99757	1	8664	0	-7.8172
MBP	chr18:77017120-77017122	-	96	S	Phosphoserine	TCC	chr18	613	1	0.023963	0.0024339	0.073136	223	1	-7.8172	0.97604	0.99757	1	8665	0	-7.8172
ARFGAP1	chr20:63277265-63277267	+	135	T	Phosphothreonine	ACC	chr20	4376	1	0.024179	0.0024339	0.073136	224	1	-7.8154	0.97582	0.99757	1	8662	0	-7.8154
THOC1	chr18:215481-215483	-	542	T	Phosphothreonine	ACA	chr18	1941	1	0.024286	0.0024339	0.073136	225	1	-4.8199	0.97571	0.99757	1	8661	0	-4.8199
ADGRL2	chr1:81991053-81991055	+	1430	S	Phosphoserine	AGT	chr1	3192	1	0.024394	0.0024339	0.073136	226	1	-6.7726	0.97561	0.99757	1	8660	0	-6.7726
G3BP1	chr5:151795481-151795483	+	149	S	Phosphoserine	TCT	chr5	3177	1	0.02461	0.0024339	0.073136	227	1	-7.8074	0.97539	0.99757	1	8657	0	-7.8074
DCX	chrX:111410054-111410056	-	115	S	Phosphoserine	AGC	chrX	1144	1	0.02461	0.0024339	0.073136	228	1	-7.8074	0.97539	0.99757	1	8658	0	-7.8074
IRS2	chr13:109784494-109784496	-	520	T	Phosphothreonine	ACG	chr13	1614	1	0.02461	0.0024339	0.073136	229	1	-7.8074	0.97539	0.99757	1	8659	0	-7.8074
POLD3	chr11:74640596-74640598	+	411	T	Phosphothreonine	ACA	chr11	1486	1	0.024879	0.0024339	0.073136	230	1	-7.8074	0.97512	0.99757	1	8655	0	-7.8074
ATP5J2-PTCD1	chr7:99466133-99466135	-	3	S	Phosphoserine	TCA	chr7	1519	1	0.024879	0.0024339	0.073136	231	1	-7.8074	0.97512	0.99757	1	8656	0	-7.8074
CAMKK1	chr17:3885388-3885390	-	100	S	Phosphoserine	TCC	chr17	629	1	0.02504	0.0024339	0.073136	232	1	-5.5356	0.97496	0.99757	1	8654	0	-5.5356
HNRNPH3	chr10:68341779-68341781	+	298	S	Phosphoserine	TCA	chr10	472	1	0.025148	0.0024339	0.073136	233	1	-5.2016	0.97485	0.99757	1	8653	0	-5.2016
PLEKHG3	chr14:64742401-64742403	+	962	S	Phosphoserine	AGC	chr14	5776	1	0.025256	0.0024339	0.073136	234	1	-7.8011	0.97474	0.99757	1	8652	0	-7.8011
ZC3HC1	chr7:130024278-130024280	-	335	S	Phosphoserine	TCC	chr7	1738	1	0.025471	0.0024339	0.073136	235	1	-7.7993	0.97453	0.99757	1	8649	0	-7.7993
TNC	chr9:115076535-115076537	-	905	T	Phosphothreonine	ACA	chr9	755	1	0.025471	0.0024339	0.073136	236	1	-7.7993	0.97453	0.99757	1	8650	0	-7.7993
LDB3	chr10:86681781-86681783	+	223	S	Phosphoserine	TCG	chr10	739	1	0.025471	0.0024339	0.073136	237	1	-7.7993	0.97453	0.99757	1	8651	0	-7.7993
MAP3K4	chr6:161101971-161101973	+	1252	S	Phosphoserine	AGC	chr6	8108	1	0.025794	0.0024339	0.073136	238	1	-7.7974	0.97421	0.99757	1	8646	0	-7.7974
GORASP2	chr2:170954723-170954725	+	214	S	Phosphoserine	TCT	chr2	1733	1	0.025794	0.0024339	0.073136	239	1	-7.7974	0.97421	0.99757	1	8647	0	-7.7974
NUP153	chr6:17674986-17674988	-	257	S	Phosphoserine	TCT	chr6	991	1	0.025794	0.0024339	0.073136	240	1	-7.7974	0.97421	0.99757	1	8648	0	-7.7974
PSMD14	chr2:161408861-161408863	+	266	T	Phosphothreonine	ACA	chr2	2070	1	0.02601	0.0024339	0.073136	241	1	-4.4206	0.97399	0.99757	1	8645	0	-4.4206
DLGAP2	chr8:1668505-1668507	+	662	S	Phosphoserine	TCC	chr8	5106	1	0.026117	0.0024339	0.073136	242	1	-7.7912	0.97388	0.99757	1	8644	0	-7.7912
HIPK2	chr7:139575278-139575280	-	992	S	Phosphoserine	AGT	chr7	8367	1	0.026225	0.0024339	0.073136	243	1	-3.2696	0.97377	0.99757	1	8643	0	-3.2696
CABLES2	chr20:62394247-62394249	-	208	S	Phosphoserine	AGC	chr20	314	1	0.02644	0.0024339	0.073136	244	1	-7.7874	0.97356	0.99757	1	8640	0	-7.7874
MAST3	chr19:18143854-18143856	+	782	S	Phosphoserine	AGC	chr19	1331	1	0.02644	0.0024339	0.073136	245	1	-7.7874	0.97356	0.99757	1	8641	0	-7.7874
VPS13D	chr1:12271008-12271010	+	663	S	Phosphoserine	TCT	chr1	1297	1	0.02644	0.0024339	0.073136	246	1	-7.7874	0.97356	0.99757	1	8642	0	-7.7874
KCND1	chrX:48966671-48966673	-	458	S	Phosphoserine	AGC	chrX	1352	1	0.02671	0.0024339	0.073136	247	1	-7.7831	0.97329	0.99757	1	8638	0	-7.7831
NPHS1	chr19:35831484-35831486	-	1101	T	Phosphothreonine	ACA	chr19	4711	1	0.02671	0.0024339	0.073136	248	1	-7.7831	0.97329	0.99757	1	8639	0	-7.7831
ICE1	chr5:5457403-5457405	+	255	S	Phosphoserine	AGC	chr5	2320	1	0.026871	0.0024339	0.073136	249	1	-5.7479	0.97313	0.99757	1	8637	0	-5.7479
NAPG	chr18:10550131-10550133	+	284	S	Phosphoserine	TCA	chr18	1395	1	0.027087	0.0024339	0.073136	250	1	-7.7788	0.97291	0.99757	1	8634	0	-7.7788
SH2B1	chr16:28866356-28866358	+	88	S	Phosphoserine	TCG	chr16	750	1	0.027087	0.0024339	0.073136	251	1	-7.7788	0.97291	0.99757	1	8635	0	-7.7788
RER1	chr1:2399511-2399513	+	95	S	Phosphoserine	TCA	chr1	1089	1	0.027087	0.0024339	0.073136	252	1	-7.7788	0.97291	0.99757	1	8636	0	-7.7788
SUN2	chr22:38752515-38752517	-	38	S	Phosphoserine	AGT	chr22	1694	1	0.027356	0.0024339	0.073136	253	1	-7.7773	0.97264	0.99757	1	8632	0	-7.7773
WDR11	chr10:120862833-120862835	+	209	S	Phosphoserine	AGC	chr10	1098	1	0.027356	0.0024339	0.073136	254	1	-7.7773	0.97264	0.99757	1	8633	0	-7.7773
GLCCI1	chr7:8084953-8084955	+	412	S	Phosphoserine	AGC	chr7	35	1	0.027518	0.0024339	0.073136	255	1	-7.7749	0.97248	0.99757	1	8631	0	-7.7749
NFRKB	chr11:129883129-129883131	-	298	S	Phosphoserine	TCT	chr11	500	1	0.027625	0.0024339	0.073136	256	1	-4.3996	0.97237	0.99757	1	8630	0	-4.3996
BRF1	chr14:105221868-105221870	-	365	T	Phosphothreonine	ACA	chr14	3421	1	0.028056	0.0024339	0.073136	257	1	-7.7672	0.97194	0.99757	1	8623	0	-7.7672
MAPK4	chr18:50729390-50729392	+	434	S	Phosphoserine	TCG	chr18	420	1	0.028056	0.0024339	0.073136	258	1	-7.7672	0.97194	0.99757	1	8624	0	-7.7672
TPM1	chr15:63044069-63044071	+	53	T	Phosphothreonine	ACC	chr15	792	1	0.028056	0.0024339	0.073136	259	1	-7.7672	0.97194	0.99757	1	8625	0	-7.7672
ADAM17	chr2:9490279-9490281	-	791	S	Phosphoserine	TCA	chr2	189	1	0.028056	0.0024339	0.073136	260	1	-7.7672	0.97194	0.99757	1	8626	0	-7.7672
PCYT1A	chr3:196238829-196238831	-	321	S	Phosphoserine	AGC	chr3	4045	1	0.028056	0.0024339	0.073136	261	1	-7.7672	0.97194	0.99757	1	8627	0	-7.7672
GON4L	chr1:155765669-155765671	-	1268	S	Phosphoserine	AGC	chr1	205	1	0.028056	0.0024339	0.073136	262	1	-7.7672	0.97194	0.99757	1	8628	0	-7.7672
LAD1	chr1:201382671-201382673	-	485	S	Phosphoserine	TCT	chr1	7016	1	0.028056	0.0024339	0.073136	263	1	-7.7672	0.97194	0.99757	1	8629	0	-7.7672
PI4KA	chr22:20819662-20819664	-	256	S	Phosphoserine	AGC	chr22	7054	1	0.028487	0.0024339	0.073136	264	1	-7.2377	0.97151	0.99757	1	8622	0	-7.2377
MYOZ2	chr4:119158121-119158123	+	116	S	Phosphoserine	AGC	chr4	754	1	0.028595	0.0024339	0.073136	265	1	-7.7584	0.97141	0.99757	1	8621	0	-7.7584
KDM5A	chr12:295714-295716	-	1438	S	Phosphoserine	TCA	chr12	4213	1	0.02881	0.0024339	0.073136	266	1	-7.757	0.97119	0.99757	1	8618	0	-7.757
RAD23A	chr19:12948348-12948350	+	136	S	Phosphoserine	TCT	chr19	3302	1	0.02881	0.0024339	0.073136	267	1	-7.757	0.97119	0.99757	1	8619	0	-7.757
ZNF687	chr1:151287042-151287044	+	251	S	Phosphoserine	AGT	chr1	1937	1	0.02881	0.0024339	0.073136	268	1	-7.757	0.97119	0.99757	1	8620	0	-7.757
GMIP	chr19:19630221-19630223	-	885	S	Phosphoserine	TCC	chr19	110	1	0.029079	0.0024339	0.073136	269	1	-7.7562	0.97092	0.99757	1	8616	0	-7.7562
INCENP	chr11:62150156-62150158	+	831	S	Phosphoserine	TCC	chr11	763	1	0.029079	0.0024339	0.073136	270	1	-7.7562	0.97092	0.99757	1	8617	0	-7.7562
PPP1R3B	chr8:9140869-9140871	-	261	S	Phosphoserine	AGC	chr8	301	1	0.029241	0.0024339	0.073136	271	1	-7.7501	0.97076	0.99757	1	8615	0	-7.7501
FGD6	chr12:95209469-95209471	-	605	S	Phosphoserine	TCG	chr12	867	1	0.029348	0.0024339	0.073136	272	1	-7.7467	0.97065	0.99757	1	8614	0	-7.7467
PSMD2	chr3:184301618-184301620	+	147	S	Phosphoserine	TCC	chr3	1803	1	0.029456	0.0024339	0.073136	273	1	-4.4582	0.97054	0.99757	1	8613	0	-4.4582
APBA3	chr19:3760232-3760234	-	11	S	Phosphoserine	TCG	chr19	1887	1	0.029564	0.0024339	0.073136	274	1	-3.669	0.97044	0.99757	1	8612	0	-3.669
ANK3	chr10:60074929-60074931	-	1984	S	Phosphoserine	TCT	chr10	459	1	0.029941	0.0024339	0.073136	275	1	-7.7417	0.97006	0.99757	1	8606	0	-7.7417
DNAJC21	chr5:34941104-34941106	+	302	S	Phosphoserine	AGT	chr5	115	1	0.029941	0.0024339	0.073136	276	1	-7.7417	0.97006	0.99757	1	8607	0	-7.7417
CCDC86	chr11:60842329-60842331	+	69	S	Phosphoserine	TCA	chr11	1984	1	0.029941	0.0024339	0.073136	277	1	-7.7417	0.97006	0.99757	1	8608	0	-7.7417
SPP1	chr4:87981634-87981636	+	126	S	Phosphoserine	TCT	chr4	2222	1	0.029941	0.0024339	0.073136	278	1	-7.7417	0.97006	0.99757	1	8609	0	-7.7417
JOSD1	chr22:38699943-38699945	-	15	S	Phosphoserine	TCA	chr22	971	1	0.029941	0.0024339	0.073136	279	1	-7.7417	0.97006	0.99757	1	8610	0	-7.7417
VCP	chr9:35059118-35059120	-	702	S	Phosphoserine	TCC	chr9	1793	1	0.029941	0.0024339	0.073136	280	1	-7.7417	0.97006	0.99757	1	8611	0	-7.7417
NET1	chr10:5452358-5452360	+	122	S	Phosphoserine	TCA	chr10	1948	1	0.030425	0.0024339	0.073136	281	1	-7.7363	0.96957	0.99757	1	8603	0	-7.7363
ARPP21	chr3:35715439-35715441	+	300	S	Phosphoserine	TCA	chr3	443	1	0.030425	0.0024339	0.073136	282	1	-7.7363	0.96957	0.99757	1	8604	0	-7.7363
LMNA	chr1:156137026-156137028	+	496	T	Phosphothreonine	ACG	chr1	114	1	0.030425	0.0024339	0.073136	283	1	-7.7363	0.96957	0.99757	1	8605	0	-7.7363
CPPED1	chr16:12803771-12803773	-	2	S	Phosphoserine	TCG	chr16	8781	1	0.030641	0.0024339	0.073136	284	1	-6.7919	0.96936	0.99757	1	8602	0	-6.7919
SYNPO2L	chr10:73647618-73647620	-	678	S	Phosphoserine	AGC	chr10	3525	1	0.030749	0.0024339	0.073136	285	1	-7.7333	0.96925	0.99757	1	8601	0	-7.7333
TANC2	chr17:63420306-63420308	+	1442	S	Phosphoserine	AGC	chr17	293	1	0.031179	0.0024339	0.073136	286	1	-7.7333	0.96882	0.99757	1	8594	0	-7.7333
TUBA3C	chr13:19173899-19173901	-	439	S	Phosphoserine	TCC	chr13	142	1	0.031179	0.0024339	0.073136	287	1	-7.7333	0.96882	0.99757	1	8595	0	-7.7333
PKP4	chr2:158631878-158631880	+	427	S	Phosphoserine	AGC	chr2	2868	1	0.031179	0.0024339	0.073136	288	1	-7.7333	0.96882	0.99757	1	8596	0	-7.7333
FABP1	chr2:88126299-88126301	-	39	S	Phosphoserine	TCG	chr2	8225	1	0.031179	0.0024339	0.073136	289	1	-7.7333	0.96882	0.99757	1	8597	0	-7.7333
NCF2	chr1:183569156-183569158	-	233	T	Phosphothreonine	ACC	chr1	3038	1	0.031179	0.0024339	0.073136	290	1	-7.7333	0.96882	0.99757	1	8598	0	-7.7333
KANSL2	chr12:48679065-48679067	-	172	S	Phosphoserine	AGC	chr12	6874	1	0.031179	0.0024339	0.073136	291	1	-7.7333	0.96882	0.99757	1	8599	0	-7.7333
UBXN7	chr3:196368028-196368030	-	278	S	Phosphoserine	TCA	chr3	7957	1	0.031179	0.0024339	0.073136	292	1	-7.7333	0.96882	0.99757	1	8600	0	-7.7333
AARS	chr16:70267684-70267686	-	399	S	Phosphoserine	AGC	chr16	1767	1	0.03161	0.0024339	0.073136	293	1	-3.9935	0.96839	0.99757	1	8593	0	-3.9935
GAS2L1	chr22:29311925-29311927	+	492	S	Phosphoserine	AGT	chr22	2407	1	0.031718	0.0024339	0.073136	294	1	-6.1047	0.96828	0.99757	1	8592	0	-6.1047
CHERP	chr19:16519198-16519200	-	904	S	Phosphoserine	TCC	chr19	828	1	0.031987	0.0024339	0.073136	295	1	-7.7259	0.96801	0.99757	1	8588	0	-7.7259
RREB1	chr6:7248696-7248698	+	1598	S	Phosphoserine	TCA	chr6	7776	1	0.031987	0.0024339	0.073136	296	1	-7.7259	0.96801	0.99757	1	8589	0	-7.7259
L1CAM	chrX:153863376-153863378	-	1178	S	Phosphoserine	TCC	chrX	2060	1	0.031987	0.0024339	0.073136	297	1	-7.7259	0.96801	0.99757	1	8590	0	-7.7259
EPS15L1	chr19:16425116-16425118	-	253	S	Phosphoserine	AGC	chr19	1290	1	0.031987	0.0024339	0.073136	298	1	-7.7259	0.96801	0.99757	1	8591	0	-7.7259
MED1	chr17:39410457-39410459	-	588	S	Phosphoserine	TCG	chr17	1907	1	0.032418	0.0024339	0.073136	299	1	-7.7248	0.96758	0.99757	1	8584	0	-7.7248
HDAC1	chr1:32332131-32332133	+	421	S	Phosphoserine	TCC	chr1	1821	1	0.032418	0.0024339	0.073136	300	1	-7.7248	0.96758	0.99757	1	8585	0	-7.7248
SH3BP5L	chr1:248824789-248824791	-	49	S	Phosphoserine	TCC	chr1	1066	1	0.032418	0.0024339	0.073136	301	1	-7.7248	0.96758	0.99757	1	8586	0	-7.7248
PRKAB1	chr12:119668257-119668259	+	5	S	Phosphoserine	AGC	chr12	1462	1	0.032418	0.0024339	0.073136	302	1	-7.7248	0.96758	0.99757	1	8587	0	-7.7248
RUNDC1	chr17:42980787-42980789	+	71	S	Phosphoserine	TCC	chr17	364	1	0.032687	0.0024339	0.073136	303	1	-5.6917	0.96731	0.99757	1	8583	0	-5.6917
BRD4	chr19:15257051-15257053	-	488	S	Phosphoserine	AGC	chr19	1208	1	0.032795	0.0024339	0.073136	304	1	-4.3696	0.96721	0.99757	1	8582	0	-4.3696
LIPE	chr19:42403009-42403011	-	855	S	Phosphoserine	TCT	chr19	2334	1	0.032903	0.0024339	0.073136	305	1	-6.6826	0.9671	0.99757	1	8581	0	-6.6826
CARHSP1	chr16:8859173-8859175	-	52	S	Phosphoserine	TCG	chr16	1615	1	0.033118	0.0024339	0.073136	306	1	-7.7163	0.96688	0.99757	1	8578	0	-7.7163
DNM1L	chr12:32740202-32740204	+	616	S	Phosphoserine	AGT	chr12	4267	1	0.033118	0.0024339	0.073136	307	1	-7.7163	0.96688	0.99757	1	8579	0	-7.7163
NOM1	chr7:156949906-156949908	+	57	S	Phosphoserine	TCG	chr7	8537	1	0.033118	0.0024339	0.073136	308	1	-7.7163	0.96688	0.99757	1	8580	0	-7.7163
ITIH1	chr3:52783318-52783320	+	402	T	Phosphothreonine	ACA	chr3	1543	1	0.033333	0.0024339	0.073136	309	1	-7.7153	0.96667	0.99757	1	8577	0	-7.7153
KMT2A	chr11:118473197-118473199	+	680	S	Phosphoserine	TCG	chr11	5108	1	0.033656	0.0036629	0.108658	310	1	-7.7099	0.96634	0.99634	1	8573	0	-7.7099
EDC3	chr15:74671525-74671527	-	138	S	Phosphoserine	TCA	chr15	1143	1	0.033656	0.0036629	0.108658	311	1	-7.7099	0.96634	0.99634	1	8574	0	-7.7099
HMHA1	chr19:1085674-1085676	+	1027	S	Phosphoserine	TCC	chr19	7530	1	0.033656	0.0036629	0.108658	312	1	-7.7099	0.96634	0.99634	1	8575	0	-7.7099
UBE2O	chr17:76399754-76399756	-	441	S	Phosphoserine	AGT	chr17	8544	1	0.033656	0.0036629	0.108658	313	1	-7.7099	0.96634	0.99634	1	8576	0	-7.7099
RRP12	chr10:97400458-97400460	-	72	S	Phosphoserine	AGC	chr10	1580	1	0.034195	0.0048918	0.137669	314	1	-7.7077	0.96581	0.99511	1	8568	0	-7.7077
EPB41	chr1:28987477-28987479	+	14	S	Phosphoserine	TCA	chr1	330	1	0.034195	0.0048918	0.137669	315	1	-7.7077	0.96581	0.99511	1	8569	0	-7.7077
NECTIN1	chr11:119664999-119665001	-	434	S	Phosphoserine	AGC	chr11	1956	1	0.034195	0.0048918	0.137669	316	1	-7.7077	0.96581	0.99511	1	8570	0	-7.7077
LMNA	chr1:156137687-156137689	+	548	T	Phosphothreonine	ACT	chr1	1127	1	0.034195	0.0048918	0.137669	317	1	-7.7077	0.96581	0.99511	1	8571	0	-7.7077
HNRNPA0	chr5:137753815-137753817	-	84	S	Phosphoserine	TCC	chr5	1348	1	0.034195	0.0048918	0.137669	318	1	-7.7077	0.96581	0.99511	1	8572	0	-7.7077
MTFR1L	chr1:25823740-25823742	+	41	S	Phosphoserine	TCC	chr1	3587	1	0.03468	0.0048918	0.137669	319	1	-7.7047	0.96532	0.99511	1	8564	0	-7.7047
SRSF7	chr2:38746732-38746734	-	196	S	Phosphoserine	TCA	chr2	1761	1	0.03468	0.0048918	0.137669	320	1	-7.7047	0.96532	0.99511	1	8565	0	-7.7047
RBM8A	chr1:145927019-145927021	-	42	S	Phosphoserine	TCC	chr1	1239	1	0.03468	0.0048918	0.137669	321	1	-7.7047	0.96532	0.99511	1	8566	0	-7.7047
SGSM2	chr17:2365257-2365259	+	402	S	Phosphoserine	TCC	chr17	560	1	0.03468	0.0048918	0.137669	322	1	-7.7047	0.96532	0.99511	1	8567	0	-7.7047
MLLT4	chr6:167969795-167969797	+	1779	S	Phosphoserine	TCA	chr6	6799	1	0.034949	0.0048929	0.137669	323	1	-6.0811	0.96505	0.99511	1	8563	0	-6.0811
CASKIN1	chr16:2185006-2185008	-	423	S	Phosphoserine	TCC	chr16	1918	1	0.035057	0.0048929	0.137669	324	1	-4.0774	0.96494	0.99511	1	8562	0	-4.0774
CAT	chr11:34471392-34471394	+	515	S	Phosphoserine	TCC	chr11	6435	1	0.035164	0.0048929	0.137669	325	1	-5.1149	0.96484	0.99511	1	8561	0	-5.1149
MPLKIP	chr7:40134328-40134330	-	80	S	Phosphoserine	TCT	chr7	1026	1	0.03538	0.0048929	0.137669	326	1	-7.6991	0.96462	0.99511	1	8558	0	-7.6991
SSH1	chr12:108788204-108788206	-	978	S	Phosphoserine	TCT	chr12	1292	1	0.03538	0.0048929	0.137669	327	1	-7.6991	0.96462	0.99511	1	8559	0	-7.6991
SPTAN1	chr9:128588932-128588934	+	999	S	Phosphoserine	AGC	chr9	1325	1	0.03538	0.0048929	0.137669	328	1	-7.6991	0.96462	0.99511	1	8560	0	-7.6991
KIAA1522	chr1:32771940-32771942	+	862	S	Phosphoserine	AGC	chr1	8480	1	0.035595	0.0048929	0.137669	329	1	-6.6592	0.9644	0.99511	1	8557	0	-6.6592
CRMP1	chr4:5825510-5825512	-	537	S	Phosphoserine	TCC	chr4	1206	1	0.035703	0.0048929	0.137669	330	1	-2.1319	0.9643	0.99511	1	8556	0	-2.1319
RGL3	chr19:11417051-11417053	-	52	S	Phosphoserine	AGC	chr19	1091	1	0.036026	0.0061507	0.170985	331	1	-7.6941	0.96397	0.99385	1	8552	0	-7.6941
HJURP	chr2:233845803-233845805	-	140	S	Phosphoserine	AGC	chr2	1453	1	0.036026	0.0061507	0.170985	332	1	-7.6941	0.96397	0.99385	1	8553	0	-7.6941
ARFGAP2	chr11:47166796-47166798	-	432	S	Phosphoserine	TCA	chr11	511	1	0.036026	0.0061507	0.170985	333	1	-7.6941	0.96397	0.99385	1	8554	0	-7.6941
PNPO	chr17:47946708-47946710	+	238	T	Phosphothreonine	ACA	chr17	8318	1	0.036026	0.0061507	0.170985	334	1	-7.6941	0.96397	0.99385	1	8555	0	-7.6941
KRT7	chr12:52233312-52233314	+	6	S	Phosphoserine	AGC	chr12	26	1	0.036349	0.0074084	0.181523	335	1	-3.7471	0.96365	0.99259	1	8551	0	-3.7471
TBC1D23	chr3:100311837-100311839	+	520	S	Phosphoserine	TCT	chr3	1314	1	0.036511	0.0074084	0.181523	336	1	-7.6904	0.96349	0.99259	1	8549	0	-7.6904
SH3BP1	chr22:37655535-37655537	+	653	S	Phosphoserine	AGC	chr22	653	1	0.036511	0.0074084	0.181523	337	1	-7.6904	0.96349	0.99259	1	8550	0	-7.6904
GAK	chr4:883351-883353	-	456	S	Phosphoserine	TCC	chr4	87	1	0.036672	0.0074084	0.181523	338	1	-6.654	0.96333	0.99259	1	8548	0	-6.654
FAM83H	chr8:143727193-143727195	-	756	T	Phosphothreonine	ACC	chr8	435	1	0.03678	0.0074084	0.181523	339	1	-2.8776	0.96322	0.99259	1	8547	0	-2.8776
SUDS3	chr12:118401989-118401991	+	228	S	Phosphoserine	TCA	chr12	1042	1	0.037372	0.0074084	0.181523	340	1	-7.6862	0.96263	0.99259	1	8537	0	-7.6862
PLIN1	chr15:89666993-89666995	-	384	S	Phosphoserine	TCA	chr15	4014	1	0.037372	0.0074084	0.181523	341	1	-7.6862	0.96263	0.99259	1	8538	0	-7.6862
MTA1	chr14:105466527-105466529	+	576	S	Phosphoserine	TCC	chr14	3745	1	0.037372	0.0074084	0.181523	342	1	-7.6862	0.96263	0.99259	1	8539	0	-7.6862
KCNC4	chr1:110211560-110211562	+	21	S	Phosphoserine	TCC	chr1	994	1	0.037372	0.0074084	0.181523	343	1	-7.6862	0.96263	0.99259	1	8540	0	-7.6862
ELF2	chr4:139067742-139067744	-	185	S	Phosphoserine	TCA	chr4	1367	1	0.037372	0.0074084	0.181523	344	1	-7.6862	0.96263	0.99259	1	8541	0	-7.6862
ZZEF1	chr17:4064468-4064470	-	1537	S	Phosphoserine	TCC	chr17	1552	1	0.037372	0.0074084	0.181523	345	1	-7.6862	0.96263	0.99259	1	8542	0	-7.6862
ZZZ3	chr1:77633109-77633111	-	82	S	Phosphoserine	AGC	chr1	1236	1	0.037372	0.0074084	0.181523	346	1	-7.6862	0.96263	0.99259	1	8543	0	-7.6862
TAB1	chr22:39430019-39430021	+	438	S	Phosphoserine	AGC	chr22	1040	1	0.037372	0.0074084	0.181523	347	1	-7.6862	0.96263	0.99259	1	8544	0	-7.6862
DEPTOR	chr8:120001707-120001709	+	263	S	Phosphoserine	TCA	chr8	1132	1	0.037372	0.0074084	0.181523	348	1	-7.6862	0.96263	0.99259	1	8545	0	-7.6862
NBEAL2	chr3:47009279-47009281	+	2742	S	Phosphoserine	TCC	chr3	138	1	0.037372	0.0074084	0.181523	349	1	-7.6862	0.96263	0.99259	1	8546	0	-7.6862
TAF12	chr1:28618022-28618024	-	59	T	Phosphothreonine	ACC	chr1	1960	1	0.037964	0.0074084	0.181523	350	1	-6.0641	0.96204	0.99259	1	8536	0	-6.0641
CCDC54	chr3:107378131-107378133	+	182	T	Phosphothreonine	ACT	chr3	5537	1	0.03818	0.0074084	0.181523	351	1	-7.6833	0.96182	0.99259	1	8533	0	-7.6833
KANK2	chr19:11193813-11193815	-	89	S	Phosphoserine	TCC	chr19	1007	1	0.03818	0.0074084	0.181523	352	1	-7.6833	0.96182	0.99259	1	8534	0	-7.6833
LMNB2	chr19:2434030-2434032	-	426	S	Phosphoserine	TCC	chr19	1013	1	0.03818	0.0074084	0.181523	353	1	-7.6833	0.96182	0.99259	1	8535	0	-7.6833
CDK12	chr17:39524825-39524827	+	1083	S	Phosphoserine	AGC	chr17	4358	1	0.038395	0.0074084	0.181523	354	1	-7.6817	0.9616	0.99259	1	8532	0	-7.6817
CCNH	chr5:87412780-87412782	-	5	S	Phosphoserine	AGT	chr5	1762	1	0.038503	0.0074084	0.181523	355	1	-7.6729	0.9615	0.99259	1	8531	0	-7.6729
IWS1	chr2:127504904-127504906	-	333	S	Phosphoserine	AGC	chr2	1974	1	0.038611	0.0074084	0.181523	356	1	-7.6725	0.96139	0.99259	1	8530	0	-7.6725
ANAPC5	chr12:121345844-121345846	-	195	S	Phosphoserine	TCT	chr12	1588	1	0.038772	0.0074095	0.181523	357	1	-6.6354	0.96123	0.99259	1	8528	0	-6.6354
ATP13A1	chr19:19647677-19647679	-	905	S	Phosphoserine	AGT	chr19	6609	1	0.038772	0.0074095	0.181523	358	1	-6.6354	0.96123	0.99259	1	8529	0	-6.6354
PLEKHA6	chr1:204230434-204230436	-	854	S	Phosphoserine	AGT	chr1	2197	1	0.038934	0.0074095	0.181523	359	1	-7.1435	0.96107	0.99259	1	8527	0	-7.1435
DMTN	chr8:22080844-22080846	+	333	S	Phosphoserine	TCC	chr8	1445	1	0.039095	0.0074095	0.181523	360	1	-7.6641	0.9609	0.99259	1	8525	0	-7.6641
KRT5	chr12:52520189-52520191	-	36	S	Phosphoserine	TCC	chr12	122	1	0.039095	0.0074095	0.181523	361	1	-7.6641	0.9609	0.99259	1	8526	0	-7.6641
ZC3H13	chr13:45967733-45967735	-	1364	S	Phosphoserine	TCT	chr13	1760	1	0.039257	0.0074095	0.181523	362	1	-6.0418	0.96074	0.99259	1	8524	0	-6.0418
ITSN1	chr21:33751890-33751892	+	203	S	Phosphoserine	TCA	chr21	1470	1	0.039526	0.0074095	0.181523	363	1	-7.662	0.96047	0.99259	1	8520	0	-7.662
FCHSD2	chr11:72841467-72841469	-	681	S	Phosphoserine	TCT	chr11	2141	1	0.039526	0.0074095	0.181523	364	1	-7.662	0.96047	0.99259	1	8521	0	-7.662
KIF2C	chr1:44753744-44753746	+	192	S	Phosphoserine	TCA	chr1	1596	1	0.039526	0.0074095	0.181523	365	1	-7.662	0.96047	0.99259	1	8522	0	-7.662
CCNY	chr10:35337150-35337152	+	33	S	Phosphoserine	AGC	chr10	4522	1	0.039526	0.0074095	0.181523	366	1	-7.662	0.96047	0.99259	1	8523	0	-7.662
EIF5B	chr2:99361445-99361447	+	182	S	Phosphoserine	TCT	chr2	2750	1	0.039795	0.0074095	0.181523	367	1	-5.4664	0.9602	0.99259	1	8519	0	-5.4664
MAP7D1	chr1:36171132-36171134	+	70	S	Phosphoserine	AGC	chr1	8659	1	0.040065	0.0074095	0.181523	368	1	-7.6616	0.95994	0.99259	1	8515	0	-7.6616
TCOF1	chr5:150364195-150364197	+	83	S	Phosphoserine	AGC	chr5	794	1	0.040065	0.0074095	0.181523	369	1	-7.6616	0.95994	0.99259	1	8516	0	-7.6616
CADPS	chr3:62874736-62874738	-	98	S	Phosphoserine	AGC	chr3	425	1	0.040065	0.0074095	0.181523	370	1	-7.6616	0.95994	0.99259	1	8517	0	-7.6616
JADE1	chr4:128871960-128871962	+	743	S	Phosphoserine	AGC	chr4	29	1	0.040065	0.0074095	0.181523	371	1	-7.6616	0.95994	0.99259	1	8518	0	-7.6616
PPP1R3F	chrX:49269909-49269911	+	14	S	Phosphoserine	TCC	chrX	5160	1	0.040334	0.0074095	0.181523	372	1	-7.6552	0.95967	0.99259	1	8514	0	-7.6552
TNFAIP1	chr17:28344487-28344489	+	280	S	Phosphoserine	AGT	chr17	1534	1	0.040603	0.0074095	0.181523	373	1	-7.6506	0.9594	0.99259	1	8510	0	-7.6506
TAF1	chrX:71463903-71463905	+	1826	S	Phosphoserine	TCA	chrX	1012	1	0.040603	0.0074095	0.181523	374	1	-7.6506	0.9594	0.99259	1	8511	0	-7.6506
USP20	chr9:129868443-129868445	+	377	T	Phosphothreonine	ACG	chr9	594	1	0.040603	0.0074095	0.181523	375	1	-7.6506	0.9594	0.99259	1	8512	0	-7.6506
BSN	chr3:49655509-49655511	+	1985	S	Phosphoserine	TCT	chr3	1645	1	0.040603	0.0074095	0.181523	376	1	-7.6506	0.9594	0.99259	1	8513	0	-7.6506
PRKCE	chr2:46184774-46184776	+	703	T	Phosphothreonine	ACC	chr2	7547	1	0.040872	0.0074095	0.181523	377	1	-5.2065	0.95913	0.99259	1	8509	0	-5.2065
USP24	chr1:55214850-55214852	-	88	S	Phosphoserine	AGC	chr1	635	1	0.04098	0.0074095	0.181523	378	1	-6.6134	0.95902	0.99259	1	8508	0	-6.6134
BCL2L11	chr2:111124025-111124027	+	94	S	Phosphoserine	AGT	chr2	7626	1	0.041088	0.0074095	0.181523	379	1	-5.6186	0.95891	0.99259	1	8507	0	-5.6186
RUNDC3A	chr17:44318152-44318154	+	419	S	Phosphoserine	AGC	chr17	2541	1	0.041303	0.0086928	0.211845	380	1	-7.6463	0.9587	0.99131	1	8505	0	-7.6463
ADCY2	chr5:7709280-7709282	+	491	S	Phosphoserine	TCG	chr5	4307	1	0.041303	0.0086928	0.211845	381	1	-7.6463	0.9587	0.99131	1	8506	0	-7.6463
CLCN7	chr16:1474948-1474950	-	9	S	Phosphoserine	TCC	chr16	2091	1	0.041519	0.0099762	0.23751	382	1	-5.9873	0.95848	0.99002	1	8504	0	-5.9873
SRPRB	chr3:133811123-133811125	+	112	S	Phosphoserine	AGT	chr3	714	1	0.041626	0.0099762	0.23751	383	1	-5.1989	0.95837	0.99002	1	8503	0	-5.1989
BCL11B	chr14:99257607-99257609	-	97	S	Phosphoserine	AGC	chr14	7179	1	0.042057	0.0099762	0.23751	384	1	-7.6395	0.95794	0.99002	1	8496	0	-7.6395
CEP250	chr20:35507753-35507755	+	2218	T	Phosphothreonine	ACC	chr20	669	1	0.042057	0.0099762	0.23751	385	1	-7.6395	0.95794	0.99002	1	8497	0	-7.6395
TENM1	chrX:124380974-124380976	-	2580	S	Phosphoserine	TCT	chrX	4360	1	0.042057	0.0099762	0.23751	386	1	-7.6395	0.95794	0.99002	1	8498	0	-7.6395
PARP1	chr1:226402377-226402379	-	41	S	Phosphoserine	TCG	chr1	7443	1	0.042057	0.0099762	0.23751	387	1	-7.6395	0.95794	0.99002	1	8499	0	-7.6395
PPP1R9A	chr7:95286230-95286232	+	928	S	Phosphoserine	AGT	chr7	1251	1	0.042057	0.0099762	0.23751	388	1	-7.6395	0.95794	0.99002	1	8500	0	-7.6395
SLC6A7	chr5:150194752-150194754	+	20	T	Phosphothreonine	ACC	chr5	7763	1	0.042057	0.0099762	0.23751	389	1	-7.6395	0.95794	0.99002	1	8501	0	-7.6395
LMTK2	chr7:98192881-98192883	+	806	S	Phosphoserine	TCA	chr7	1843	1	0.042057	0.0099762	0.23751	390	1	-7.6395	0.95794	0.99002	1	8502	0	-7.6395
ADD2	chr2:70683684-70683686	-	344	S	Phosphoserine	TCC	chr2	8644	1	0.042865	0.011252	0.263149	391	1	-7.6375	0.95714	0.98875	1	8489	0	-7.6375
STAMBPL1	chr10:88905485-88905487	+	25	S	Phosphoserine	AGC	chr10	3737	1	0.042865	0.011252	0.263149	392	1	-7.6375	0.95714	0.98875	1	8490	0	-7.6375
KDM3A	chr2:86478715-86478717	+	766	S	Phosphoserine	TCA	chr2	313	1	0.042865	0.011252	0.263149	393	1	-7.6375	0.95714	0.98875	1	8491	0	-7.6375
FAM73B	chr9:129049946-129049948	+	220	S	Phosphoserine	TCA	chr9	5305	1	0.042865	0.011252	0.263149	394	1	-7.6375	0.95714	0.98875	1	8492	0	-7.6375
NUP35	chr2:183159566-183159568	+	273	T	Phosphothreonine	ACA	chr2	1220	1	0.042865	0.011252	0.263149	395	1	-7.6375	0.95714	0.98875	1	8493	0	-7.6375
POLDIP3	chr22:42614843-42614845	-	5	S	Phosphoserine	TCC	chr22	1503	1	0.042865	0.011252	0.263149	396	1	-7.6375	0.95714	0.98875	1	8494	0	-7.6375
MAP1S	chr19:17727347-17727349	+	655	S	Phosphoserine	TCG	chr19	7986	1	0.042865	0.011252	0.263149	397	1	-7.6375	0.95714	0.98875	1	8495	0	-7.6375
KIF1B	chr1:10371153-10371155	+	1613	S	Phosphoserine	TCT	chr1	2406	1	0.043511	0.012526	0.28719	398	1	-7.6373	0.95649	0.98747	1	8485	0	-7.6373
SIX4	chr14:60713833-60713835	-	640	S	Phosphoserine	AGC	chr14	7232	1	0.043511	0.012526	0.28719	399	1	-7.6373	0.95649	0.98747	1	8486	0	-7.6373
FCHSD1	chr5:141645128-141645130	-	444	S	Phosphoserine	TCT	chr5	1583	1	0.043511	0.012526	0.28719	400	1	-7.6373	0.95649	0.98747	1	8487	0	-7.6373
SAMD4B	chr19:39380711-39380713	+	592	S	Phosphoserine	AGC	chr19	1283	1	0.043511	0.012526	0.28719	401	1	-7.6373	0.95649	0.98747	1	8488	0	-7.6373
BAZ1A	chr14:34802905-34802907	-	270	S	Phosphoserine	AGT	chr14	3719	1	0.043834	0.012527	0.28719	402	1	-7.6283	0.95617	0.98747	1	8483	0	-7.6283
CAMSAP2	chr1:200849746-200849748	+	1004	T	Phosphothreonine	ACA	chr1	1372	1	0.043834	0.012527	0.28719	403	1	-7.6283	0.95617	0.98747	1	8484	0	-7.6283
MCRS1	chr12:49566160-49566162	-	22	S	Phosphoserine	TCA	chr12	1595	1	0.04405	0.012527	0.28719	404	1	-7.6282	0.95595	0.98747	1	8481	0	-7.6282
SLC35B2	chr6:44254724-44254726	-	427	S	Phosphoserine	TCT	chr6	1992	1	0.04405	0.012527	0.28719	405	1	-7.6282	0.95595	0.98747	1	8482	0	-7.6282
ANK2	chr4:113353815-113353817	+	1733	S	Phosphoserine	TCA	chr4	713	1	0.044373	0.013757	0.29145	406	1	-7.6191	0.95563	0.98624	1	8478	0	-7.6191
PUS1	chr12:131943578-131943580	+	426	T	Phosphothreonine	ACT	chr12	2148	1	0.044373	0.013757	0.29145	407	1	-7.6191	0.95563	0.98624	1	8479	0	-7.6191
TSC2	chr16:2088476-2088478	+	1764	S	Phosphoserine	AGC	chr16	465	1	0.044373	0.013757	0.29145	408	1	-7.6191	0.95563	0.98624	1	8480	0	-7.6191
SH3GL3	chr15:83588726-83588728	+	265	S	Phosphoserine	AGT	chr15	5035	1	0.04475	0.014988	0.29145	409	1	-7.617	0.95525	0.98501	1	8475	0	-7.617
BCL9L	chr11:118900752-118900754	-	997	S	Phosphoserine	TCT	chr11	1341	1	0.04475	0.014988	0.29145	410	1	-7.617	0.95525	0.98501	1	8476	0	-7.617
TANC2	chr17:63420717-63420719	+	1579	S	Phosphoserine	TCT	chr17	1147	1	0.04475	0.014988	0.29145	411	1	-7.617	0.95525	0.98501	1	8477	0	-7.617
ACIN1	chr14:23080531-23080533	-	326	T	Phosphothreonine	ACA	chr14	847	1	0.045288	0.014988	0.29145	412	1	-7.6125	0.95471	0.98501	1	8468	0	-7.6125
AHNAK2	chr14:104940760-104940762	-	4897	S	Phosphoserine	AGC	chr14	1075	1	0.045288	0.014988	0.29145	413	1	-7.6125	0.95471	0.98501	1	8469	0	-7.6125
PFKP	chr10:3067629-3067631	+	12	S	Phosphoserine	TCC	chr10	1616	1	0.045288	0.014988	0.29145	414	1	-7.6125	0.95471	0.98501	1	8470	0	-7.6125
MGRN1	chr16:4683884-4683886	+	524	S	Phosphoserine	AGC	chr16	3045	1	0.045288	0.014988	0.29145	415	1	-7.6125	0.95471	0.98501	1	8471	0	-7.6125
PML	chr15:74033309-74033311	+	518	S	Phosphoserine	TCA	chr15	1468	1	0.045288	0.014988	0.29145	416	1	-7.6125	0.95471	0.98501	1	8472	0	-7.6125
CDYL	chr6:4892127-4892129	+	201	S	Phosphoserine	AGC	chr6	1663	1	0.045288	0.014988	0.29145	417	1	-7.6125	0.95471	0.98501	1	8473	0	-7.6125
MYOZ1	chr10:73637750-73637752	-	82	S	Phosphoserine	AGC	chr10	1716	1	0.045288	0.014988	0.29145	418	1	-7.6125	0.95471	0.98501	1	8474	0	-7.6125
ERF	chr19:42254991-42254993	-	3	T	Phosphothreonine	ACC	chr19	230	1	0.045934	0.014989	0.29145	419	1	-7.6099	0.95407	0.98501	1	8463	0	-7.6099
WBP4	chr13:41076166-41076168	+	229	S	Phosphoserine	TCT	chr13	651	1	0.045934	0.014989	0.29145	420	1	-7.6099	0.95407	0.98501	1	8464	0	-7.6099
POLDIP3	chr22:42596348-42596350	-	217	S	Phosphoserine	TCC	chr22	7674	1	0.045934	0.014989	0.29145	421	1	-7.6099	0.95407	0.98501	1	8465	0	-7.6099
FOXO1	chr13:40560492-40560494	-	333	T	Phosphothreonine	ACC	chr13	4446	1	0.045934	0.014989	0.29145	422	1	-7.6099	0.95407	0.98501	1	8466	0	-7.6099
BTG2	chr1:203307406-203307408	+	149	S	Phosphoserine	TCC	chr1	54	1	0.045934	0.014989	0.29145	423	1	-7.6099	0.95407	0.98501	1	8467	0	-7.6099
TNNI3	chr19:55154081-55154083	-	166	S	Phosphoserine	TCC	chr19	249	1	0.046473	0.014989	0.29145	424	1	-7.6057	0.95353	0.98501	1	8458	0	-7.6057
CHAMP1	chr13:114325055-114325057	+	405	S	Phosphoserine	TCT	chr13	14	1	0.046473	0.014989	0.29145	425	1	-7.6057	0.95353	0.98501	1	8459	0	-7.6057
CPEB4	chr5:173890142-173890144	+	137	S	Phosphoserine	TCT	chr5	4618	1	0.046473	0.014989	0.29145	426	1	-7.6057	0.95353	0.98501	1	8460	0	-7.6057
SHROOM2	chrX:9896459-9896461	+	851	S	Phosphoserine	AGC	chrX	4411	1	0.046473	0.014989	0.29145	427	1	-7.6057	0.95353	0.98501	1	8461	0	-7.6057
MCM7	chr7:100099317-100099319	-	121	S	Phosphoserine	AGC	chr7	3553	1	0.046473	0.014989	0.29145	428	1	-7.6057	0.95353	0.98501	1	8462	0	-7.6057
SPECC1	chr17:20204701-20204703	+	218	S	Phosphoserine	TCC	chr17	1277	1	0.04685	0.014989	0.29145	429	1	-7.6007	0.95315	0.98501	1	8456	0	-7.6007
SPTY2D1	chr11:18614861-18614863	-	471	S	Phosphoserine	AGT	chr11	1210	1	0.04685	0.014989	0.29145	430	1	-7.6007	0.95315	0.98501	1	8457	0	-7.6007
SGIP1	chr1:66682000-66682002	+	316	S	Phosphoserine	TCT	chr1	638	1	0.047011	0.014989	0.29145	431	1	-3.7235	0.95299	0.98501	1	8455	0	-3.7235
PCM1	chr8:17963233-17963235	+	866	S	Phosphoserine	TCA	chr8	4177	1	0.047281	0.016238	0.29145	432	1	-7.5943	0.95272	0.98376	1	8452	0	-7.5943
CCND3	chr6:41936027-41936029	-	264	S	Phosphoserine	AGC	chr6	6495	1	0.047281	0.016238	0.29145	433	1	-7.5943	0.95272	0.98376	1	8453	0	-7.5943
ARMCX5-GPRASP2	chrX:102715713-102715715	+	282	S	Phosphoserine	TCT	chrX	4854	1	0.047281	0.016238	0.29145	434	1	-7.5943	0.95272	0.98376	1	8454	0	-7.5943
EEF2	chr19:3984183-3984185	-	57	T	Phosphothreonine	ACT	chr19	1023	1	0.047711	0.018769	0.29145	435	1	-7.5914	0.95229	0.98123	1	8449	0	-7.5914
ELAC2	chr17:12993732-12993734	-	736	S	Phosphoserine	AGC	chr17	248	1	0.047711	0.018769	0.29145	436	1	-7.5914	0.95229	0.98123	1	8450	0	-7.5914
MAP1B	chr5:72198669-72198671	+	1772	S	Phosphoserine	AGT	chr5	4581	1	0.047711	0.018769	0.29145	437	1	-7.5914	0.95229	0.98123	1	8451	0	-7.5914
PROCA1	chr17:28703699-28703701	-	318	S	Phosphoserine	TCC	chr17	7174	1	0.047981	0.020051	0.29145	438	1	-4.2006	0.95202	0.97995	1	8448	0	-4.2006
CPD	chr17:30385050-30385052	+	270	S	Phosphoserine	TCT	chr17	559	1	0.048088	0.020051	0.29145	439	1	-5.3974	0.95191	0.97995	1	8447	0	-5.3974
ZDHHC5	chr11:57696799-57696801	+	350	T	Phosphothreonine	ACC	chr11	5974	1	0.048196	0.020051	0.29145	440	1	-4.7662	0.9518	0.97995	1	8446	0	-4.7662
RAI1	chr17:17797020-17797022	+	1358	S	Phosphoserine	AGC	chr17	1997	1	0.048304	0.020051	0.29145	441	1	-5.1069	0.9517	0.97995	1	8445	0	-5.1069
PRKCSH	chr19:11448284-11448286	+	390	S	Phosphoserine	TCC	chr19	632	1	0.048411	0.020051	0.29145	442	1	-4.1913	0.95159	0.97995	1	8444	0	-4.1913
NUP93	chr16:56748392-56748394	+	49	T	Phosphothreonine	ACA	chr16	798	1	0.048519	0.020051	0.29145	443	1	-6.555	0.95148	0.97995	1	8443	0	-6.555
RPLP2	chr11:812801-812803	+	105	S	Phosphoserine	TCA	chr11	7215	1	0.049273	0.020051	0.29145	444	1	-7.5871	0.95073	0.97995	1	8430	0	-7.5871
SLC3A2	chr11:62881036-62881038	+	106	T	Phosphothreonine	ACC	chr11	1558	1	0.049273	0.020051	0.29145	445	1	-7.5871	0.95073	0.97995	1	8431	0	-7.5871
KIF24	chr9:34257741-34257743	-	622	S	Phosphoserine	TCT	chr9	1742	1	0.049273	0.020051	0.29145	446	1	-7.5871	0.95073	0.97995	1	8432	0	-7.5871
SH3BP5L	chr1:248812008-248812010	-	358	S	Phosphoserine	TCG	chr1	3798	1	0.049273	0.020051	0.29145	447	1	-7.5871	0.95073	0.97995	1	8433	0	-7.5871
LPIN3	chr20:41348811-41348813	+	161	S	Phosphoserine	TCT	chr20	1120	1	0.049273	0.020051	0.29145	448	1	-7.5871	0.95073	0.97995	1	8434	0	-7.5871
KIF1B	chr1:10337113-10337115	+	1057	S	Phosphoserine	TCC	chr1	1714	1	0.049273	0.020051	0.29145	449	1	-7.5871	0.95073	0.97995	1	8435	0	-7.5871
ANKRD11	chr16:89284040-89284042	-	834	S	Phosphoserine	TCT	chr16	1285	1	0.049273	0.020051	0.29145	450	1	-7.5871	0.95073	0.97995	1	8436	0	-7.5871
SON	chr21:33552475-33552477	+	1082	S	Phosphoserine	TCT	chr21	394	1	0.049273	0.020051	0.29145	451	1	-7.5871	0.95073	0.97995	1	8437	0	-7.5871
RREB1	chr6:7211693-7211695	+	231	S	Phosphoserine	TCA	chr6	1772	1	0.049273	0.020051	0.29145	452	1	-7.5871	0.95073	0.97995	1	8438	0	-7.5871
EEF2K	chr16:22225961-22225963	+	78	S	Phosphoserine	TCC	chr16	4789	1	0.049273	0.020051	0.29145	453	1	-7.5871	0.95073	0.97995	1	8439	0	-7.5871
SYK	chr9:90888536-90888538	+	582	T	Phosphothreonine	ACC	chr9	4333	1	0.049273	0.020051	0.29145	454	1	-7.5871	0.95073	0.97995	1	8440	0	-7.5871
KRT8	chr12:52904880-52904882	-	34	S	Phosphoserine	AGC	chr12	8023	1	0.049273	0.020051	0.29145	455	1	-7.5871	0.95073	0.97995	1	8441	0	-7.5871
MPHOSPH8	chr13:19646887-19646889	+	272	S	Phosphoserine	TCT	chr13	546	1	0.049273	0.020051	0.29145	456	1	-7.5871	0.95073	0.97995	1	8442	0	-7.5871
USP6NL	chr10:11463173-11463175	-	585	S	Phosphoserine	AGC	chr10	962	1	0.050188	0.020051	0.29145	457	1	-7.5827	0.94981	0.97995	1	8426	0	-7.5827
RAB23	chr6:57193855-57193857	-	187	S	Phosphoserine	AGT	chr6	5890	1	0.050188	0.020051	0.29145	458	1	-7.5827	0.94981	0.97995	1	8427	0	-7.5827
JPH3	chr16:87689678-87689680	+	440	S	Phosphoserine	TCC	chr16	2698	1	0.050188	0.020051	0.29145	459	1	-7.5827	0.94981	0.97995	1	8428	0	-7.5827
SQSTM1	chr5:179833710-179833712	+	365	S	Phosphoserine	AGC	chr5	16	1	0.050188	0.020051	0.29145	460	1	-7.5827	0.94981	0.97995	1	8429	0	-7.5827
SRRM2	chr16:2766412-2766414	+	1962	T	Phosphothreonine	ACT	chr16	1110	1	0.050512	0.020051	0.29145	461	1	-7.5821	0.94949	0.97995	1	8424	0	-7.5821
LDB3	chr10:86681481-86681483	+	123	S	Phosphoserine	AGC	chr10	1541	1	0.050512	0.020051	0.29145	462	1	-7.5821	0.94949	0.97995	1	8425	0	-7.5821
EMCN	chr4:100415938-100415940	-	237	S	Phosphoserine	AGC	chr4	1609	1	0.050673	0.020051	0.29145	463	1	-2.5968	0.94933	0.97995	1	8423	0	-2.5968
PPP6R1	chr19:55239654-55239656	-	531	S	Phosphoserine	AGT	chr19	2092	1	0.050781	0.020051	0.29145	464	1	-5.9535	0.94922	0.97995	1	8422	0	-5.9535
NUMA1	chr11:72007276-72007278	-	1792	S	Phosphoserine	TCC	chr11	6594	1	0.050996	0.020051	0.29145	465	1	-7.5726	0.949	0.97995	1	8419	0	-7.5726
ATP5SL	chr19:41432246-41432248	-	253	S	Phosphoserine	AGC	chr19	1033	1	0.050996	0.020051	0.29145	466	1	-7.5726	0.949	0.97995	1	8420	0	-7.5726
NET1	chr10:5456725-5456727	+	508	S	Phosphoserine	AGT	chr10	941	1	0.050996	0.020051	0.29145	467	1	-7.5726	0.949	0.97995	1	8421	0	-7.5726
CGNL1	chr15:57438333-57438335	+	112	S	Phosphoserine	AGC	chr15	8203	1	0.051319	0.020051	0.29145	468	1	-7.5711	0.94868	0.97995	1	8416	0	-7.5711
MAP2K3	chr17:21284963-21284965	+	15	S	Phosphoserine	TCC	chr17	7747	1	0.051319	0.020051	0.29145	469	1	-7.5711	0.94868	0.97995	1	8417	0	-7.5711
STC2	chr5:173317994-173317996	-	254	T	Phosphothreonine	ACT	chr5	1176	1	0.051319	0.020051	0.29145	470	1	-7.5711	0.94868	0.97995	1	8418	0	-7.5711
PRUNE	chr1:151034112-151034114	+	414	S	Phosphoserine	AGC	chr1	8853	1	0.051535	0.020051	0.29145	471	1	-4.4315	0.94847	0.97995	1	8415	0	-4.4315
METTL22	chr16:8628990-8628992	+	132	S	Phosphoserine	TCT	chr16	1204	1	0.05175	0.020051	0.29145	472	1	-7.5632	0.94825	0.97995	1	8412	0	-7.5632
ABLIM3	chr5:149237568-149237570	+	337	S	Phosphoserine	TCC	chr5	18	1	0.05175	0.020051	0.29145	473	1	-7.5632	0.94825	0.97995	1	8413	0	-7.5632
PARP2	chr14:20354139-20354141	+	232	S	Phosphoserine	TCA	chr14	1861	1	0.05175	0.020051	0.29145	474	1	-7.5632	0.94825	0.97995	1	8414	0	-7.5632
MAP1B	chr5:72198423-72198425	+	1690	S	Phosphoserine	AGT	chr5	892	1	0.052666	0.020051	0.29145	475	1	-7.5613	0.94733	0.97995	1	8398	0	-7.5613
FAM13A	chr4:88805025-88805027	-	345	S	Phosphoserine	TCA	chr4	437	1	0.052666	0.020051	0.29145	476	1	-7.5613	0.94733	0.97995	1	8399	0	-7.5613
GIT1	chr17:29576926-29576928	-	388	S	Phosphoserine	TCT	chr17	4371	1	0.052666	0.020051	0.29145	477	1	-7.5613	0.94733	0.97995	1	8400	0	-7.5613
ARFGEF2	chr20:49018914-49018916	+	1514	S	Phosphoserine	AGC	chr20	1180	1	0.052666	0.020051	0.29145	478	1	-7.5613	0.94733	0.97995	1	8401	0	-7.5613
LRRC7	chr1:70021025-70021027	+	443	S	Phosphoserine	AGC	chr1	771	1	0.052666	0.020051	0.29145	479	1	-7.5613	0.94733	0.97995	1	8402	0	-7.5613
RGS12	chr4:3417415-3417417	+	879	S	Phosphoserine	TCC	chr4	4248	1	0.052666	0.020051	0.29145	480	1	-7.5613	0.94733	0.97995	1	8403	0	-7.5613
SLC15A2	chr3:121894558-121894560	+	28	S	Phosphoserine	AGC	chr3	450	1	0.052666	0.020051	0.29145	481	1	-7.5613	0.94733	0.97995	1	8404	0	-7.5613
TNKS1BP1	chr11:57308718-57308720	-	1331	S	Phosphoserine	TCT	chr11	2720	1	0.052666	0.020051	0.29145	482	1	-7.5613	0.94733	0.97995	1	8405	0	-7.5613
TSC2	chr16:2077701-2077703	+	981	S	Phosphoserine	AGT	chr16	6686	1	0.052666	0.020051	0.29145	483	1	-7.5613	0.94733	0.97995	1	8406	0	-7.5613
PNN	chr14:39181057-39181059	+	450	S	Phosphoserine	AGT	chr14	99	1	0.052666	0.020051	0.29145	484	1	-7.5613	0.94733	0.97995	1	8407	0	-7.5613
ZC3H13	chr13:45967727-45967729	-	1366	S	Phosphoserine	TCT	chr13	386	1	0.052666	0.020051	0.29145	485	1	-7.5613	0.94733	0.97995	1	8408	0	-7.5613
BLM	chr15:90760868-90760870	+	499	S	Phosphoserine	TCC	chr15	1794	1	0.052666	0.020051	0.29145	486	1	-7.5613	0.94733	0.97995	1	8409	0	-7.5613
NAT10	chr11:34143509-34143511	+	984	S	Phosphoserine	TCG	chr11	1369	1	0.052666	0.020051	0.29145	487	1	-7.5613	0.94733	0.97995	1	8410	0	-7.5613
SRRM2	chr16:2760350-2760352	+	295	S	Phosphoserine	AGT	chr16	3439	1	0.052666	0.020051	0.29145	488	1	-7.5613	0.94733	0.97995	1	8411	0	-7.5613
RACK1	chr5:181236983-181236985	-	316	T	Phosphothreonine	ACA	chr5	842	1	0.053473	0.020052	0.29145	489	1	-4.4272	0.94653	0.97995	1	8397	0	-4.4272
PPP1R12B	chr1:202495656-202495658	+	808	T	Phosphothreonine	ACA	chr1	283	1	0.053796	0.020052	0.29145	490	1	-7.5594	0.9462	0.97995	1	8392	0	-7.5594
MTCL1	chr18:8825993-8825995	+	1814	S	Phosphoserine	AGC	chr18	8429	1	0.053796	0.020052	0.29145	491	1	-7.5594	0.9462	0.97995	1	8393	0	-7.5594
ATP8A1	chr4:42627075-42627077	-	28	T	Phosphothreonine	ACC	chr4	883	1	0.053796	0.020052	0.29145	492	1	-7.5594	0.9462	0.97995	1	8394	0	-7.5594
CDK9	chr9:127786233-127786235	+	29	T	Phosphothreonine	ACC	chr9	118	1	0.053796	0.020052	0.29145	493	1	-7.5594	0.9462	0.97995	1	8395	0	-7.5594
SF3A3	chr1:37960123-37960125	-	475	T	Phosphothreonine	ACT	chr1	281	1	0.053796	0.020052	0.29145	494	1	-7.5594	0.9462	0.97995	1	8396	0	-7.5594
CD47	chr3:108080124-108080126	-	89	S	Phosphoserine	TCA	chr3	717	1	0.054227	0.020052	0.29145	495	1	-7.5536	0.94577	0.97995	1	8389	0	-7.5536
DDB2	chr11:47215206-47215208	+	24	S	Phosphoserine	AGC	chr11	134	1	0.054227	0.020052	0.29145	496	1	-7.5536	0.94577	0.97995	1	8390	0	-7.5536
NUP98	chr11:3699155-3699157	-	1329	S	Phosphoserine	AGC	chr11	719	1	0.054227	0.020052	0.29145	497	1	-7.5536	0.94577	0.97995	1	8391	0	-7.5536
GRAMD1B	chr11:123613610-123613612	+	584	T	Phosphothreonine	ACC	chr11	159	1	0.054443	0.020052	0.29145	498	1	-3.1972	0.94556	0.97995	1	8388	0	-3.1972
FOSL2	chr2:28412425-28412427	+	320	S	Phosphoserine	TCC	chr2	806	1	0.05455	0.020052	0.29145	499	1	-4.5739	0.94545	0.97995	1	8387	0	-4.5739
NUP98	chr11:3712693-3712695	-	888	S	Phosphoserine	TCT	chr11	608	1	0.054658	0.020052	0.29145	500	1	-5.9305	0.94534	0.97995	1	8386	0	-5.9305
FOXK1	chr7:4754595-4754597	+	295	S	Phosphoserine	TCT	chr7	548	1	0.054766	0.020052	0.29145	501	1	-3.6059	0.94523	0.97995	1	8385	0	-3.6059
PHLDB2	chr3:111885335-111885337	+	420	S	Phosphoserine	TCA	chr3	1261	1	0.055197	0.020052	0.29145	502	1	-7.5476	0.9448	0.97995	1	8378	0	-7.5476
CHD8	chr14:21393588-21393590	-	2069	S	Phosphoserine	TCG	chr14	1158	1	0.055197	0.020052	0.29145	503	1	-7.5476	0.9448	0.97995	1	8379	0	-7.5476
ZHX3	chr20:41202079-41202081	-	946	S	Phosphoserine	AGT	chr20	8308	1	0.055197	0.020052	0.29145	504	1	-7.5476	0.9448	0.97995	1	8380	0	-7.5476
SMTN	chr22:31098692-31098694	+	729	S	Phosphoserine	AGC	chr22	3431	1	0.055197	0.020052	0.29145	505	1	-7.5476	0.9448	0.97995	1	8381	0	-7.5476
GTF2I	chr7:74705196-74705198	+	207	S	Phosphoserine	TCA	chr7	7839	1	0.055197	0.020052	0.29145	506	1	-7.5476	0.9448	0.97995	1	8382	0	-7.5476
CFTR	chr7:117592550-117592552	+	795	S	Phosphoserine	TCA	chr7	849	1	0.055197	0.020052	0.29145	507	1	-7.5476	0.9448	0.97995	1	8383	0	-7.5476
FAM170A	chr5:119634397-119634399	+	217	T	Phosphothreonine	ACT	chr5	590	1	0.055197	0.020052	0.29145	508	1	-7.5476	0.9448	0.97995	1	8384	0	-7.5476
BRWD1	chr21:39197339-39197341	-	1910	S	Phosphoserine	AGT	chr21	1700	1	0.055627	0.020052	0.29145	509	1	-7.544	0.94437	0.97995	1	8377	0	-7.544
MYO7B	chr2:127625509-127625511	+	1371	S	Phosphoserine	AGC	chr2	8729	1	0.055735	0.020052	0.29145	510	1	-4.7442	0.94426	0.97995	1	8376	0	-4.7442
CMIP	chr16:81678285-81678287	+	349	S	Phosphoserine	TCC	chr16	1433	1	0.055843	0.020052	0.29145	511	1	-6.5029	0.94416	0.97995	1	8375	0	-6.5029
ARHGAP32	chr11:128974479-128974481	-	892	S	Phosphoserine	TCT	chr11	221	1	0.056166	0.020052	0.29145	512	1	-7.5357	0.94383	0.97995	1	8370	0	-7.5357
TEX2	chr17:64188348-64188350	-	748	S	Phosphoserine	AGC	chr17	1819	1	0.056166	0.020052	0.29145	513	1	-7.5357	0.94383	0.97995	1	8371	0	-7.5357
DLGAP3	chr1:34900163-34900165	-	406	S	Phosphoserine	AGC	chr1	69	1	0.056166	0.020052	0.29145	514	1	-7.5357	0.94383	0.97995	1	8372	0	-7.5357
PREX1	chr20:48644410-48644412	-	1200	S	Phosphoserine	TCT	chr20	1362	1	0.056166	0.020052	0.29145	515	1	-7.5357	0.94383	0.97995	1	8373	0	-7.5357
RHO	chr3:129533683-129533685	+	338	S	Phosphoserine	TCC	chr3	6525	1	0.056166	0.020052	0.29145	516	1	-7.5357	0.94383	0.97995	1	8374	0	-7.5357
SEC62	chr3:169992884-169992886	+	341	S	Phosphoserine	TCA	chr3	1494	1	0.056974	0.020052	0.29145	517	1	-7.5349	0.94303	0.97995	1	8360	0	-7.5349
MYL3	chr3:46859575-46859577	-	127	T	Phosphothreonine	ACA	chr3	2852	1	0.056974	0.020052	0.29145	518	1	-7.5349	0.94303	0.97995	1	8361	0	-7.5349
ZWILCH	chr15:66515586-66515588	+	88	S	Phosphoserine	TCT	chr15	1940	1	0.056974	0.020052	0.29145	519	1	-7.5349	0.94303	0.97995	1	8362	0	-7.5349
SF3B5	chr6:144095471-144095473	-	9	S	Phosphoserine	AGC	chr6	371	1	0.056974	0.020052	0.29145	520	1	-7.5349	0.94303	0.97995	1	8363	0	-7.5349
ATF7IP	chr12:14461031-14461033	+	899	S	Phosphoserine	AGT	chr12	1179	1	0.056974	0.020052	0.29145	521	1	-7.5349	0.94303	0.97995	1	8364	0	-7.5349
MCRS1	chr12:49564878-49564880	-	102	S	Phosphoserine	AGC	chr12	1444	1	0.056974	0.020052	0.29145	522	1	-7.5349	0.94303	0.97995	1	8365	0	-7.5349
LTBP1	chr2:33397144-33397146	+	1616	S	Phosphoserine	AGC	chr2	479	1	0.056974	0.020052	0.29145	523	1	-7.5349	0.94303	0.97995	1	8366	0	-7.5349
MYH11	chr16:15732684-15732686	-	1177	T	Phosphothreonine	ACG	chr16	4417	1	0.056974	0.020052	0.29145	524	1	-7.5349	0.94303	0.97995	1	8367	0	-7.5349
RNF219	chr13:78616078-78616080	-	561	S	Phosphoserine	TCA	chr13	5006	1	0.056974	0.020052	0.29145	525	1	-7.5349	0.94303	0.97995	1	8368	0	-7.5349
PALM3	chr19:14054367-14054369	-	420	S	Phosphoserine	TCA	chr19	767	1	0.056974	0.020052	0.29145	526	1	-7.5349	0.94303	0.97995	1	8369	0	-7.5349
KIAA1217	chr10:24531835-24531837	+	1030	S	Phosphoserine	TCT	chr10	833	1	0.057889	0.020052	0.29145	527	1	-7.5344	0.94211	0.97995	1	8353	0	-7.5344
PPP4R3A	chr14:91461468-91461470	-	768	S	Phosphoserine	TCT	chr14	72	1	0.057889	0.020052	0.29145	528	1	-7.5344	0.94211	0.97995	1	8354	0	-7.5344
C10orf71	chr10:49323512-49323514	+	323	S	Phosphoserine	TCT	chr10	2451	1	0.057889	0.020052	0.29145	529	1	-7.5344	0.94211	0.97995	1	8355	0	-7.5344
NUP98	chr11:3735212-3735214	-	524	S	Phosphoserine	TCA	chr11	960	1	0.057889	0.020052	0.29145	530	1	-7.5344	0.94211	0.97995	1	8356	0	-7.5344
KIAA1804	chr1:233372124-233372126	+	547	S	Phosphoserine	AGC	chr1	30	1	0.057889	0.020052	0.29145	531	1	-7.5344	0.94211	0.97995	1	8357	0	-7.5344
MICAL3	chr22:17818509-17818511	-	1384	S	Phosphoserine	TCC	chr22	8165	1	0.057889	0.020052	0.29145	532	1	-7.5344	0.94211	0.97995	1	8358	0	-7.5344
MAP7D1	chr1:36180052-36180054	+	834	S	Phosphoserine	TCC	chr1	33	1	0.057889	0.020052	0.29145	533	1	-7.5344	0.94211	0.97995	1	8359	0	-7.5344
RAD23A	chr19:12948354-12948356	+	138	S	Phosphoserine	TCA	chr19	852	1	0.05832	0.020052	0.29145	534	1	-4.5577	0.94168	0.97995	1	8352	0	-4.5577
PPARGC1A	chr4:23829481-23829483	-	178	T	Phosphothreonine	ACA	chr4	5112	1	0.058535	0.022514	0.29145	535	1	-5.9091	0.94146	0.97749	1	8351	0	-5.9091
SLC6A9	chr1:43997572-43997574	-	698	S	Phosphoserine	TCC	chr1	1628	1	0.058858	0.022514	0.29145	536	1	-7.5246	0.94114	0.97749	1	8346	0	-7.5246
AKAP8	chr19:15372225-15372227	-	328	S	Phosphoserine	TCC	chr19	547	1	0.058858	0.022514	0.29145	537	1	-7.5246	0.94114	0.97749	1	8347	0	-7.5246
PAK1	chr11:77358898-77358900	-	199	S	Phosphoserine	TCT	chr11	265	1	0.058858	0.022514	0.29145	538	1	-7.5246	0.94114	0.97749	1	8348	0	-7.5246
STX10	chr19:13149062-13149064	-	110	T	Phosphothreonine	ACA	chr19	2068	1	0.058858	0.022514	0.29145	539	1	-7.5246	0.94114	0.97749	1	8349	0	-7.5246
MTCL1	chr18:8825327-8825329	+	1592	S	Phosphoserine	AGC	chr18	2634	1	0.058858	0.022514	0.29145	540	1	-7.5246	0.94114	0.97749	1	8350	0	-7.5246
ARMC10	chr7:103075405-103075407	+	45	S	Phosphoserine	TCC	chr7	727	1	0.059181	0.022514	0.29145	541	1	-7.5237	0.94082	0.97749	1	8345	0	-7.5237
RYR2	chr1:237666515-237666517	+	2814	S	Phosphoserine	TCT	chr1	3960	1	0.059289	0.022514	0.29145	542	1	-4.1873	0.94071	0.97749	1	8344	0	-4.1873
R3HDM2	chr12:57283954-57283956	-	333	S	Phosphoserine	TCT	chr12	388	1	0.059397	0.022514	0.29145	543	1	-3.3279	0.9406	0.97749	1	8343	0	-3.3279
RAI14	chr5:34814613-34814615	+	295	T	Phosphothreonine	ACT	chr5	986	1	0.059505	0.022514	0.29145	544	1	-4.9321	0.9405	0.97749	1	8342	0	-4.9321
FRYL	chr4:48540771-48540773	-	1959	T	Phosphothreonine	ACA	chr4	1846	1	0.059612	0.022514	0.29145	545	1	-4.0138	0.94039	0.97749	1	8341	0	-4.0138
HERC2	chr15:28220465-28220467	-	1944	T	Phosphothreonine	ACA	chr15	8768	1	0.059935	0.022514	0.29145	546	1	-7.5148	0.94006	0.97749	1	8336	0	-7.5148
SLC22A8	chr11:63014947-63014949	-	4	S	Phosphoserine	TCG	chr11	3863	1	0.059935	0.022514	0.29145	547	1	-7.5148	0.94006	0.97749	1	8337	0	-7.5148
PRKCSH	chr19:11442419-11442421	+	168	S	Phosphoserine	TCT	chr19	1581	1	0.059935	0.022514	0.29145	548	1	-7.5148	0.94006	0.97749	1	8338	0	-7.5148
GPRIN1	chr5:176597093-176597095	-	914	S	Phosphoserine	AGC	chr5	2560	1	0.059935	0.022514	0.29145	549	1	-7.5148	0.94006	0.97749	1	8339	0	-7.5148
KLC4	chr6:43074643-43074645	+	611	S	Phosphoserine	AGC	chr6	957	1	0.059935	0.022514	0.29145	550	1	-7.5148	0.94006	0.97749	1	8340	0	-7.5148
DDX42	chr17:63817841-63817843	+	754	S	Phosphoserine	AGC	chr17	1967	1	0.060366	0.022514	0.29145	551	1	-7.5116	0.93963	0.97749	1	8333	0	-7.5116
TANC2	chr17:63420615-63420617	+	1545	S	Phosphoserine	AGC	chr17	1690	1	0.060366	0.022514	0.29145	552	1	-7.5116	0.93963	0.97749	1	8334	0	-7.5116
ZNF365	chr10:62376605-62376607	+	138	S	Phosphoserine	TCG	chr10	498	1	0.060366	0.022514	0.29145	553	1	-7.5116	0.93963	0.97749	1	8335	0	-7.5116
EVI5	chr1:92704720-92704722	-	102	S	Phosphoserine	TCT	chr1	6416	1	0.060582	0.022514	0.29145	554	1	-4.2744	0.93942	0.97749	1	8332	0	-4.2744
MVB12B	chr9:126340562-126340564	+	46	S	Phosphoserine	TCA	chr9	649	1	0.060689	0.022514	0.29145	555	1	-6.5689	0.93931	0.97749	1	8331	0	-6.5689
LIG1	chr19:48119182-48119184	-	798	T	Phosphothreonine	ACT	chr19	1533	1	0.061335	0.022515	0.29145	556	1	-7.5081	0.93866	0.97748	1	8320	0	-7.5081
CRY1	chr12:106999848-106999850	-	280	S	Phosphoserine	AGT	chr12	1328	1	0.061335	0.022515	0.29145	557	1	-7.5081	0.93866	0.97748	1	8321	0	-7.5081
APPL1	chr3:57257032-57257034	+	410	S	Phosphoserine	AGC	chr3	4328	1	0.061335	0.022515	0.29145	558	1	-7.5081	0.93866	0.97748	1	8322	0	-7.5081
LMNA	chr1:156115237-156115239	+	107	S	Phosphoserine	AGC	chr1	486	1	0.061335	0.022515	0.29145	559	1	-7.5081	0.93866	0.97748	1	8323	0	-7.5081
PTDSS1	chr8:96333468-96333470	+	442	S	Phosphoserine	AGC	chr8	1559	1	0.061335	0.022515	0.29145	560	1	-7.5081	0.93866	0.97748	1	8324	0	-7.5081
KRT7	chr12:52233453-52233455	+	53	S	Phosphoserine	TCT	chr12	5502	1	0.061335	0.022515	0.29145	561	1	-7.5081	0.93866	0.97748	1	8325	0	-7.5081
SAMD4B	chr19:39380624-39380626	+	563	S	Phosphoserine	TCT	chr19	7655	1	0.061335	0.022515	0.29145	562	1	-7.5081	0.93866	0.97748	1	8326	0	-7.5081
CDCA3	chr12:6849338-6849340	-	212	T	Phosphothreonine	ACC	chr12	488	1	0.061335	0.022515	0.29145	563	1	-7.5081	0.93866	0.97748	1	8327	0	-7.5081
BAZ1B	chr7:73498585-73498587	-	161	S	Phosphoserine	AGT	chr7	804	1	0.061335	0.022515	0.29145	564	1	-7.5081	0.93866	0.97748	1	8328	0	-7.5081
PRDX1	chr1:45514986-45514988	-	90	T	Phosphothreonine	ACA	chr1	5709	1	0.061335	0.022515	0.29145	565	1	-7.5081	0.93866	0.97748	1	8329	0	-7.5081
TRAP1	chr16:3679740-3679742	-	174	T	Phosphothreonine	ACG	chr16	3784	1	0.061335	0.022515	0.29145	566	1	-7.5081	0.93866	0.97748	1	8330	0	-7.5081
DTNBP1	chr6:15522984-15522986	-	349	S	Phosphoserine	AGC	chr6	963	1	0.061982	0.022515	0.29145	567	1	-4.8653	0.93802	0.97748	1	8319	0	-4.8653
SCAF8	chr6:154822332-154822334	+	617	S	Phosphoserine	AGC	chr6	600	1	0.062305	0.022515	0.29145	568	1	-7.505	0.9377	0.97748	1	8314	0	-7.505
RPS6KA1	chr1:26558827-26558829	+	369	S	Phosphoserine	AGC	chr1	462	1	0.062305	0.022515	0.29145	569	1	-7.505	0.9377	0.97748	1	8315	0	-7.505
FLNA	chrX:154371213-154371215	-	11	S	Phosphoserine	AGC	chrX	1303	1	0.062305	0.022515	0.29145	570	1	-7.505	0.9377	0.97748	1	8316	0	-7.505
TRIM28	chr19:58548989-58548991	+	471	S	Phosphoserine	TCC	chr19	6494	1	0.062305	0.022515	0.29145	571	1	-7.505	0.9377	0.97748	1	8317	0	-7.505
RNF40	chr16:30762669-30762671	+	42	S	Phosphoserine	TCT	chr16	1836	1	0.062305	0.022515	0.29145	572	1	-7.505	0.9377	0.97748	1	8318	0	-7.505
DVL3	chr3:184170693-184170695	+	697	S	Phosphoserine	AGC	chr3	1390	1	0.062951	0.022515	0.29145	573	1	-7.4994	0.93705	0.97748	1	8307	0	-7.4994
ADCY3	chr2:24820748-24820750	-	1076	S	Phosphoserine	TCC	chr2	6783	1	0.062951	0.022515	0.29145	574	1	-7.4994	0.93705	0.97748	1	8308	0	-7.4994
MAPK8IP3	chr16:1764118-1764120	+	676	S	Phosphoserine	AGT	chr16	2366	1	0.062951	0.022515	0.29145	575	1	-7.4994	0.93705	0.97748	1	8309	0	-7.4994
RGS12	chr4:3343036-3343038	+	661	S	Phosphoserine	TCC	chr4	576	1	0.062951	0.022515	0.29145	576	1	-7.4994	0.93705	0.97748	1	8310	0	-7.4994
INPP5E	chr9:136438697-136438699	-	241	S	Phosphoserine	AGC	chr9	1196	1	0.062951	0.022515	0.29145	577	1	-7.4994	0.93705	0.97748	1	8311	0	-7.4994
GLCCI1	chr7:8055532-8055534	+	266	T	Phosphothreonine	ACA	chr7	1840	1	0.062951	0.022515	0.29145	578	1	-7.4994	0.93705	0.97748	1	8312	0	-7.4994
BCR	chr22:23315496-23315498	+	1264	S	Phosphoserine	AGC	chr22	3200	1	0.062951	0.022515	0.29145	579	1	-7.4994	0.93705	0.97748	1	8313	0	-7.4994
KIF20B	chr10:89768789-89768791	+	1715	S	Phosphoserine	TCC	chr10	1219	1	0.063436	0.022515	0.29145	580	1	-7.4951	0.93656	0.97748	1	8305	0	-7.4951
TMEM240	chr1:1535374-1535376	-	169	S	Phosphoserine	AGC	chr1	787	1	0.063436	0.022515	0.29145	581	1	-7.4951	0.93656	0.97748	1	8306	0	-7.4951
FAM134A	chr2:219182036-219182038	+	347	S	Phosphoserine	AGT	chr2	1049	1	0.063597	0.022515	0.29145	582	1	-2.004	0.9364	0.97748	1	8304	0	-2.004
TET2	chr4:105234165-105234167	+	75	S	Phosphoserine	AGT	chr4	1258	1	0.063813	0.025076	0.29145	583	1	-6.5922	0.93619	0.97492	1	8303	0	-6.5922
HIST2H2AB	chr1:149887911-149887913	-	2	S	Phosphoserine	TCA	chr1	6675	1	0.06392	0.025076	0.29145	584	1	-4.9111	0.93608	0.97492	1	8302	0	-4.9111
ZDHHC5	chr11:57699963-57699965	+	694	S	Phosphoserine	AGC	chr11	1860	1	0.064351	0.025076	0.29145	585	1	-7.487	0.93565	0.97492	1	8295	0	-7.487
ZNF777	chr7:149432766-149432768	-	502	S	Phosphoserine	AGC	chr7	106	1	0.064351	0.025076	0.29145	586	1	-7.487	0.93565	0.97492	1	8296	0	-7.487
RNF169	chr11:74835810-74835812	+	403	S	Phosphoserine	AGT	chr11	157	1	0.064351	0.025076	0.29145	587	1	-7.487	0.93565	0.97492	1	8297	0	-7.487
PGR	chr11:101128681-101128683	-	130	S	Phosphoserine	AGC	chr11	5080	1	0.064351	0.025076	0.29145	588	1	-7.487	0.93565	0.97492	1	8298	0	-7.487
SLC5A5	chr19:17890900-17890902	+	556	S	Phosphoserine	AGC	chr19	1415	1	0.064351	0.025076	0.29145	589	1	-7.487	0.93565	0.97492	1	8299	0	-7.487
TNNI3	chr19:55156249-55156251	-	78	T	Phosphothreonine	ACC	chr19	6663	1	0.064351	0.025076	0.29145	590	1	-7.487	0.93565	0.97492	1	8300	0	-7.487
ADGRL1	chr19:14152313-14152315	-	1220	S	Phosphoserine	TCC	chr19	1377	1	0.064351	0.025076	0.29145	591	1	-7.487	0.93565	0.97492	1	8301	0	-7.487
GAS2L1	chr22:29312420-29312422	+	657	S	Phosphoserine	TCC	chr22	2133	1	0.064997	0.025076	0.29145	592	1	-7.4851	0.935	0.97492	1	8290	0	-7.4851
CDH16	chr16:66908416-66908418	-	822	S	Phosphoserine	AGC	chr16	1706	1	0.064997	0.025076	0.29145	593	1	-7.4851	0.935	0.97492	1	8291	0	-7.4851
FGD1	chrX:54470627-54470629	-	205	S	Phosphoserine	AGC	chrX	7633	1	0.064997	0.025076	0.29145	594	1	-7.4851	0.935	0.97492	1	8292	0	-7.4851
BCKDK	chr16:31112011-31112013	+	360	S	Phosphoserine	TCA	chr16	1036	1	0.064997	0.025076	0.29145	595	1	-7.4851	0.935	0.97492	1	8293	0	-7.4851
NAB1	chr2:190659690-190659692	+	172	S	Phosphoserine	AGC	chr2	356	1	0.064997	0.025076	0.29145	596	1	-7.4851	0.935	0.97492	1	8294	0	-7.4851
ENO1	chr1:8865334-8865336	-	272	S	Phosphoserine	TCG	chr1	2445	1	0.065644	0.025076	0.29145	597	1	-7.4808	0.93436	0.97492	1	8283	0	-7.4808
TUBA4A	chr2:219250382-219250384	-	439	S	Phosphoserine	TCC	chr2	5915	1	0.065644	0.025076	0.29145	598	1	-7.4808	0.93436	0.97492	1	8284	0	-7.4808
ETS1	chr11:128480420-128480422	-	254	S	Phosphoserine	AGC	chr11	1726	1	0.065644	0.025076	0.29145	599	1	-7.4808	0.93436	0.97492	1	8285	0	-7.4808
RIOK2	chr5:97167814-97167816	-	350	S	Phosphoserine	TCA	chr5	3378	1	0.065644	0.025076	0.29145	600	1	-7.4808	0.93436	0.97492	1	8286	0	-7.4808
SNRNP200	chr2:96299383-96299385	-	225	S	Phosphoserine	TCT	chr2	6969	1	0.065644	0.025076	0.29145	601	1	-7.4808	0.93436	0.97492	1	8287	0	-7.4808
NDRG2	chr14:21017647-21017649	-	355	S	Phosphoserine	TCT	chr14	1137	1	0.065644	0.025076	0.29145	602	1	-7.4808	0.93436	0.97492	1	8288	0	-7.4808
FASN	chr17:82089098-82089100	-	725	S	Phosphoserine	AGC	chr17	844	1	0.065644	0.025076	0.29145	603	1	-7.4808	0.93436	0.97492	1	8289	0	-7.4808
PYCR2	chr1:225920506-225920508	-	304	S	Phosphoserine	AGC	chr1	5963	1	0.066074	0.025076	0.29145	604	1	-2.8947	0.93393	0.97492	1	8282	0	-2.8947
CAMSAP2	chr1:200848753-200848755	+	673	S	Phosphoserine	AGT	chr1	761	1	0.066182	0.025076	0.29145	605	1	-3.6216	0.93382	0.97492	1	8281	0	-3.6216
CCND2	chr12:4299977-4299979	+	280	T	Phosphothreonine	ACC	chr12	1823	1	0.066397	0.025076	0.29145	606	1	-7.475	0.9336	0.97492	1	8278	0	-7.475
RPRD2	chr1:150470935-150470937	+	663	S	Phosphoserine	TCC	chr1	1379	1	0.066397	0.025076	0.29145	607	1	-7.475	0.9336	0.97492	1	8279	0	-7.475
FAM234B	chr12:13055601-13055603	+	30	S	Phosphoserine	AGT	chr12	1141	1	0.066397	0.025076	0.29145	608	1	-7.475	0.9336	0.97492	1	8280	0	-7.475
PRMT6	chr1:107056776-107056778	+	21	T	Phosphothreonine	ACT	chr1	1935	1	0.066613	0.025076	0.29145	609	1	-4.0304	0.93339	0.97492	1	8277	0	-4.0304
SRRM2	chr16:2763922-2763924	+	1132	S	Phosphoserine	TCT	chr16	6982	1	0.067205	0.025076	0.29145	610	1	-7.4746	0.93279	0.97492	1	8267	0	-7.4746
HACD3	chr15:65556874-65556876	+	114	S	Phosphoserine	TCT	chr15	992	1	0.067205	0.025076	0.29145	611	1	-7.4746	0.93279	0.97492	1	8268	0	-7.4746
ANP32B	chr9:98005108-98005110	+	158	S	Phosphoserine	TCA	chr9	6329	1	0.067205	0.025076	0.29145	612	1	-7.4746	0.93279	0.97492	1	8269	0	-7.4746
ZXDC	chr3:126461667-126461669	-	665	S	Phosphoserine	TCG	chr3	47	1	0.067205	0.025076	0.29145	613	1	-7.4746	0.93279	0.97492	1	8270	0	-7.4746
SMARCC2	chr12:56181580-56181582	-	286	S	Phosphoserine	TCA	chr12	1046	1	0.067205	0.025076	0.29145	614	1	-7.4746	0.93279	0.97492	1	8271	0	-7.4746
EYA3	chr1:28011070-28011072	-	262	S	Phosphoserine	AGT	chr1	7684	1	0.067205	0.025076	0.29145	615	1	-7.4746	0.93279	0.97492	1	8272	0	-7.4746
MAF1	chr8:144105978-144105980	+	65	S	Phosphoserine	TCA	chr8	1877	1	0.067205	0.025076	0.29145	616	1	-7.4746	0.93279	0.97492	1	8273	0	-7.4746
BAHD1	chr15:40459080-40459082	+	206	S	Phosphoserine	AGC	chr15	7910	1	0.067205	0.025076	0.29145	617	1	-7.4746	0.93279	0.97492	1	8274	0	-7.4746
PLIN1	chr15:89670056-89670058	-	174	S	Phosphoserine	TCT	chr15	917	1	0.067205	0.025076	0.29145	618	1	-7.4746	0.93279	0.97492	1	8275	0	-7.4746
SPP1	chr4:87982723-87982725	+	258	S	Phosphoserine	TCC	chr4	19	1	0.067205	0.025076	0.29145	619	1	-7.4746	0.93279	0.97492	1	8276	0	-7.4746
RPS6KC1	chr1:213240821-213240823	+	449	S	Phosphoserine	AGT	chr1	216	1	0.067798	0.025076	0.29145	620	1	-4.4995	0.9322	0.97492	1	8266	0	-4.4995
XRCC1	chr19:43545870-43545872	-	523	T	Phosphothreonine	ACG	chr19	204	1	0.068228	0.025076	0.29145	621	1	-7.4649	0.93177	0.97492	1	8259	0	-7.4649
LCK	chr1:32275916-32275918	+	162	S	Phosphoserine	TCG	chr1	1893	1	0.068228	0.025076	0.29145	622	1	-7.4649	0.93177	0.97492	1	8260	0	-7.4649
NEUROD1	chr2:181678375-181678377	-	162	S	Phosphoserine	AGC	chr2	125	1	0.068228	0.025076	0.29145	623	1	-7.4649	0.93177	0.97492	1	8261	0	-7.4649
BLOC1S3	chr19:45179483-45179485	+	63	T	Phosphothreonine	ACC	chr19	673	1	0.068228	0.025076	0.29145	624	1	-7.4649	0.93177	0.97492	1	8262	0	-7.4649
NAXE	chr1:156591949-156591951	+	49	S	Phosphoserine	TCA	chr1	993	1	0.068228	0.025076	0.29145	625	1	-7.4649	0.93177	0.97492	1	8263	0	-7.4649
KIF1B	chr1:10371144-10371146	+	1610	S	Phosphoserine	TCT	chr1	4595	1	0.068228	0.025076	0.29145	626	1	-7.4649	0.93177	0.97492	1	8264	0	-7.4649
MYPN	chr10:68121829-68121831	+	131	S	Phosphoserine	AGC	chr10	5334	1	0.068228	0.025076	0.29145	627	1	-7.4649	0.93177	0.97492	1	8265	0	-7.4649
TNNI3	chr19:55157065-55157067	-	31	T	Phosphothreonine	ACG	chr19	7569	1	0.068875	0.025076	0.29145	628	1	-7.4621	0.93113	0.97492	1	8254	0	-7.4621
WNK4	chr17:42780987-42780989	+	97	S	Phosphoserine	AGC	chr17	2127	1	0.068875	0.025076	0.29145	629	1	-7.4621	0.93113	0.97492	1	8255	0	-7.4621
RBBP6	chr16:24570877-24570879	+	1271	T	Phosphothreonine	ACG	chr16	501	1	0.068875	0.025076	0.29145	630	1	-7.4621	0.93113	0.97492	1	8256	0	-7.4621
BCL7C	chr16:30892719-30892721	-	103	S	Phosphoserine	TCG	chr16	1238	1	0.068875	0.025076	0.29145	631	1	-7.4621	0.93113	0.97492	1	8257	0	-7.4621
ZMYM4	chr1:35405035-35405037	+	1181	S	Phosphoserine	TCT	chr1	517	1	0.068875	0.025076	0.29145	632	1	-7.4621	0.93113	0.97492	1	8258	0	-7.4621
UBXN7	chr3:196368028-196368030	-	278	S	Phosphoserine	TCA	chr3	1361	1	0.069198	0.025076	0.29145	633	1	-5.4361	0.9308	0.97492	1	8253	0	-5.4361
HNF1A	chr12:120994189-120994191	+	247	S	Phosphoserine	TCC	chr12	2538	1	0.069305	0.025076	0.29145	634	1	-6.4239	0.93069	0.97492	1	8252	0	-6.4239
ZEB1	chr10:31521433-31521435	+	700	S	Phosphoserine	AGT	chr10	950	1	0.069844	0.025076	0.29145	635	1	-7.4546	0.93016	0.97492	1	8243	0	-7.4546
DENND1A	chr9:123383883-123383885	-	536	S	Phosphoserine	TCA	chr9	1585	1	0.069844	0.025076	0.29145	636	1	-7.4546	0.93016	0.97492	1	8244	0	-7.4546
KCTD16	chr5:144207102-144207104	+	130	S	Phosphoserine	AGC	chr5	6101	1	0.069844	0.025076	0.29145	637	1	-7.4546	0.93016	0.97492	1	8245	0	-7.4546
LIMA1	chr12:50204627-50204629	-	263	S	Phosphoserine	TCA	chr12	1978	1	0.069844	0.025076	0.29145	638	1	-7.4546	0.93016	0.97492	1	8246	0	-7.4546
MAST2	chr1:45824475-45824477	+	74	S	Phosphoserine	AGT	chr1	588	1	0.069844	0.025076	0.29145	639	1	-7.4546	0.93016	0.97492	1	8247	0	-7.4546
AKAP13	chr15:85743540-85743542	+	2703	S	Phosphoserine	AGT	chr15	7013	1	0.069844	0.025076	0.29145	640	1	-7.4546	0.93016	0.97492	1	8248	0	-7.4546
IWS1	chr2:127503491-127503493	-	435	T	Phosphothreonine	ACC	chr2	544	1	0.069844	0.025076	0.29145	641	1	-7.4546	0.93016	0.97492	1	8249	0	-7.4546
KNG1	chr3:186739162-186739164	+	332	S	Phosphoserine	AGT	chr3	1489	1	0.069844	0.025076	0.29145	642	1	-7.4546	0.93016	0.97492	1	8250	0	-7.4546
SFR1	chr10:104123768-104123770	+	64	S	Phosphoserine	TCC	chr10	1741	1	0.069844	0.025076	0.29145	643	1	-7.4546	0.93016	0.97492	1	8251	0	-7.4546
SIPA1	chr11:65641120-65641122	+	67	S	Phosphoserine	AGC	chr11	2126	1	0.070975	0.025076	0.29145	644	1	-7.4529	0.92903	0.97492	1	8231	0	-7.4529
LIG1	chr19:48161474-48161476	-	47	S	Phosphoserine	TCC	chr19	1521	1	0.070975	0.025076	0.29145	645	1	-7.4529	0.92903	0.97492	1	8232	0	-7.4529
INPPL1	chr11:72235683-72235685	+	890	S	Phosphoserine	AGC	chr11	8002	1	0.070975	0.025076	0.29145	646	1	-7.4529	0.92903	0.97492	1	8233	0	-7.4529
ZNF579	chr19:55579058-55579060	-	194	S	Phosphoserine	TCG	chr19	1243	1	0.070975	0.025076	0.29145	647	1	-7.4529	0.92903	0.97492	1	8234	0	-7.4529
CDH18	chr5:19473241-19473243	-	786	S	Phosphoserine	TCT	chr5	1276	1	0.070975	0.025076	0.29145	648	1	-7.4529	0.92903	0.97492	1	8235	0	-7.4529
PICK1	chr22:38065092-38065094	+	82	T	Phosphothreonine	ACT	chr22	1917	1	0.070975	0.025076	0.29145	649	1	-7.4529	0.92903	0.97492	1	8236	0	-7.4529
USP10	chr16:84764118-84764120	+	563	S	Phosphoserine	TCG	chr16	4660	1	0.070975	0.025076	0.29145	650	1	-7.4529	0.92903	0.97492	1	8237	0	-7.4529
EMD	chrX:154380780-154380782	+	143	S	Phosphoserine	TCT	chrX	816	1	0.070975	0.025076	0.29145	651	1	-7.4529	0.92903	0.97492	1	8238	0	-7.4529
USP39	chr2:85616439-85616441	+	82	S	Phosphoserine	TCG	chr2	913	1	0.070975	0.025076	0.29145	652	1	-7.4529	0.92903	0.97492	1	8239	0	-7.4529
SENP2	chr3:185586507-185586509	+	32	S	Phosphoserine	TCA	chr3	1720	1	0.070975	0.025076	0.29145	653	1	-7.4529	0.92903	0.97492	1	8240	0	-7.4529
PHRF1	chr11:608373-608375	+	973	S	Phosphoserine	AGC	chr11	696	1	0.070975	0.025076	0.29145	654	1	-7.4529	0.92903	0.97492	1	8241	0	-7.4529
ARVCF	chr22:19980143-19980145	-	332	S	Phosphoserine	AGC	chr22	6436	1	0.070975	0.025076	0.29145	655	1	-7.4529	0.92903	0.97492	1	8242	0	-7.4529
DLGAP3	chr1:34885043-34885045	-	645	S	Phosphoserine	TCG	chr1	6055	1	0.071675	0.025076	0.29145	656	1	-4.1116	0.92833	0.97492	1	8230	0	-4.1116
DPYSL3	chr5:147395560-147395562	-	541	S	Phosphoserine	TCA	chr5	6448	1	0.072052	0.025076	0.29145	657	1	-7.4494	0.92795	0.97492	1	8224	0	-7.4494
CARD11	chr7:2915301-2915303	-	925	S	Phosphoserine	AGT	chr7	924	1	0.072052	0.025076	0.29145	658	1	-7.4494	0.92795	0.97492	1	8225	0	-7.4494
CAMK2D	chr4:113513329-113513331	-	315	S	Phosphoserine	TCA	chr4	619	1	0.072052	0.025076	0.29145	659	1	-7.4494	0.92795	0.97492	1	8226	0	-7.4494
PRPF4B	chr6:4043867-4043869	+	569	S	Phosphoserine	AGC	chr6	756	1	0.072052	0.025076	0.29145	660	1	-7.4494	0.92795	0.97492	1	8227	0	-7.4494
RABEP2	chr16:28914563-28914565	-	189	S	Phosphoserine	TCC	chr16	1280	1	0.072052	0.025076	0.29145	661	1	-7.4494	0.92795	0.97492	1	8228	0	-7.4494
DSC3	chr18:30994289-30994291	-	859	S	Phosphoserine	TCT	chr18	3803	1	0.072052	0.025076	0.29145	662	1	-7.4494	0.92795	0.97492	1	8229	0	-7.4494
CMKLR1	chr12:108291946-108291948	-	339	S	Phosphoserine	AGT	chr12	7483	1	0.072429	0.025076	0.29145	663	1	-2.0767	0.92757	0.97492	1	8223	0	-2.0767
MYO9A	chr15:71951814-71951816	-	755	S	Phosphoserine	AGC	chr15	609	1	0.072698	0.025076	0.29145	664	1	-7.4444	0.9273	0.97492	1	8219	0	-7.4444
AES	chr19:3053825-3053827	-	196	S	Phosphoserine	TCG	chr19	5608	1	0.072698	0.025076	0.29145	665	1	-7.4444	0.9273	0.97492	1	8220	0	-7.4444
LIMA1	chr12:50192506-50192508	-	362	S	Phosphoserine	AGT	chr12	5698	1	0.072698	0.025076	0.29145	666	1	-7.4444	0.9273	0.97492	1	8221	0	-7.4444
MXRA7	chr17:76677630-76677632	-	191	S	Phosphoserine	TCC	chr17	1608	1	0.072698	0.025076	0.29145	667	1	-7.4444	0.9273	0.97492	1	8222	0	-7.4444
RBBP6	chr16:24571087-24571089	+	1341	S	Phosphoserine	AGT	chr16	2600	1	0.072967	0.025076	0.29145	668	1	-4.6508	0.92703	0.97492	1	8218	0	-4.6508
DNMT3B	chr20:32786601-32786603	+	136	S	Phosphoserine	TCC	chr20	2368	1	0.073506	0.025076	0.29145	669	1	-7.4367	0.92649	0.97492	1	8209	0	-7.4367
SPP1	chr4:87982678-87982680	+	243	S	Phosphoserine	TCC	chr4	1882	1	0.073506	0.025076	0.29145	670	1	-7.4367	0.92649	0.97492	1	8210	0	-7.4367
VIL1	chr2:218430872-218430874	+	366	S	Phosphoserine	TCC	chr2	572	1	0.073506	0.025076	0.29145	671	1	-7.4367	0.92649	0.97492	1	8211	0	-7.4367
ARPP19	chr15:52568887-52568889	-	2	S	Phosphoserine	TCT	chr15	2862	1	0.073506	0.025076	0.29145	672	1	-7.4367	0.92649	0.97492	1	8212	0	-7.4367
TRPC7	chr5:136357343-136357345	-	15	T	Phosphothreonine	ACA	chr5	82	1	0.073506	0.025076	0.29145	673	1	-7.4367	0.92649	0.97492	1	8213	0	-7.4367
SPAST	chr2:32114757-32114759	+	268	S	Phosphoserine	AGT	chr2	116	1	0.073506	0.025076	0.29145	674	1	-7.4367	0.92649	0.97492	1	8214	0	-7.4367
CHD4	chr12:6581342-6581344	-	1576	S	Phosphoserine	AGC	chr12	859	1	0.073506	0.025076	0.29145	675	1	-7.4367	0.92649	0.97492	1	8215	0	-7.4367
PATZ1	chr22:31344757-31344759	-	282	S	Phosphoserine	TCC	chr22	1070	1	0.073506	0.025076	0.29145	676	1	-7.4367	0.92649	0.97492	1	8216	0	-7.4367
GIGYF1	chr7:100682604-100682606	-	862	S	Phosphoserine	AGC	chr7	5857	1	0.073506	0.025076	0.29145	677	1	-7.4367	0.92649	0.97492	1	8217	0	-7.4367
SRRM2	chr16:2769004-2769006	+	2581	S	Phosphoserine	AGC	chr16	1969	1	0.074044	0.025076	0.29145	678	1	-6.4022	0.92596	0.97492	1	8208	0	-6.4022
DCP1B	chr12:1952764-1952766	-	392	T	Phosphothreonine	ACC	chr12	1363	1	0.074313	0.025076	0.29145	679	1	-7.434	0.92569	0.97492	1	8204	0	-7.434
FAM83H	chr8:143726653-143726655	-	936	S	Phosphoserine	AGC	chr8	1670	1	0.074313	0.025076	0.29145	680	1	-7.434	0.92569	0.97492	1	8205	0	-7.434
STK38L	chr12:27322384-27322386	+	442	T	Phosphothreonine	ACC	chr12	1150	1	0.074313	0.025076	0.29145	681	1	-7.434	0.92569	0.97492	1	8206	0	-7.434
IRS2	chr13:109784485-109784487	-	523	S	Phosphoserine	TCC	chr13	1211	1	0.074313	0.025076	0.29145	682	1	-7.434	0.92569	0.97492	1	8207	0	-7.434
GLCCI1	chr7:8084953-8084955	+	412	S	Phosphoserine	AGC	chr7	7783	1	0.075067	0.025076	0.29145	683	1	-7.4245	0.92493	0.97492	1	8194	0	-7.4245
IRS2	chr13:109785136-109785138	-	306	S	Phosphoserine	AGC	chr13	1822	1	0.075067	0.025076	0.29145	684	1	-7.4245	0.92493	0.97492	1	8195	0	-7.4245
BAP1	chr3:52403237-52403239	-	597	S	Phosphoserine	AGC	chr3	564	1	0.075067	0.025076	0.29145	685	1	-7.4245	0.92493	0.97492	1	8196	0	-7.4245
SNAP23	chr15:42512955-42512957	+	20	S	Phosphoserine	TCT	chr15	3970	1	0.075067	0.025076	0.29145	686	1	-7.4245	0.92493	0.97492	1	8197	0	-7.4245
ARID5A	chr2:96551840-96551842	+	438	S	Phosphoserine	AGC	chr2	708	1	0.075067	0.025076	0.29145	687	1	-7.4245	0.92493	0.97492	1	8198	0	-7.4245
ENO1	chr1:8865388-8865390	-	254	S	Phosphoserine	TCT	chr1	1687	1	0.075067	0.025076	0.29145	688	1	-7.4245	0.92493	0.97492	1	8199	0	-7.4245
ATP7A	chrX:77988575-77988577	+	152	T	Phosphothreonine	ACA	chrX	491	1	0.075067	0.025076	0.29145	689	1	-7.4245	0.92493	0.97492	1	8200	0	-7.4245
KRT7	chr12:52233300-52233302	+	2	S	Phosphoserine	TCC	chr12	2089	1	0.075067	0.025076	0.29145	690	1	-7.4245	0.92493	0.97492	1	8201	0	-7.4245
TOP2B	chr3:25598463-25598465	-	1575	T	Phosphothreonine	ACA	chr3	5220	1	0.075067	0.025076	0.29145	691	1	-7.4245	0.92493	0.97492	1	8202	0	-7.4245
SND1	chr7:128086986-128086988	+	785	S	Phosphoserine	AGC	chr7	1307	1	0.075067	0.025076	0.29145	692	1	-7.4245	0.92493	0.97492	1	8203	0	-7.4245
SPARCL1	chr4:87491649-87491651	-	420	S	Phosphoserine	TCA	chr4	988	1	0.075714	0.025077	0.29145	693	1	-7.4238	0.92429	0.97492	1	8192	0	-7.4238
CACNA1E	chr1:181732529-181732531	+	815	S	Phosphoserine	AGC	chr1	879	1	0.075714	0.025077	0.29145	694	1	-7.4238	0.92429	0.97492	1	8193	0	-7.4238
ZNF318	chr6:43369129-43369131	-	79	S	Phosphoserine	TCC	chr6	163	1	0.075983	0.025077	0.29145	695	1	-7.4236	0.92402	0.97492	1	8189	0	-7.4236
KIAA1522	chr1:32771133-32771135	+	593	T	Phosphothreonine	ACC	chr1	1927	1	0.075983	0.025077	0.29145	696	1	-7.4236	0.92402	0.97492	1	8190	0	-7.4236
ATP5J	chr21:25725320-25725322	-	65	S	Phosphoserine	TCA	chr21	733	1	0.075983	0.025077	0.29145	697	1	-7.4236	0.92402	0.97492	1	8191	0	-7.4236
ATXN2L	chr16:28833503-28833505	+	674	S	Phosphoserine	TCT	chr16	495	1	0.076198	0.025077	0.29145	698	1	-3.0029	0.9238	0.97492	1	8188	0	-3.0029
FAM65A	chr16:67542149-67542151	+	459	S	Phosphoserine	AGT	chr16	4507	1	0.076306	0.025077	0.29145	699	1	-5.2319	0.92369	0.97492	1	8187	0	-5.2319
ANKIB1	chr7:92391322-92391324	+	737	S	Phosphoserine	TCA	chr7	1929	1	0.076414	0.025077	0.29145	700	1	-6.4792	0.92359	0.97492	1	8186	0	-6.4792
ZBTB48	chr1:6581120-6581122	+	171	S	Phosphoserine	AGT	chr1	7205	1	0.076521	0.025077	0.29145	701	1	-3.0009	0.92348	0.97492	1	8185	0	-3.0009
HIST1H1A	chr6:26017601-26017603	-	44	S	Phosphoserine	TCA	chr6	1597	1	0.076629	0.025077	0.29145	702	1	-5.0848	0.92337	0.97492	1	8184	0	-5.0848
RAD21	chr8:116849015-116849017	-	545	S	Phosphoserine	TCA	chr8	1279	1	0.076737	0.025077	0.29145	703	1	-4.9399	0.92326	0.97492	1	8183	0	-4.9399
LTV1	chr6:143844531-143844533	+	17	S	Phosphoserine	TCT	chr6	706	1	0.076844	0.025077	0.29145	704	1	-6.2163	0.92316	0.97492	1	8182	0	-6.2163
ZNF609	chr15:64674451-64674453	+	533	S	Phosphoserine	AGT	chr15	1511	1	0.077437	0.025077	0.29145	705	1	-7.4131	0.92256	0.97492	1	8172	0	-7.4131
PTPRU	chr1:29303935-29303937	+	863	S	Phosphoserine	TCC	chr1	1398	1	0.077437	0.025077	0.29145	706	1	-7.4131	0.92256	0.97492	1	8173	0	-7.4131
SRRM2	chr16:2763088-2763090	+	854	S	Phosphoserine	TCC	chr16	74	1	0.077437	0.025077	0.29145	707	1	-7.4131	0.92256	0.97492	1	8174	0	-7.4131
NPM3	chr10:101781832-101781834	-	147	S	Phosphoserine	TCT	chr10	569	1	0.077437	0.025077	0.29145	708	1	-7.4131	0.92256	0.97492	1	8175	0	-7.4131
PRKAR2A	chr3:48847363-48847365	-	78	S	Phosphoserine	AGC	chr3	180	1	0.077437	0.025077	0.29145	709	1	-7.4131	0.92256	0.97492	1	8176	0	-7.4131
SGK1	chr6:134172211-134172213	-	256	T	Phosphothreonine	ACC	chr6	6091	1	0.077437	0.025077	0.29145	710	1	-7.4131	0.92256	0.97492	1	8177	0	-7.4131
NUP214	chr9:131164069-131164071	+	940	S	Phosphoserine	TCC	chr9	707	1	0.077437	0.025077	0.29145	711	1	-7.4131	0.92256	0.97492	1	8178	0	-7.4131
RERE	chr1:8361470-8361472	-	679	S	Phosphoserine	TCG	chr1	288	1	0.077437	0.025077	0.29145	712	1	-7.4131	0.92256	0.97492	1	8179	0	-7.4131
PKP3	chr11:397039-397041	+	180	S	Phosphoserine	TCC	chr11	349	1	0.077437	0.025077	0.29145	713	1	-7.4131	0.92256	0.97492	1	8180	0	-7.4131
ARHGAP15	chr2:143436925-143436927	+	196	S	Phosphoserine	AGT	chr2	1430	1	0.077437	0.025077	0.29145	714	1	-7.4131	0.92256	0.97492	1	8181	0	-7.4131
PDHA2	chr4:95841021-95841023	+	291	S	Phosphoserine	AGT	chr4	71	1	0.078244	0.025077	0.29145	715	1	-7.4109	0.92176	0.97492	1	8167	0	-7.4109
TMEM176B	chr7:150791609-150791611	-	245	S	Phosphoserine	TCA	chr7	79	1	0.078244	0.025077	0.29145	716	1	-7.4109	0.92176	0.97492	1	8168	0	-7.4109
SLC29A1	chr6:44230883-44230885	+	254	S	Phosphoserine	AGC	chr6	1028	1	0.078244	0.025077	0.29145	717	1	-7.4109	0.92176	0.97492	1	8169	0	-7.4109
ZRANB2	chr1:71072490-71072492	-	120	S	Phosphoserine	TCT	chr1	797	1	0.078244	0.025077	0.29145	718	1	-7.4109	0.92176	0.97492	1	8170	0	-7.4109
CDC5L	chr6:44408447-44408449	+	303	S	Phosphoserine	TCA	chr6	1350	1	0.078244	0.025077	0.29145	719	1	-7.4109	0.92176	0.97492	1	8171	0	-7.4109
NIN	chr14:50739425-50739427	-	1837	S	Phosphoserine	TCC	chr14	333	1	0.078568	0.025077	0.29145	720	1	-4.8308	0.92143	0.97492	1	8166	0	-4.8308
PRKCE	chr2:46001526-46001528	+	316	S	Phosphoserine	AGC	chr2	1653	1	0.078837	0.025077	0.29145	721	1	-7.4025	0.92116	0.97492	1	8162	0	-7.4025
PRPF6	chr20:63999108-63999110	+	279	S	Phosphoserine	TCC	chr20	70	1	0.078837	0.025077	0.29145	722	1	-7.4025	0.92116	0.97492	1	8163	0	-7.4025
GPATCH8	chr17:44400118-44400120	-	653	S	Phosphoserine	TCT	chr17	8496	1	0.078837	0.025077	0.29145	723	1	-7.4025	0.92116	0.97492	1	8164	0	-7.4025
NUSAP1	chr15:41371618-41371620	+	314	T	Phosphothreonine	ACC	chr15	1413	1	0.078837	0.025077	0.29145	724	1	-7.4025	0.92116	0.97492	1	8165	0	-7.4025
AGAP2	chr12:57730849-57730851	-	750	S	Phosphoserine	TCA	chr12	7132	1	0.079106	0.025077	0.29145	725	1	-5.2132	0.92089	0.97492	1	8161	0	-5.2132
SRRM2	chr16:2761597-2761599	+	357	S	Phosphoserine	AGC	chr16	933	1	0.079698	0.025077	0.29145	726	1	-7.3978	0.9203	0.97492	1	8151	0	-7.3978
ACBD3	chr1:226186622-226186624	-	18	T	Phosphothreonine	ACG	chr1	1951	1	0.079698	0.025077	0.29145	727	1	-7.3978	0.9203	0.97492	1	8152	0	-7.3978
EIF5B	chr2:99361565-99361567	+	222	S	Phosphoserine	TCC	chr2	174	1	0.079698	0.025077	0.29145	728	1	-7.3978	0.9203	0.97492	1	8153	0	-7.3978
ULK1	chr12:131914470-131914472	+	456	T	Phosphothreonine	ACA	chr12	446	1	0.079698	0.025077	0.29145	729	1	-7.3978	0.9203	0.97492	1	8154	0	-7.3978
KIF13B	chr8:29071906-29071908	-	1644	S	Phosphoserine	TCC	chr8	785	1	0.079698	0.025077	0.29145	730	1	-7.3978	0.9203	0.97492	1	8155	0	-7.3978
ZCCHC8	chr12:122473677-122473679	-	648	T	Phosphothreonine	ACC	chr12	6889	1	0.079698	0.025077	0.29145	731	1	-7.3978	0.9203	0.97492	1	8156	0	-7.3978
SON	chr21:33555268-33555270	+	2013	S	Phosphoserine	TCA	chr21	2243	1	0.079698	0.025077	0.29145	732	1	-7.3978	0.9203	0.97492	1	8157	0	-7.3978
NFKBIA	chr14:35404537-35404539	-	36	S	Phosphoserine	TCC	chr14	300	1	0.079698	0.025077	0.29145	733	1	-7.3978	0.9203	0.97492	1	8158	0	-7.3978
PRKAB1	chr12:119668257-119668259	+	5	S	Phosphoserine	AGC	chr12	7971	1	0.079698	0.025077	0.29145	734	1	-7.3978	0.9203	0.97492	1	8159	0	-7.3978
CAMSAP1	chr9:135822447-135822449	-	738	S	Phosphoserine	TCT	chr9	3622	1	0.079698	0.025077	0.29145	735	1	-7.3978	0.9203	0.97492	1	8160	0	-7.3978
SLC33A1	chr3:155853932-155853934	-	22	S	Phosphoserine	TCT	chr3	1359	1	0.080291	0.025077	0.29145	736	1	-4.2962	0.91971	0.97492	1	8150	0	-4.2962
PHLDB1	chr11:118627490-118627492	+	223	S	Phosphoserine	TCA	chr11	6619	1	0.081206	0.025077	0.29145	737	1	-7.3956	0.91879	0.97492	1	8134	0	-7.3956
SNTB2	chr16:69245685-69245687	+	222	S	Phosphoserine	TCA	chr16	1485	1	0.081206	0.025077	0.29145	738	1	-7.3956	0.91879	0.97492	1	8135	0	-7.3956
HOMER1	chr5:79376156-79376158	-	306	S	Phosphoserine	TCT	chr5	492	1	0.081206	0.025077	0.29145	739	1	-7.3956	0.91879	0.97492	1	8136	0	-7.3956
HTT	chr4:3204038-3204040	+	1870	S	Phosphoserine	AGT	chr4	375	1	0.081206	0.025077	0.29145	740	1	-7.3956	0.91879	0.97492	1	8137	0	-7.3956
SLC4A7	chr3:27411713-27411715	-	556	S	Phosphoserine	TCT	chr3	506	1	0.081206	0.025077	0.29145	741	1	-7.3956	0.91879	0.97492	1	8138	0	-7.3956
ARHGAP24	chr4:85994846-85994848	+	398	S	Phosphoserine	AGC	chr4	1848	1	0.081206	0.025077	0.29145	742	1	-7.3956	0.91879	0.97492	1	8139	0	-7.3956
TCF19	chr6:31159701-31159703	+	78	S	Phosphoserine	AGC	chr6	1655	1	0.081206	0.025077	0.29145	743	1	-7.3956	0.91879	0.97492	1	8140	0	-7.3956
NOL6	chr9:33472299-33472301	-	56	S	Phosphoserine	AGC	chr9	5346	1	0.081206	0.025077	0.29145	744	1	-7.3956	0.91879	0.97492	1	8141	0	-7.3956
STAT2	chr12:56343979-56343981	-	753	S	Phosphoserine	TCT	chr12	996	1	0.081206	0.025077	0.29145	745	1	-7.3956	0.91879	0.97492	1	8142	0	-7.3956
AHNAK	chr11:62517827-62517829	-	5530	S	Phosphoserine	TCA	chr11	6774	1	0.081206	0.025077	0.29145	746	1	-7.3956	0.91879	0.97492	1	8143	0	-7.3956
G3BP2	chr4:75645481-75645483	-	466	S	Phosphoserine	TCT	chr4	3789	1	0.081206	0.025077	0.29145	747	1	-7.3956	0.91879	0.97492	1	8144	0	-7.3956
CFTR	chr7:117592223-117592225	+	686	S	Phosphoserine	TCT	chr7	518	1	0.081206	0.025077	0.29145	748	1	-7.3956	0.91879	0.97492	1	8145	0	-7.3956
LSR	chr19:35267210-35267212	+	464	S	Phosphoserine	TCC	chr19	3799	1	0.081206	0.025077	0.29145	749	1	-7.3956	0.91879	0.97492	1	8146	0	-7.3956
ZNF451	chr6:57133080-57133082	+	155	S	Phosphoserine	TCA	chr6	1427	1	0.081206	0.025077	0.29145	750	1	-7.3956	0.91879	0.97492	1	8147	0	-7.3956
FBN1	chr15:48412668-48412670	-	2709	S	Phosphoserine	TCA	chr15	2573	1	0.081206	0.025077	0.29145	751	1	-7.3956	0.91879	0.97492	1	8148	0	-7.3956
LARP4	chr12:50475634-50475636	+	649	T	Phosphothreonine	ACC	chr12	943	1	0.081206	0.025077	0.29145	752	1	-7.3956	0.91879	0.97492	1	8149	0	-7.3956
ATF2	chr2:175093226-175093228	-	340	S	Phosphoserine	AGT	chr2	1598	1	0.082122	0.025077	0.29145	753	1	-2.4335	0.91788	0.97492	1	8133	0	-2.4335
SUB1	chr5:32591653-32591655	+	55	S	Phosphoserine	AGC	chr5	7407	1	0.082229	0.025077	0.29145	754	1	-4.3568	0.91777	0.97492	1	8132	0	-4.3568
BSN	chr3:49657264-49657266	+	2570	S	Phosphoserine	TCT	chr3	881	1	0.082876	0.025077	0.29145	755	1	-7.3918	0.91712	0.97492	1	8121	0	-7.3918
CDK13	chr7:39951839-39951841	+	400	S	Phosphoserine	AGC	chr7	4005	1	0.082876	0.025077	0.29145	756	1	-7.3918	0.91712	0.97492	1	8122	0	-7.3918
ANK2	chr4:113353824-113353826	+	1736	S	Phosphoserine	TCA	chr4	687	1	0.082876	0.025077	0.29145	757	1	-7.3918	0.91712	0.97492	1	8123	0	-7.3918
MITF	chr3:69964880-69964882	+	405	S	Phosphoserine	TCC	chr3	484	1	0.082876	0.025077	0.29145	758	1	-7.3918	0.91712	0.97492	1	8124	0	-7.3918
CRK	chr17:1455995-1455997	-	41	S	Phosphoserine	AGC	chr17	1625	1	0.082876	0.025077	0.29145	759	1	-7.3918	0.91712	0.97492	1	8125	0	-7.3918
MET	chr7:116771890-116771892	+	977	T	Phosphothreonine	ACT	chr7	1378	1	0.082876	0.025077	0.29145	760	1	-7.3918	0.91712	0.97492	1	8126	0	-7.3918
ATN1	chr12:6934528-6934530	+	77	S	Phosphoserine	TCA	chr12	975	1	0.082876	0.025077	0.29145	761	1	-7.3918	0.91712	0.97492	1	8127	0	-7.3918
GEMIN5	chr5:154907733-154907735	-	751	T	Phosphothreonine	ACT	chr5	176	1	0.082876	0.025077	0.29145	762	1	-7.3918	0.91712	0.97492	1	8128	0	-7.3918
AKAP12	chr6:151350060-151350062	+	557	S	Phosphoserine	AGC	chr6	6879	1	0.082876	0.025077	0.29145	763	1	-7.3918	0.91712	0.97492	1	8129	0	-7.3918
NUCB1	chr19:48911214-48911216	+	148	T	Phosphothreonine	ACA	chr19	2555	1	0.082876	0.025077	0.29145	764	1	-7.3918	0.91712	0.97492	1	8130	0	-7.3918
INTS1	chr7:1486976-1486978	-	924	S	Phosphoserine	TCC	chr7	42	1	0.082876	0.025077	0.29145	765	1	-7.3918	0.91712	0.97492	1	8131	0	-7.3918
DCP1A	chr3:53292507-53292509	-	315	S	Phosphoserine	AGC	chr3	6285	1	0.083791	0.025077	0.29145	766	1	-7.3845	0.91621	0.97492	1	8115	0	-7.3845
NAV1	chr1:201649092-201649094	+	142	S	Phosphoserine	TCG	chr1	1262	1	0.083791	0.025077	0.29145	767	1	-7.3845	0.91621	0.97492	1	8116	0	-7.3845
RB1	chr13:48362841-48362843	+	249	S	Phosphoserine	TCA	chr13	139	1	0.083791	0.025077	0.29145	768	1	-7.3845	0.91621	0.97492	1	8117	0	-7.3845
PLEKHA4	chr19:48845436-48845438	-	559	S	Phosphoserine	TCT	chr19	352	1	0.083791	0.025077	0.29145	769	1	-7.3845	0.91621	0.97492	1	8118	0	-7.3845
CFTR	chr7:117667031-117667033	+	1456	S	Phosphoserine	AGC	chr7	3616	1	0.083791	0.025077	0.29145	770	1	-7.3845	0.91621	0.97492	1	8119	0	-7.3845
PTRF	chr17:42405335-42405337	-	175	S	Phosphoserine	TCG	chr17	5382	1	0.083791	0.025077	0.29145	771	1	-7.3845	0.91621	0.97492	1	8120	0	-7.3845
SPP1	chr4:87981499-87981501	+	81	S	Phosphoserine	AGC	chr4	4094	1	0.084168	0.025077	0.29145	772	1	-4.8064	0.91583	0.97492	1	8114	0	-4.8064
KMT2B	chr19:35718370-35718372	+	118	S	Phosphoserine	TCC	chr19	3858	1	0.084276	0.025077	0.29145	773	1	-4.9533	0.91572	0.97492	1	8113	0	-4.9533
NBN	chr8:89953562-89953564	-	509	S	Phosphoserine	TCT	chr8	1701	1	0.084653	0.025077	0.29145	774	1	-7.3811	0.91535	0.97492	1	8107	0	-7.3811
BRSK2	chr11:1442596-1442598	+	174	T	Phosphothreonine	ACC	chr11	170	1	0.084653	0.025077	0.29145	775	1	-7.3811	0.91535	0.97492	1	8108	0	-7.3811
NEO1	chr15:73301365-73301367	+	1404	T	Phosphothreonine	ACT	chr15	5646	1	0.084653	0.025077	0.29145	776	1	-7.3811	0.91535	0.97492	1	8109	0	-7.3811
CUL5	chr11:108033877-108033879	+	34	S	Phosphoserine	TCT	chr11	1711	1	0.084653	0.025077	0.29145	777	1	-7.3811	0.91535	0.97492	1	8110	0	-7.3811
FAM114A1	chr4:38891752-38891754	+	120	S	Phosphoserine	TCC	chr4	742	1	0.084653	0.025077	0.29145	778	1	-7.3811	0.91535	0.97492	1	8111	0	-7.3811
ORC1	chr1:52396158-52396160	-	203	T	Phosphothreonine	ACC	chr1	782	1	0.084653	0.025077	0.29145	779	1	-7.3811	0.91535	0.97492	1	8112	0	-7.3811
DCLRE1C	chr10:14919754-14919756	-	380	T	Phosphothreonine	ACA	chr10	1432	1	0.08503	0.025077	0.29145	780	1	-3.9454	0.91497	0.97492	1	8106	0	-3.9454
AGO2	chr8:140532140-140532142	-	828	S	Phosphoserine	AGC	chr8	5544	1	0.085137	0.025077	0.29145	781	1	-4.9458	0.91486	0.97492	1	8105	0	-4.9458
STMN1	chr1:25904665-25904667	-	4	S	Phosphoserine	TCT	chr1	1093	1	0.085299	0.025077	0.29145	782	1	-7.3712	0.9147	0.97492	1	8103	0	-7.3712
TCOF1	chr5:150375763-150375765	+	583	S	Phosphoserine	AGT	chr5	193	1	0.085299	0.025077	0.29145	783	1	-7.3712	0.9147	0.97492	1	8104	0	-7.3712
DENND4C	chr9:19346952-19346954	+	1346	S	Phosphoserine	TCA	chr9	5779	1	0.085837	0.025077	0.29145	784	1	-7.3703	0.91416	0.97492	1	8095	0	-7.3703
GPKOW	chrX:49113633-49113635	-	473	T	Phosphothreonine	ACA	chrX	1080	1	0.085837	0.025077	0.29145	785	1	-7.3703	0.91416	0.97492	1	8096	0	-7.3703
BCR	chr22:23289594-23289596	+	894	S	Phosphoserine	AGC	chr22	1790	1	0.085837	0.025077	0.29145	786	1	-7.3703	0.91416	0.97492	1	8097	0	-7.3703
RPP25	chr15:74956068-74956070	-	172	S	Phosphoserine	AGC	chr15	3014	1	0.085837	0.025077	0.29145	787	1	-7.3703	0.91416	0.97492	1	8098	0	-7.3703
TUSC5	chr17:1280143-1280145	+	48	S	Phosphoserine	TCG	chr17	1920	1	0.085837	0.025077	0.29145	788	1	-7.3703	0.91416	0.97492	1	8099	0	-7.3703
DLGAP4	chr20:36500329-36500331	+	744	S	Phosphoserine	AGC	chr20	826	1	0.085837	0.025077	0.29145	789	1	-7.3703	0.91416	0.97492	1	8100	0	-7.3703
PRKD1	chr14:29597711-29597713	-	738	S	Phosphoserine	TCT	chr14	7070	1	0.085837	0.025077	0.29145	790	1	-7.3703	0.91416	0.97492	1	8101	0	-7.3703
PPIP5K2	chr5:103183357-103183359	+	1016	S	Phosphoserine	TCC	chr5	6897	1	0.085837	0.025077	0.29145	791	1	-7.3703	0.91416	0.97492	1	8102	0	-7.3703
PHLDB2	chr3:111913493-111913495	+	504	T	Phosphothreonine	ACA	chr3	1637	1	0.086753	0.026365	0.29145	792	1	-7.366	0.91325	0.97364	1	8087	0	-7.366
LMNB1	chr5:126777575-126777577	+	23	S	Phosphoserine	AGC	chr5	6023	1	0.086753	0.026365	0.29145	793	1	-7.366	0.91325	0.97364	1	8088	0	-7.366
FERMT1	chr20:6112499-6112501	-	170	S	Phosphoserine	TCT	chr20	89	1	0.086753	0.026365	0.29145	794	1	-7.366	0.91325	0.97364	1	8089	0	-7.366
CHEK1	chr11:125644158-125644160	+	331	S	Phosphoserine	AGC	chr11	5838	1	0.086753	0.026365	0.29145	795	1	-7.366	0.91325	0.97364	1	8090	0	-7.366
JADE3	chrX:47058931-47058933	+	776	S	Phosphoserine	TCA	chrX	1535	1	0.086753	0.026365	0.29145	796	1	-7.366	0.91325	0.97364	1	8091	0	-7.366
SREBF1	chr17:17817912-17817914	-	396	S	Phosphoserine	TCT	chr17	709	1	0.086753	0.026365	0.29145	797	1	-7.366	0.91325	0.97364	1	8092	0	-7.366
RCOR2	chr11:63916352-63916354	-	35	S	Phosphoserine	AGC	chr11	1573	1	0.086753	0.026365	0.29145	798	1	-7.366	0.91325	0.97364	1	8093	0	-7.366
PLIN1	chr15:89666999-89667001	-	382	S	Phosphoserine	TCC	chr15	331	1	0.086753	0.026365	0.29145	799	1	-7.366	0.91325	0.97364	1	8094	0	-7.366
PHF23	chr17:7235982-7235984	-	315	S	Phosphoserine	AGC	chr17	1737	1	0.087291	0.027653	0.29145	800	1	-4.034	0.91271	0.97235	1	8086	0	-4.034
CRMP1	chr4:5825495-5825497	-	542	S	Phosphoserine	TCA	chr4	898	1	0.087399	0.027653	0.29145	801	1	-4.0334	0.9126	0.97235	1	8085	0	-4.0334
NDEL1	chr17:8454819-8454821	+	242	S	Phosphoserine	AGT	chr17	96	1	0.08783	0.027653	0.29145	802	1	-7.3594	0.91217	0.97235	1	8078	0	-7.3594
MYL1	chr2:210298463-210298465	-	87	T	Phosphothreonine	ACC	chr2	222	1	0.08783	0.027653	0.29145	803	1	-7.3594	0.91217	0.97235	1	8079	0	-7.3594
LRRC58	chr3:120349172-120349174	-	24	S	Phosphoserine	TCC	chr3	2693	1	0.08783	0.027653	0.29145	804	1	-7.3594	0.91217	0.97235	1	8080	0	-7.3594
SUN2	chr22:38751334-38751336	-	54	S	Phosphoserine	TCC	chr22	1648	1	0.08783	0.027653	0.29145	805	1	-7.3594	0.91217	0.97235	1	8081	0	-7.3594
SERBP1	chr1:67424974-67424976	-	203	S	Phosphoserine	TCT	chr1	1894	1	0.08783	0.027653	0.29145	806	1	-7.3594	0.91217	0.97235	1	8082	0	-7.3594
PLEC	chr8:143919492-143919494	-	3580	S	Phosphoserine	AGC	chr8	1170	1	0.08783	0.027653	0.29145	807	1	-7.3594	0.91217	0.97235	1	8083	0	-7.3594
PDPK1	chr16:2597258-2597260	+	513	T	Phosphothreonine	ACT	chr16	778	1	0.08783	0.027653	0.29145	808	1	-7.3594	0.91217	0.97235	1	8084	0	-7.3594
GRIA4	chr11:105979614-105979616	+	862	S	Phosphoserine	TCC	chr11	8224	1	0.088638	0.027653	0.29145	809	1	-7.3577	0.91136	0.97235	1	8070	0	-7.3577
CASP8AP2	chr6:89862289-89862291	+	194	S	Phosphoserine	TCA	chr6	3289	1	0.088638	0.027653	0.29145	810	1	-7.3577	0.91136	0.97235	1	8071	0	-7.3577
ATP1A2	chr1:160130445-160130447	+	559	S	Phosphoserine	TCT	chr1	1153	1	0.088638	0.027653	0.29145	811	1	-7.3577	0.91136	0.97235	1	8072	0	-7.3577
UNC119	chr17:28552441-28552443	-	39	S	Phosphoserine	TCC	chr17	1010	1	0.088638	0.027653	0.29145	812	1	-7.3577	0.91136	0.97235	1	8073	0	-7.3577
RBM39	chr20:35729320-35729322	-	136	S	Phosphoserine	AGC	chr20	1006	1	0.088638	0.027653	0.29145	813	1	-7.3577	0.91136	0.97235	1	8074	0	-7.3577
ATP2B3	chrX:153564996-153564998	+	1079	T	Phosphothreonine	ACC	chrX	922	1	0.088638	0.027653	0.29145	814	1	-7.3577	0.91136	0.97235	1	8075	0	-7.3577
STBD1	chr4:76309503-76309505	+	194	S	Phosphoserine	AGT	chr4	1834	1	0.088638	0.027653	0.29145	815	1	-7.3577	0.91136	0.97235	1	8076	0	-7.3577
FUCA2	chr6:143502415-143502417	-	301	S	Phosphoserine	TCC	chr6	676	1	0.088638	0.027653	0.29145	816	1	-7.3577	0.91136	0.97235	1	8077	0	-7.3577
ZAK	chr2:173266292-173266294	+	649	S	Phosphoserine	TCC	chr2	1515	1	0.089122	0.027653	0.29145	817	1	-3.0908	0.91088	0.97235	1	8069	0	-3.0908
AHNAK	chr11:62527226-62527228	-	2397	S	Phosphoserine	AGC	chr11	85	1	0.089391	0.027653	0.29145	818	1	-7.3484	0.91061	0.97235	1	8065	0	-7.3484
PPP6R3	chr11:68591690-68591692	+	634	S	Phosphoserine	TCC	chr11	874	1	0.089391	0.027653	0.29145	819	1	-7.3484	0.91061	0.97235	1	8066	0	-7.3484
ZMYND8	chr20:47262307-47262309	-	514	S	Phosphoserine	AGC	chr20	5347	1	0.089391	0.027653	0.29145	820	1	-7.3484	0.91061	0.97235	1	8067	0	-7.3484
CHD7	chr8:60856877-60856879	+	2533	S	Phosphoserine	TCA	chr8	1447	1	0.089391	0.027653	0.29145	821	1	-7.3484	0.91061	0.97235	1	8068	0	-7.3484
CDK1	chr10:60792236-60792238	+	248	S	Phosphoserine	AGC	chr10	4659	1	0.089661	0.027653	0.29145	822	1	-5.327	0.91034	0.97235	1	8064	0	-5.327
SRRM2	chr16:2767630-2767632	+	2368	S	Phosphoserine	AGT	chr16	266	1	0.090145	0.027653	0.29145	823	1	-7.3441	0.90985	0.97235	1	8056	0	-7.3441
PHLDB1	chr11:118628150-118628152	+	443	S	Phosphoserine	AGT	chr11	5780	1	0.090145	0.027653	0.29145	824	1	-7.3441	0.90985	0.97235	1	8057	0	-7.3441
TPRN	chr9:137199989-137199991	-	241	S	Phosphoserine	TCC	chr9	858	1	0.090145	0.027653	0.29145	825	1	-7.3441	0.90985	0.97235	1	8058	0	-7.3441
CNR2	chr1:23874610-23874612	-	336	S	Phosphoserine	TCA	chr1	1492	1	0.090145	0.027653	0.29145	826	1	-7.3441	0.90985	0.97235	1	8059	0	-7.3441
PDS5B	chr13:32770451-32770453	+	1319	S	Phosphoserine	TCT	chr13	6621	1	0.090145	0.027653	0.29145	827	1	-7.3441	0.90985	0.97235	1	8060	0	-7.3441
YWHAE	chr17:1354230-1354232	-	232	T	Phosphothreonine	ACT	chr17	3107	1	0.090145	0.027653	0.29145	828	1	-7.3441	0.90985	0.97235	1	8061	0	-7.3441
CLASP1	chr2:121449009-121449011	-	545	S	Phosphoserine	AGC	chr2	490	1	0.090145	0.027653	0.29145	829	1	-7.3441	0.90985	0.97235	1	8062	0	-7.3441
SLC39A3	chr19:2733321-2733323	-	125	S	Phosphoserine	TCG	chr19	835	1	0.090145	0.027653	0.29145	830	1	-7.3441	0.90985	0.97235	1	8063	0	-7.3441
PLCB1	chr20:8881793-8881795	+	1199	S	Phosphoserine	TCC	chr20	549	1	0.09063	0.027653	0.29145	831	1	-6.3086	0.90937	0.97235	1	8055	0	-6.3086
CDCA5	chr11:65079710-65079712	-	107	S	Phosphoserine	AGC	chr11	279	1	0.091061	0.027653	0.29145	832	1	-7.3373	0.90894	0.97235	1	8048	0	-7.3373
LDHAL6A	chr11:18478796-18478798	+	309	T	Phosphothreonine	ACT	chr11	1830	1	0.091061	0.027653	0.29145	833	1	-7.3373	0.90894	0.97235	1	8049	0	-7.3373
KIF4A	chrX:70406283-70406285	+	1001	S	Phosphoserine	AGC	chrX	2616	1	0.091061	0.027653	0.29145	834	1	-7.3373	0.90894	0.97235	1	8050	0	-7.3373
MICALL2	chr7:1440602-1440604	-	598	S	Phosphoserine	AGC	chr7	8388	1	0.091061	0.027653	0.29145	835	1	-7.3373	0.90894	0.97235	1	8051	0	-7.3373
VTN	chr17:28369808-28369810	-	76	T	Phosphothreonine	ACG	chr17	5320	1	0.091061	0.027653	0.29145	836	1	-7.3373	0.90894	0.97235	1	8052	0	-7.3373
MLF2	chr12:6748891-6748893	-	217	S	Phosphoserine	TCA	chr12	4471	1	0.091061	0.027653	0.29145	837	1	-7.3373	0.90894	0.97235	1	8053	0	-7.3373
PGRMC1	chrX:119236532-119236534	+	57	S	Phosphoserine	AGC	chrX	3862	1	0.091061	0.027653	0.29145	838	1	-7.3373	0.90894	0.97235	1	8054	0	-7.3373
PTK2	chr8:140674346-140674348	-	887	S	Phosphoserine	AGC	chr8	1934	1	0.091492	0.027654	0.29145	839	1	-4.0873	0.90851	0.97235	1	8047	0	-4.0873
KIAA1211	chr4:56315168-56315170	+	556	S	Phosphoserine	AGC	chr4	3759	1	0.092623	0.027654	0.29145	840	1	-7.3358	0.90738	0.97235	1	8027	0	-7.3358
AP3B1	chr5:78110348-78110350	-	752	S	Phosphoserine	TCT	chr5	1757	1	0.092623	0.027654	0.29145	841	1	-7.3358	0.90738	0.97235	1	8028	0	-7.3358
CLIP1	chr12:122377455-122377457	-	197	S	Phosphoserine	TCC	chr12	1586	1	0.092623	0.027654	0.29145	842	1	-7.3358	0.90738	0.97235	1	8029	0	-7.3358
SELENBP1	chr1:151364561-151364563	-	467	S	Phosphoserine	AGC	chr1	212	1	0.092623	0.027654	0.29145	843	1	-7.3358	0.90738	0.97235	1	8030	0	-7.3358
SAMD14	chr17:50117582-50117584	-	108	S	Phosphoserine	AGC	chr17	209	1	0.092623	0.027654	0.29145	844	1	-7.3358	0.90738	0.97235	1	8031	0	-7.3358
VIM	chr10:17235871-17235873	+	419	S	Phosphoserine	TCC	chr10	8080	1	0.092623	0.027654	0.29145	845	1	-7.3358	0.90738	0.97235	1	8032	0	-7.3358
LMNA	chr1:156136248-156136250	+	398	S	Phosphoserine	AGC	chr1	365	1	0.092623	0.027654	0.29145	846	1	-7.3358	0.90738	0.97235	1	8033	0	-7.3358
SAMHD1	chr20:36951590-36951592	-	18	S	Phosphoserine	AGC	chr20	8686	1	0.092623	0.027654	0.29145	847	1	-7.3358	0.90738	0.97235	1	8034	0	-7.3358
ARL6IP6	chr2:152718628-152718630	+	2	S	Phosphoserine	TCG	chr2	92	1	0.092623	0.027654	0.29145	848	1	-7.3358	0.90738	0.97235	1	8035	0	-7.3358
CRYAB	chr11:111911590-111911592	-	45	S	Phosphoserine	AGT	chr11	529	1	0.092623	0.027654	0.29145	849	1	-7.3358	0.90738	0.97235	1	8036	0	-7.3358
KIAA1211	chr4:56315177-56315179	+	559	T	Phosphothreonine	ACG	chr4	1076	1	0.092623	0.027654	0.29145	850	1	-7.3358	0.90738	0.97235	1	8037	0	-7.3358
ABCC6	chr16:16157687-16157689	-	1286	S	Phosphoserine	TCC	chr16	1425	1	0.092623	0.027654	0.29145	851	1	-7.3358	0.90738	0.97235	1	8038	0	-7.3358
EPS15L1	chr19:16402432-16402434	-	560	S	Phosphoserine	AGC	chr19	1309	1	0.092623	0.027654	0.29145	852	1	-7.3358	0.90738	0.97235	1	8039	0	-7.3358
NFKB1	chr4:102616496-102616498	+	937	S	Phosphoserine	AGC	chr4	4459	1	0.092623	0.027654	0.29145	853	1	-7.3358	0.90738	0.97235	1	8040	0	-7.3358
OFD1	chrX:13760465-13760467	+	669	S	Phosphoserine	AGC	chrX	8382	1	0.092623	0.027654	0.29145	854	1	-7.3358	0.90738	0.97235	1	8041	0	-7.3358
AHNAK	chr11:62519708-62519710	-	4903	S	Phosphoserine	TCT	chr11	1124	1	0.092623	0.027654	0.29145	855	1	-7.3358	0.90738	0.97235	1	8042	0	-7.3358
MAP4	chr3:47853179-47853181	-	1145	S	Phosphoserine	AGC	chr3	6672	1	0.092623	0.027654	0.29145	856	1	-7.3358	0.90738	0.97235	1	8043	0	-7.3358
IRAK1	chrX:154018701-154018703	-	209	T	Phosphothreonine	ACC	chrX	2659	1	0.092623	0.027654	0.29145	857	1	-7.3358	0.90738	0.97235	1	8044	0	-7.3358
CASP8	chr2:201274924-201274926	+	211	S	Phosphoserine	TCT	chr2	900	1	0.092623	0.027654	0.29145	858	1	-7.3358	0.90738	0.97235	1	8045	0	-7.3358
SACS	chr13:23331084-23331086	-	4264	S	Phosphoserine	AGC	chr13	753	1	0.092623	0.027654	0.29145	859	1	-7.3358	0.90738	0.97235	1	8046	0	-7.3358
PAX2	chr10:100787002-100787004	+	226	T	Phosphothreonine	ACT	chr10	4944	1	0.093807	0.027654	0.29145	860	1	-5.719	0.90619	0.97235	1	8025	0	-5.719
HNRNPC	chr14:21213036-21213038	-	162	S	Phosphoserine	TCA	chr14	1766	1	0.093807	0.027654	0.29145	861	1	-5.719	0.90619	0.97235	1	8026	0	-5.719
GPSM2	chr1:108922432-108922434	+	486	T	Phosphothreonine	ACT	chr1	7981	1	0.093969	0.027654	0.29145	862	1	-4.756	0.90603	0.97235	1	8024	0	-4.756
MORC2	chr22:30933515-30933517	-	777	S	Phosphoserine	TCA	chr22	2891	1	0.094076	0.027654	0.29145	863	1	-4.2351	0.90592	0.97235	1	8023	0	-4.2351
PDE1B	chr12:54576590-54576592	+	466	S	Phosphoserine	TCT	chr12	7710	1	0.094669	0.027654	0.29145	864	1	-7.3304	0.90533	0.97235	1	8013	0	-7.3304
CAPZA1	chr1:112619869-112619871	+	9	S	Phosphoserine	TCG	chr1	1181	1	0.094669	0.027654	0.29145	865	1	-7.3304	0.90533	0.97235	1	8014	0	-7.3304
CCDC102A	chr16:57529142-57529144	-	12	S	Phosphoserine	TCC	chr16	303	1	0.094669	0.027654	0.29145	866	1	-7.3304	0.90533	0.97235	1	8015	0	-7.3304
MYBL2	chr20:43713011-43713013	+	577	S	Phosphoserine	AGC	chr20	103	1	0.094669	0.027654	0.29145	867	1	-7.3304	0.90533	0.97235	1	8016	0	-7.3304
SLC10A2	chr13:103046175-103046177	-	335	S	Phosphoserine	TCG	chr13	578	1	0.094669	0.027654	0.29145	868	1	-7.3304	0.90533	0.97235	1	8017	0	-7.3304
MEX3B	chr15:82045694-82045696	-	4	S	Phosphoserine	TCG	chr15	1702	1	0.094669	0.027654	0.29145	869	1	-7.3304	0.90533	0.97235	1	8018	0	-7.3304
SHROOM1	chr5:132825469-132825471	-	224	S	Phosphoserine	TCA	chr5	2882	1	0.094669	0.027654	0.29145	870	1	-7.3304	0.90533	0.97235	1	8019	0	-7.3304
TMEM176A	chr7:150801662-150801664	+	38	S	Phosphoserine	TCT	chr7	4339	1	0.094669	0.027654	0.29145	871	1	-7.3304	0.90533	0.97235	1	8020	0	-7.3304
ZNF106	chr15:42450937-42450939	-	422	S	Phosphoserine	TCC	chr15	1096	1	0.094669	0.027654	0.29145	872	1	-7.3304	0.90533	0.97235	1	8021	0	-7.3304
ABCB11	chr2:168923625-168923627	-	1321	S	Phosphoserine	AGT	chr2	1456	1	0.094669	0.027654	0.29145	873	1	-7.3304	0.90533	0.97235	1	8022	0	-7.3304
DBR1	chr3:138162069-138162071	-	485	S	Phosphoserine	TCC	chr3	5976	1	0.095261	0.027654	0.29145	874	1	-3.9577	0.90474	0.97235	1	8012	0	-3.9577
BOD1L1	chr4:13601797-13601799	-	1701	S	Phosphoserine	TCT	chr4	734	1	0.095369	0.027654	0.29145	875	1	-2.7187	0.90463	0.97235	1	8011	0	-2.7187
CLASP1	chr2:121425287-121425289	-	688	S	Phosphoserine	TCC	chr2	623	1	0.095638	0.027654	0.29145	876	1	-7.3261	0.90436	0.97235	1	8007	0	-7.3261
ABLIM3	chr5:149246502-149246504	+	503	S	Phosphoserine	TCG	chr5	1958	1	0.095638	0.027654	0.29145	877	1	-7.3261	0.90436	0.97235	1	8008	0	-7.3261
ADRA1B	chr5:159917695-159917697	+	264	T	Phosphothreonine	ACC	chr5	123	1	0.095638	0.027654	0.29145	878	1	-7.3261	0.90436	0.97235	1	8009	0	-7.3261
VRK1	chr14:96876087-96876089	+	376	S	Phosphoserine	TCA	chr14	5917	1	0.095638	0.027654	0.29145	879	1	-7.3261	0.90436	0.97235	1	8010	0	-7.3261
CLTB	chr5:176392903-176392905	-	187	T	Phosphothreonine	ACC	chr5	1380	1	0.095907	0.027654	0.29145	880	1	-4.075	0.90409	0.97235	1	8006	0	-4.075
AHNAK	chr11:62532443-62532445	-	658	S	Phosphoserine	AGT	chr11	8134	1	0.096015	0.027654	0.29145	881	1	-5.7071	0.90398	0.97235	1	8005	0	-5.7071
PTPRN2	chr7:158133922-158133924	-	437	S	Phosphoserine	TCA	chr7	4029	1	0.09623	0.030226	0.303087	882	1	-6.3825	0.90377	0.96977	1	8004	0	-6.3825
HECTD1	chr14:31129219-31129221	-	1384	S	Phosphoserine	AGC	chr14	5275	1	0.096877	0.030226	0.303087	883	1	-7.3166	0.90312	0.96977	1	7993	0	-7.3166
SPARCL1	chr4:87493984-87493986	-	272	S	Phosphoserine	TCC	chr4	5593	1	0.096877	0.030226	0.303087	884	1	-7.3166	0.90312	0.96977	1	7994	0	-7.3166
CA8	chr8:60281133-60281135	-	5	S	Phosphoserine	AGC	chr8	7938	1	0.096877	0.030226	0.303087	885	1	-7.3166	0.90312	0.96977	1	7995	0	-7.3166
IRS2	chr13:109785016-109785018	-	346	S	Phosphoserine	AGC	chr13	3877	1	0.096877	0.030226	0.303087	886	1	-7.3166	0.90312	0.96977	1	7996	0	-7.3166
AP1S1	chr7:101160528-101160530	+	147	S	Phosphoserine	TCG	chr7	199	1	0.096877	0.030226	0.303087	887	1	-7.3166	0.90312	0.96977	1	7997	0	-7.3166
PRRC2C	chr1:171587702-171587704	+	2673	T	Phosphothreonine	ACA	chr1	411	1	0.096877	0.030226	0.303087	888	1	-7.3166	0.90312	0.96977	1	7998	0	-7.3166
DMD	chrX:31134118-31134120	-	3666	S	Phosphoserine	TCC	chrX	5687	1	0.096877	0.030226	0.303087	889	1	-7.3166	0.90312	0.96977	1	7999	0	-7.3166
TH	chr11:2169869-2169871	-	62	S	Phosphoserine	TCC	chr11	8348	1	0.096877	0.030226	0.303087	890	1	-7.3166	0.90312	0.96977	1	8000	0	-7.3166
EDC4	chr16:67881296-67881298	+	890	S	Phosphoserine	TCT	chr16	2389	1	0.096877	0.030226	0.303087	891	1	-7.3166	0.90312	0.96977	1	8001	0	-7.3166
ZKSCAN3	chr6:28366013-28366015	+	449	T	Phosphothreonine	ACT	chr6	3142	1	0.096877	0.030226	0.303087	892	1	-7.3166	0.90312	0.96977	1	8002	0	-7.3166
SYMPK	chr19:45815656-45815658	-	1243	S	Phosphoserine	AGC	chr19	7096	1	0.096877	0.030226	0.303087	893	1	-7.3166	0.90312	0.96977	1	8003	0	-7.3166
DDX27	chr20:49219515-49219517	+	54	S	Phosphoserine	TCT	chr20	6451	1	0.097631	0.030226	0.303087	894	1	-7.3149	0.90237	0.96977	1	7990	0	-7.3149
KCNH2	chr7:150948514-150948516	-	874	S	Phosphoserine	AGT	chr7	1160	1	0.097631	0.030226	0.303087	895	1	-7.3149	0.90237	0.96977	1	7991	0	-7.3149
EPM2AIP1	chr3:36992640-36992642	-	146	S	Phosphoserine	TCT	chr3	3937	1	0.097631	0.030226	0.303087	896	1	-7.3149	0.90237	0.96977	1	7992	0	-7.3149
SV2A	chr1:149913589-149913591	-	84	T	Phosphothreonine	ACT	chr1	4332	1	0.097846	0.030226	0.303087	897	1	-6.4145	0.90215	0.96977	1	7989	0	-6.4145
DOK3	chr5:177504382-177504384	-	364	S	Phosphoserine	AGC	chr5	3456	1	0.098331	0.030226	0.303087	898	1	-7.305	0.90167	0.96977	1	7981	0	-7.305
SCN2A	chr2:165315744-165315746	+	553	S	Phosphoserine	TCT	chr2	1082	1	0.098331	0.030226	0.303087	899	1	-7.305	0.90167	0.96977	1	7982	0	-7.305
SUPT5H	chr19:39473309-39473311	+	789	S	Phosphoserine	TCA	chr19	3575	1	0.098331	0.030226	0.303087	900	1	-7.305	0.90167	0.96977	1	7983	0	-7.305
GATAD2A	chr19:19502391-19502393	+	546	S	Phosphoserine	AGT	chr19	5187	1	0.098331	0.030226	0.303087	901	1	-7.305	0.90167	0.96977	1	7984	0	-7.305
GPATCH1	chr19:33114366-33114368	+	715	S	Phosphoserine	AGC	chr19	1813	1	0.098331	0.030226	0.303087	902	1	-7.305	0.90167	0.96977	1	7985	0	-7.305
SAMD14	chr17:50117654-50117656	-	84	S	Phosphoserine	TCG	chr17	3931	1	0.098331	0.030226	0.303087	903	1	-7.305	0.90167	0.96977	1	7986	0	-7.305
DOCK7	chr1:62648292-62648294	-	182	S	Phosphoserine	TCA	chr1	553	1	0.098331	0.030226	0.303087	904	1	-7.305	0.90167	0.96977	1	7987	0	-7.305
SIRT1	chr10:67887461-67887463	+	159	S	Phosphoserine	TCC	chr10	1864	1	0.098331	0.030226	0.303087	905	1	-7.305	0.90167	0.96977	1	7988	0	-7.305
DYNC1I1	chr7:95977559-95977561	+	197	S	Phosphoserine	TCA	chr7	1329	1	0.099192	0.030227	0.303087	906	1	-7.3036	0.90081	0.96977	1	7973	0	-7.3036
RANGAP1	chr22:41280973-41280975	-	24	S	Phosphoserine	AGT	chr22	405	1	0.099192	0.030227	0.303087	907	1	-7.3036	0.90081	0.96977	1	7974	0	-7.3036
SH3D19	chr4:151175169-151175171	-	65	S	Phosphoserine	TCT	chr4	710	1	0.099192	0.030227	0.303087	908	1	-7.3036	0.90081	0.96977	1	7975	0	-7.3036
CASC5	chr15:40624528-40624530	+	1448	S	Phosphoserine	TCT	chr15	6068	1	0.099192	0.030227	0.303087	909	1	-7.3036	0.90081	0.96977	1	7976	0	-7.3036
SYT12	chr11:67039877-67039879	+	99	S	Phosphoserine	AGC	chr11	1463	1	0.099192	0.030227	0.303087	910	1	-7.3036	0.90081	0.96977	1	7977	0	-7.3036
HM13	chr20:31569184-31569186	+	367	S	Phosphoserine	TCA	chr20	1862	1	0.099192	0.030227	0.303087	911	1	-7.3036	0.90081	0.96977	1	7978	0	-7.3036
ARHGEF16	chr1:3463100-3463102	+	6	S	Phosphoserine	TCA	chr1	5808	1	0.099192	0.030227	0.303087	912	1	-7.3036	0.90081	0.96977	1	7979	0	-7.3036
RPS6KA5	chr14:90872089-90872091	-	798	S	Phosphoserine	TCG	chr14	6717	1	0.099192	0.030227	0.303087	913	1	-7.3036	0.90081	0.96977	1	7980	0	-7.3036
MSH3	chr5:80654824-80654826	+	33	S	Phosphoserine	AGC	chr5	902	1	0.099677	0.030227	0.303087	914	1	-1.5478	0.90032	0.96977	1	7972	0	-1.5478
MKI67	chr10:128107580-128107582	-	1420	T	Phosphothreonine	ACA	chr10	1043	1	0.10032	0.030227	0.303087	915	1	-7.3026	0.89968	0.96977	1	7961	0	-7.3026
PER2	chr2:238255877-238255879	-	700	S	Phosphoserine	TCC	chr2	1451	1	0.10032	0.030227	0.303087	916	1	-7.3026	0.89968	0.96977	1	7962	0	-7.3026
SRRM1	chr1:24669469-24669471	+	696	S	Phosphoserine	AGT	chr1	2343	1	0.10032	0.030227	0.303087	917	1	-7.3026	0.89968	0.96977	1	7963	0	-7.3026
STXBP5L	chr3:121257287-121257289	+	596	T	Phosphothreonine	ACT	chr3	3592	1	0.10032	0.030227	0.303087	918	1	-7.3026	0.89968	0.96977	1	7964	0	-7.3026
EIF3A	chr10:119037252-119037254	-	1262	S	Phosphoserine	TCA	chr10	398	1	0.10032	0.030227	0.303087	919	1	-7.3026	0.89968	0.96977	1	7965	0	-7.3026
BAIAP2L1	chr7:98304358-98304360	-	420	S	Phosphoserine	AGC	chr7	7990	1	0.10032	0.030227	0.303087	920	1	-7.3026	0.89968	0.96977	1	7966	0	-7.3026
MYO1C	chr17:1474999-1475001	-	536	S	Phosphoserine	TCT	chr17	1083	1	0.10032	0.030227	0.303087	921	1	-7.3026	0.89968	0.96977	1	7967	0	-7.3026
KCNB1	chr20:49374000-49374002	-	520	S	Phosphoserine	AGT	chr20	6227	1	0.10032	0.030227	0.303087	922	1	-7.3026	0.89968	0.96977	1	7968	0	-7.3026
COPA	chr1:160325594-160325596	-	185	T	Phosphothreonine	ACT	chr1	2330	1	0.10032	0.030227	0.303087	923	1	-7.3026	0.89968	0.96977	1	7969	0	-7.3026
SLCO2B1	chr11:75162738-75162740	+	34	S	Phosphoserine	AGC	chr11	1417	1	0.10032	0.030227	0.303087	924	1	-7.3026	0.89968	0.96977	1	7970	0	-7.3026
TP53BP1	chr15:43456676-43456678	-	639	S	Phosphoserine	TCT	chr15	781	1	0.10032	0.030227	0.303087	925	1	-7.3026	0.89968	0.96977	1	7971	0	-7.3026
OSBP	chr11:59600831-59600833	-	389	S	Phosphoserine	AGC	chr11	891	1	0.10097	0.030227	0.303087	926	1	-5.8114	0.89903	0.96977	1	7960	0	-5.8114
EPS15L1	chr19:16417623-16417625	-	374	S	Phosphoserine	TCT	chr19	7035	1	0.10118	0.032721	0.308454	927	1	-4.7233	0.89882	0.96728	1	7959	0	-4.7233
SLC39A10	chr2:195713514-195713516	+	553	T	Phosphothreonine	ACA	chr2	1950	1	0.10129	0.032721	0.308454	928	1	-2.5891	0.89871	0.96728	1	7958	0	-2.5891
PPP1R3A	chr7:113878560-113878562	-	844	S	Phosphoserine	TCT	chr7	1863	1	0.10167	0.032721	0.308454	929	1	-7.2921	0.89833	0.96728	1	7952	0	-7.2921
GKAP1	chr9:83806449-83806451	-	23	S	Phosphoserine	AGT	chr9	1623	1	0.10167	0.032721	0.308454	930	1	-7.2921	0.89833	0.96728	1	7953	0	-7.2921
MIA3	chr1:222660233-222660235	+	1678	S	Phosphoserine	TCC	chr1	910	1	0.10167	0.032721	0.308454	931	1	-7.2921	0.89833	0.96728	1	7954	0	-7.2921
IRAK1BP1	chr6:78898290-78898292	+	247	T	Phosphothreonine	ACT	chr6	4513	1	0.10167	0.032721	0.308454	932	1	-7.2921	0.89833	0.96728	1	7955	0	-7.2921
MBTPS1	chr16:84095723-84095725	-	168	S	Phosphoserine	TCC	chr16	3955	1	0.10167	0.032721	0.308454	933	1	-7.2921	0.89833	0.96728	1	7956	0	-7.2921
CHAMP1	chr13:114324482-114324484	+	214	S	Phosphoserine	TCT	chr13	430	1	0.10167	0.032721	0.308454	934	1	-7.2921	0.89833	0.96728	1	7957	0	-7.2921
BCL9	chr1:147614570-147614572	+	172	T	Phosphothreonine	ACT	chr1	6807	1	0.10205	0.032721	0.308454	935	1	-4.3307	0.89795	0.96728	1	7951	0	-4.3307
HSPA4	chr5:133092775-133092777	+	546	S	Phosphoserine	TCT	chr5	1342	1	0.10215	0.032721	0.308454	936	1	-4.3362	0.89785	0.96728	1	7950	0	-4.3362
RANBP10	chr16:67728505-67728507	-	453	S	Phosphoserine	AGT	chr16	599	1	0.10264	0.032721	0.308454	937	1	-7.2885	0.89736	0.96728	1	7942	0	-7.2885
RNF20	chr9:101552416-101552418	+	522	S	Phosphoserine	TCC	chr9	325	1	0.10264	0.032721	0.308454	938	1	-7.2885	0.89736	0.96728	1	7943	0	-7.2885
TAGLN2	chr1:159920477-159920479	-	11	S	Phosphoserine	AGC	chr1	223	1	0.10264	0.032721	0.308454	939	1	-7.2885	0.89736	0.96728	1	7944	0	-7.2885
MARCKSL1	chr1:32334873-32334875	-	104	S	Phosphoserine	TCC	chr1	1385	1	0.10264	0.032721	0.308454	940	1	-7.2885	0.89736	0.96728	1	7945	0	-7.2885
GLI2	chr2:120988945-120988947	+	1011	S	Phosphoserine	AGC	chr2	3994	1	0.10264	0.032721	0.308454	941	1	-7.2885	0.89736	0.96728	1	7946	0	-7.2885
CLCN2	chr3:184353040-184353042	-	712	S	Phosphoserine	AGT	chr3	693	1	0.10264	0.032721	0.308454	942	1	-7.2885	0.89736	0.96728	1	7947	0	-7.2885
ADAM17	chr2:9490351-9490353	-	767	S	Phosphoserine	AGC	chr2	5164	1	0.10264	0.032721	0.308454	943	1	-7.2885	0.89736	0.96728	1	7948	0	-7.2885
MDN1	chr6:89658820-89658822	-	4937	S	Phosphoserine	AGT	chr6	1339	1	0.10264	0.032721	0.308454	944	1	-7.2885	0.89736	0.96728	1	7949	0	-7.2885
SH3GL2	chr9:17793422-17793424	+	262	S	Phosphoserine	AGC	chr9	1506	1	0.10312	0.032721	0.308454	945	1	-3.8799	0.89688	0.96728	1	7941	0	-3.8799
HDLBP	chr2:241246767-241246769	-	645	S	Phosphoserine	TCT	chr2	2481	1	0.10361	0.032721	0.308454	946	1	-7.2806	0.89639	0.96728	1	7933	0	-7.2806
TMEM131	chr2:97757162-97757164	-	1863	S	Phosphoserine	AGC	chr2	7303	1	0.10361	0.032721	0.308454	947	1	-7.2806	0.89639	0.96728	1	7934	0	-7.2806
AXIN1	chr16:297763-297765	-	581	S	Phosphoserine	AGT	chr16	1620	1	0.10361	0.032721	0.308454	948	1	-7.2806	0.89639	0.96728	1	7935	0	-7.2806
CMSS1	chr3:99818034-99818036	+	19	S	Phosphoserine	AGC	chr3	1202	1	0.10361	0.032721	0.308454	949	1	-7.2806	0.89639	0.96728	1	7936	0	-7.2806
KDF1	chr1:26951727-26951729	-	218	S	Phosphoserine	TCT	chr1	1526	1	0.10361	0.032721	0.308454	950	1	-7.2806	0.89639	0.96728	1	7937	0	-7.2806
RAB3A	chr19:18197569-18197571	-	188	S	Phosphoserine	TCC	chr19	1229	1	0.10361	0.032721	0.308454	951	1	-7.2806	0.89639	0.96728	1	7938	0	-7.2806
PPP1R2	chr3:195523705-195523707	-	130	S	Phosphoserine	TCA	chr3	1320	1	0.10361	0.032721	0.308454	952	1	-7.2806	0.89639	0.96728	1	7939	0	-7.2806
CLIC4	chr1:24745563-24745565	+	4	S	Phosphoserine	TCG	chr1	8171	1	0.10361	0.032721	0.308454	953	1	-7.2806	0.89639	0.96728	1	7940	0	-7.2806
ILDR1	chr3:121993252-121993254	-	499	S	Phosphoserine	TCG	chr3	812	1	0.10409	0.032721	0.308454	954	1	-5.2604	0.89591	0.96728	1	7932	0	-5.2604
RPRD2	chr1:150457537-150457539	+	374	S	Phosphoserine	TCA	chr1	8330	1	0.10442	0.032722	0.308454	955	1	-7.2742	0.89558	0.96728	1	7927	0	-7.2742
AHNAK	chr11:62516882-62516884	-	5845	T	Phosphothreonine	ACA	chr11	6720	1	0.10442	0.032722	0.308454	956	1	-7.2742	0.89558	0.96728	1	7928	0	-7.2742
DNAAF1	chr16:84174708-84174710	+	562	S	Phosphoserine	TCT	chr16	1086	1	0.10442	0.032722	0.308454	957	1	-7.2742	0.89558	0.96728	1	7929	0	-7.2742
VAMP8	chr2:85579087-85579089	+	28	T	Phosphothreonine	ACC	chr2	1852	1	0.10442	0.032722	0.308454	958	1	-7.2742	0.89558	0.96728	1	7930	0	-7.2742
ATAD2	chr8:123333909-123333911	-	1149	T	Phosphothreonine	ACA	chr8	732	1	0.10442	0.032722	0.308454	959	1	-7.2742	0.89558	0.96728	1	7931	0	-7.2742
TGFBR2	chr3:30691537-30691539	+	548	S	Phosphoserine	TCG	chr3	8059	1	0.10474	0.032722	0.308454	960	1	-4.7026	0.89526	0.96728	1	7926	0	-4.7026
KIAA0513	chr16:85078936-85078938	+	279	S	Phosphoserine	AGC	chr16	5992	1	0.1056	0.032722	0.308454	961	1	-7.2735	0.8944	0.96728	1	7911	0	-7.2735
SRRM2	chr16:2767771-2767773	+	2415	S	Phosphoserine	AGC	chr16	1868	1	0.1056	0.032722	0.308454	962	1	-7.2735	0.8944	0.96728	1	7912	0	-7.2735
HIST1H2AA	chr6:25726522-25726524	-	2	S	Phosphoserine	TCT	chr6	516	1	0.1056	0.032722	0.308454	963	1	-7.2735	0.8944	0.96728	1	7913	0	-7.2735
TMEM57	chr1:25498371-25498373	+	634	S	Phosphoserine	AGC	chr1	582	1	0.1056	0.032722	0.308454	964	1	-7.2735	0.8944	0.96728	1	7914	0	-7.2735
EIF3G	chr19:10115732-10115734	-	264	S	Phosphoserine	TCC	chr19	836	1	0.1056	0.032722	0.308454	965	1	-7.2735	0.8944	0.96728	1	7915	0	-7.2735
PPP1R12B	chr1:202348936-202348938	+	29	S	Phosphoserine	TCG	chr1	56	1	0.1056	0.032722	0.308454	966	1	-7.2735	0.8944	0.96728	1	7916	0	-7.2735
ANKS1A	chr6:35018045-35018047	+	666	S	Phosphoserine	TCG	chr6	146	1	0.1056	0.032722	0.308454	967	1	-7.2735	0.8944	0.96728	1	7917	0	-7.2735
SIPA1	chr11:65649404-65649406	+	817	S	Phosphoserine	AGT	chr11	3	1	0.1056	0.032722	0.308454	968	1	-7.2735	0.8944	0.96728	1	7918	0	-7.2735
PNN	chr14:39176537-39176539	+	66	S	Phosphoserine	TCA	chr14	721	1	0.1056	0.032722	0.308454	969	1	-7.2735	0.8944	0.96728	1	7919	0	-7.2735
SCML2	chrX:18246650-18246652	-	583	S	Phosphoserine	TCA	chrX	306	1	0.1056	0.032722	0.308454	970	1	-7.2735	0.8944	0.96728	1	7920	0	-7.2735
PUM1	chr1:30992633-30992635	-	305	S	Phosphoserine	TCT	chr1	512	1	0.1056	0.032722	0.308454	971	1	-7.2735	0.8944	0.96728	1	7921	0	-7.2735
REPS1	chr6:138945328-138945330	-	173	T	Phosphothreonine	ACT	chr6	521	1	0.1056	0.032722	0.308454	972	1	-7.2735	0.8944	0.96728	1	7922	0	-7.2735
RGL3	chr19:11397571-11397573	-	591	S	Phosphoserine	AGC	chr19	1638	1	0.1056	0.032722	0.308454	973	1	-7.2735	0.8944	0.96728	1	7923	0	-7.2735
MIIP	chr1:12030089-12030091	+	303	S	Phosphoserine	AGC	chr1	5444	1	0.1056	0.032722	0.308454	974	1	-7.2735	0.8944	0.96728	1	7924	0	-7.2735
ACADS	chr12:120727058-120727060	+	27	T	Phosphothreonine	ACC	chr12	1879	1	0.1056	0.032722	0.308454	975	1	-7.2735	0.8944	0.96728	1	7925	0	-7.2735
FAM83G	chr17:19004030-19004032	-	4	S	Phosphoserine	TCT	chr17	759	1	0.10646	0.032722	0.308454	976	1	-4.4562	0.89354	0.96728	1	7910	0	-4.4562
SNAP29	chr22:20883560-20883562	+	204	S	Phosphoserine	AGC	chr22	417	1	0.10657	0.032722	0.308454	977	1	-6.3337	0.89343	0.96728	1	7909	0	-6.3337
TC2N	chr14:91812364-91812366	-	83	S	Phosphoserine	TCT	chr14	1763	1	0.10689	0.032722	0.308454	978	1	-7.269	0.89311	0.96728	1	7904	0	-7.269
TPPP	chr5:677956-677958	-	35	S	Phosphoserine	TCG	chr5	8739	1	0.10689	0.032722	0.308454	979	1	-7.269	0.89311	0.96728	1	7905	0	-7.269
ABCC4	chr13:95166188-95166190	-	668	S	Phosphoserine	TCC	chr13	1384	1	0.10689	0.032722	0.308454	980	1	-7.269	0.89311	0.96728	1	7906	0	-7.269
NKTR	chr3:42638300-42638302	+	866	S	Phosphoserine	TCT	chr3	1200	1	0.10689	0.032722	0.308454	981	1	-7.269	0.89311	0.96728	1	7907	0	-7.269
PRKACA	chr19:14097615-14097617	-	202	T	Phosphothreonine	ACC	chr19	3247	1	0.10689	0.032722	0.308454	982	1	-7.269	0.89311	0.96728	1	7908	0	-7.269
PDHA1	chrX:19355436-19355438	+	231	T	Phosphothreonine	ACG	chrX	520	1	0.10722	0.032722	0.308454	983	1	-4.3148	0.89278	0.96728	1	7903	0	-4.3148
GGT7	chr20:34863502-34863504	-	72	S	Phosphoserine	TCG	chr20	4304	1	0.10732	0.032722	0.308454	984	1	-6.2377	0.89268	0.96728	1	7902	0	-6.2377
PTRF	chr17:42405353-42405355	-	169	S	Phosphoserine	AGC	chr17	8583	1	0.10743	0.032722	0.308454	985	1	-2.7299	0.89257	0.96728	1	7901	0	-2.7299
TRIM38	chr6:25966730-25966732	+	70	S	Phosphoserine	AGC	chr6	433	1	0.10786	0.03521	0.321437	986	1	-7.2598	0.89214	0.96479	1	7896	0	-7.2598
LCP1	chr13:46159648-46159650	-	5	S	Phosphoserine	TCA	chr13	1272	1	0.10786	0.03521	0.321437	987	1	-7.2598	0.89214	0.96479	1	7897	0	-7.2598
KMT2D	chr12:49040948-49040950	-	2274	S	Phosphoserine	TCG	chr12	136	1	0.10786	0.03521	0.321437	988	1	-7.2598	0.89214	0.96479	1	7898	0	-7.2598
WAPL	chr10:86500574-86500576	-	223	S	Phosphoserine	TCA	chr10	1188	1	0.10786	0.03521	0.321437	989	1	-7.2598	0.89214	0.96479	1	7899	0	-7.2598
ZFPM1	chr16:88534698-88534700	+	914	S	Phosphoserine	TCC	chr16	1296	1	0.10786	0.03521	0.321437	990	1	-7.2598	0.89214	0.96479	1	7900	0	-7.2598
SIPA1L1	chr14:71709489-71709491	+	1366	S	Phosphoserine	TCC	chr14	620	1	0.10856	0.03521	0.321437	991	1	-7.2573	0.89144	0.96479	1	7888	0	-7.2573
PTPN7	chr1:202157800-202157802	-	110	S	Phosphoserine	AGC	chr1	8075	1	0.10856	0.03521	0.321437	992	1	-7.2573	0.89144	0.96479	1	7889	0	-7.2573
SLC24A2	chr9:19619642-19619644	-	340	S	Phosphoserine	AGT	chr9	1185	1	0.10856	0.03521	0.321437	993	1	-7.2573	0.89144	0.96479	1	7890	0	-7.2573
CSF1	chr1:109923417-109923419	+	266	T	Phosphothreonine	ACC	chr1	6056	1	0.10856	0.03521	0.321437	994	1	-7.2573	0.89144	0.96479	1	7891	0	-7.2573
FLNA	chrX:154360528-154360530	-	1089	T	Phosphothreonine	ACC	chrX	6252	1	0.10856	0.03521	0.321437	995	1	-7.2573	0.89144	0.96479	1	7892	0	-7.2573
PRKCD	chr3:53179609-53179611	+	50	T	Phosphothreonine	ACC	chr3	1776	1	0.10856	0.03521	0.321437	996	1	-7.2573	0.89144	0.96479	1	7893	0	-7.2573
MSH6	chr2:47790937-47790939	+	91	S	Phosphoserine	TCA	chr2	997	1	0.10856	0.03521	0.321437	997	1	-7.2573	0.89144	0.96479	1	7894	0	-7.2573
CAMSAP3	chr19:7612132-7612134	+	547	S	Phosphoserine	TCC	chr19	1465	1	0.10856	0.03521	0.321437	998	1	-7.2573	0.89144	0.96479	1	7895	0	-7.2573
PTRF	chr17:42404960-42404962	-	300	S	Phosphoserine	TCC	chr17	1955	1	0.10905	0.03521	0.321437	999	1	-3.3746	0.89095	0.96479	1	7887	0	-3.3746
PKMYT1	chr16:2973034-2973036	-	473	S	Phosphoserine	TCA	chr16	5223	1	0.10915	0.03521	0.321437	1000	1	-6.2227	0.89085	0.96479	1	7886	0	-6.2227
SUPT6H	chr17:28674405-28674407	+	78	S	Phosphoserine	TCA	chr17	618	1	0.10926	0.03521	0.321437	1001	1	-4.6798	0.89074	0.96479	1	7885	0	-4.6798
SASS6	chr1:100085331-100085333	-	657	S	Phosphoserine	AGT	chr1	2258	1	0.10975	0.035211	0.321437	1002	1	-7.2455	0.89025	0.96479	1	7877	0	-7.2455
RCSD1	chr1:167694195-167694197	+	123	S	Phosphoserine	TCT	chr1	705	1	0.10975	0.035211	0.321437	1003	1	-7.2455	0.89025	0.96479	1	7878	0	-7.2455
PDCD11	chr10:103440567-103440569	+	1476	S	Phosphoserine	TCT	chr10	1722	1	0.10975	0.035211	0.321437	1004	1	-7.2455	0.89025	0.96479	1	7879	0	-7.2455
ARFGEF2	chr20:48966006-48966008	+	348	S	Phosphoserine	TCG	chr20	3596	1	0.10975	0.035211	0.321437	1005	1	-7.2455	0.89025	0.96479	1	7880	0	-7.2455
AEBP2	chr12:19439769-19439771	+	24	S	Phosphoserine	AGC	chr12	390	1	0.10975	0.035211	0.321437	1006	1	-7.2455	0.89025	0.96479	1	7881	0	-7.2455
EPRS	chr1:219988719-219988721	-	882	S	Phosphoserine	AGT	chr1	8614	1	0.10975	0.035211	0.321437	1007	1	-7.2455	0.89025	0.96479	1	7882	0	-7.2455
KIF1C	chr17:5004016-5004018	+	295	S	Phosphoserine	TCG	chr17	1965	1	0.10975	0.035211	0.321437	1008	1	-7.2455	0.89025	0.96479	1	7883	0	-7.2455
GRID1	chr10:85602657-85602659	-	882	S	Phosphoserine	AGC	chr10	1197	1	0.10975	0.035211	0.321437	1009	1	-7.2455	0.89025	0.96479	1	7884	0	-7.2455
FRMD6	chr14:51725853-51725855	+	523	T	Phosphothreonine	ACT	chr14	84	1	0.11104	0.03649	0.321437	1010	1	-7.2452	0.88896	0.96351	1	7862	0	-7.2452
ZNF609	chr15:64673926-64673928	+	358	S	Phosphoserine	TCC	chr15	1825	1	0.11104	0.03649	0.321437	1011	1	-7.2452	0.88896	0.96351	1	7863	0	-7.2452
FMN2	chr1:240093553-240093555	+	482	S	Phosphoserine	TCG	chr1	4911	1	0.11104	0.03649	0.321437	1012	1	-7.2452	0.88896	0.96351	1	7864	0	-7.2452
BRDT	chr1:91976379-91976381	+	187	S	Phosphoserine	TCT	chr1	5005	1	0.11104	0.03649	0.321437	1013	1	-7.2452	0.88896	0.96351	1	7865	0	-7.2452
NUMA1	chr11:72014362-72014364	-	1047	T	Phosphothreonine	ACC	chr11	296	1	0.11104	0.03649	0.321437	1014	1	-7.2452	0.88896	0.96351	1	7866	0	-7.2452
CKAP5	chr11:46759430-46759432	-	1469	S	Phosphoserine	AGC	chr11	1474	1	0.11104	0.03649	0.321437	1015	1	-7.2452	0.88896	0.96351	1	7867	0	-7.2452
MTA1	chr14:105465123-105465125	+	522	S	Phosphoserine	AGC	chr14	8127	1	0.11104	0.03649	0.321437	1016	1	-7.2452	0.88896	0.96351	1	7868	0	-7.2452
PALB2	chr16:23636030-23636032	-	172	S	Phosphoserine	TCT	chr16	4464	1	0.11104	0.03649	0.321437	1017	1	-7.2452	0.88896	0.96351	1	7869	0	-7.2452
SCN2A	chr2:165295833-165295835	+	4	S	Phosphoserine	TCA	chr2	6862	1	0.11104	0.03649	0.321437	1018	1	-7.2452	0.88896	0.96351	1	7870	0	-7.2452
UBE2O	chr17:76452881-76452883	-	87	S	Phosphoserine	TCG	chr17	1845	1	0.11104	0.03649	0.321437	1019	1	-7.2452	0.88896	0.96351	1	7871	0	-7.2452
DBR1	chr3:138162090-138162092	-	478	S	Phosphoserine	TCT	chr3	160	1	0.11104	0.03649	0.321437	1020	1	-7.2452	0.88896	0.96351	1	7872	0	-7.2452
NIFK	chr2:121731022-121731024	-	145	S	Phosphoserine	TCA	chr2	3287	1	0.11104	0.03649	0.321437	1021	1	-7.2452	0.88896	0.96351	1	7873	0	-7.2452
CDKN1A	chr6:36684489-36684491	+	130	S	Phosphoserine	TCC	chr6	384	1	0.11104	0.03649	0.321437	1022	1	-7.2452	0.88896	0.96351	1	7874	0	-7.2452
MKI67	chr10:128105057-128105059	-	2261	S	Phosphoserine	TCA	chr10	1294	1	0.11104	0.03649	0.321437	1023	1	-7.2452	0.88896	0.96351	1	7875	0	-7.2452
GDI2	chr10:5796833-5796835	-	61	S	Phosphoserine	TCA	chr10	45	1	0.11104	0.03649	0.321437	1024	1	-7.2452	0.88896	0.96351	1	7876	0	-7.2452
BCL2L12	chr19:49670267-49670269	+	245	S	Phosphoserine	TCT	chr19	241	1	0.1126	0.037769	0.321437	1025	1	-7.2413	0.8874	0.96223	1	7849	0	-7.2413
ARHGEF17	chr11:73309062-73309064	+	142	S	Phosphoserine	AGC	chr11	191	1	0.1126	0.037769	0.321437	1026	1	-7.2413	0.8874	0.96223	1	7850	0	-7.2413
44448	chr17:77402226-77402228	+	82	S	Phosphoserine	AGC	chr17	1636	1	0.1126	0.037769	0.321437	1027	1	-7.2413	0.8874	0.96223	1	7851	0	-7.2413
SPATS2	chr12:49494912-49494914	+	146	S	Phosphoserine	TCA	chr12	1344	1	0.1126	0.037769	0.321437	1028	1	-7.2413	0.8874	0.96223	1	7852	0	-7.2413
C5AR1	chr19:47320789-47320791	+	338	S	Phosphoserine	TCC	chr19	1682	1	0.1126	0.037769	0.321437	1029	1	-7.2413	0.8874	0.96223	1	7853	0	-7.2413
MAP7D1	chr1:36171261-36171263	+	113	S	Phosphoserine	AGC	chr1	1781	1	0.1126	0.037769	0.321437	1030	1	-7.2413	0.8874	0.96223	1	7854	0	-7.2413
IK	chr5:140662002-140662004	+	536	S	Phosphoserine	AGT	chr5	7160	1	0.1126	0.037769	0.321437	1031	1	-7.2413	0.8874	0.96223	1	7855	0	-7.2413
THUMPD1	chr16:20737132-20737134	-	270	S	Phosphoserine	AGC	chr16	1282	1	0.1126	0.037769	0.321437	1032	1	-7.2413	0.8874	0.96223	1	7856	0	-7.2413
WNK1	chr12:908751-908753	+	2370	S	Phosphoserine	TCC	chr12	208	1	0.1126	0.037769	0.321437	1033	1	-7.2413	0.8874	0.96223	1	7857	0	-7.2413
ASPSCR1	chr17:81996736-81996738	+	275	S	Phosphoserine	AGC	chr17	865	1	0.1126	0.037769	0.321437	1034	1	-7.2413	0.8874	0.96223	1	7858	0	-7.2413
LIMCH1	chr4:41685811-41685813	+	973	S	Phosphoserine	TCT	chr4	1166	1	0.1126	0.037769	0.321437	1035	1	-7.2413	0.8874	0.96223	1	7859	0	-7.2413
FAM219A	chr9:34401699-34401701	-	122	S	Phosphoserine	TCT	chr9	818	1	0.1126	0.037769	0.321437	1036	1	-7.2413	0.8874	0.96223	1	7860	0	-7.2413
HNRNPH3	chr10:68341827-68341829	+	314	T	Phosphothreonine	ACT	chr10	38	1	0.1126	0.037769	0.321437	1037	1	-7.2413	0.8874	0.96223	1	7861	0	-7.2413
LIN28B	chr6:105026385-105026387	+	96	S	Phosphoserine	TCA	chr6	904	1	0.11335	0.037769	0.321437	1038	1	-5.6284	0.88665	0.96223	1	7848	0	-5.6284
VIM	chr10:17229537-17229539	+	39	S	Phosphoserine	AGC	chr10	6353	1	0.11379	0.03777	0.321437	1039	1	-7.2336	0.88621	0.96223	1	7841	0	-7.2336
MAPT	chr17:46024043-46024045	+	717	S	Phosphoserine	TCT	chr17	2728	1	0.11379	0.03777	0.321437	1040	1	-7.2336	0.88621	0.96223	1	7842	0	-7.2336
SAP30L	chr5:154451199-154451201	+	104	T	Phosphothreonine	ACT	chr5	4566	1	0.11379	0.03777	0.321437	1041	1	-7.2336	0.88621	0.96223	1	7843	0	-7.2336
ACIN1	chr14:23081823-23081825	-	208	S	Phosphoserine	TCA	chr14	1660	1	0.11379	0.03777	0.321437	1042	1	-7.2336	0.88621	0.96223	1	7844	0	-7.2336
GAK	chr4:932140-932142	-	16	S	Phosphoserine	TCC	chr4	711	1	0.11379	0.03777	0.321437	1043	1	-7.2336	0.88621	0.96223	1	7845	0	-7.2336
ORAI3	chr16:30949413-30949415	+	42	S	Phosphoserine	AGT	chr16	2717	1	0.11379	0.03777	0.321437	1044	1	-7.2336	0.88621	0.96223	1	7846	0	-7.2336
CARHSP1	chr16:8855167-8855169	-	147	S	Phosphoserine	TCC	chr16	5453	1	0.11379	0.03777	0.321437	1045	1	-7.2336	0.88621	0.96223	1	7847	0	-7.2336
COIL	chr17:56950033-56950035	-	403	S	Phosphoserine	TCT	chr17	451	1	0.11465	0.03777	0.321437	1046	1	-7.2305	0.88535	0.96223	1	7832	0	-7.2305
ECD	chr10:73136899-73136901	-	503	S	Phosphoserine	TCA	chr10	4744	1	0.11465	0.03777	0.321437	1047	1	-7.2305	0.88535	0.96223	1	7833	0	-7.2305
NPHS1	chr19:35831493-35831495	-	1098	S	Phosphoserine	TCA	chr19	7524	1	0.11465	0.03777	0.321437	1048	1	-7.2305	0.88535	0.96223	1	7834	0	-7.2305
CPT1A	chr11:68757725-68757727	-	747	S	Phosphoserine	TCT	chr11	1990	1	0.11465	0.03777	0.321437	1049	1	-7.2305	0.88535	0.96223	1	7835	0	-7.2305
DOCK8	chr9:382617-382619	+	904	S	Phosphoserine	AGT	chr9	1174	1	0.11465	0.03777	0.321437	1050	1	-7.2305	0.88535	0.96223	1	7836	0	-7.2305
MSH6	chr2:47798743-47798745	+	254	S	Phosphoserine	TCT	chr2	4791	1	0.11465	0.03777	0.321437	1051	1	-7.2305	0.88535	0.96223	1	7837	0	-7.2305
EIF4A2	chr3:186783623-186783625	+	5	S	Phosphoserine	TCC	chr3	415	1	0.11465	0.03777	0.321437	1052	1	-7.2305	0.88535	0.96223	1	7838	0	-7.2305
ZBTB46	chr20:63790056-63790058	-	234	S	Phosphoserine	TCA	chr20	1167	1	0.11465	0.03777	0.321437	1053	1	-7.2305	0.88535	0.96223	1	7839	0	-7.2305
DNM1	chr9:128239768-128239770	+	512	S	Phosphoserine	TCA	chr9	7576	1	0.11465	0.03777	0.321437	1054	1	-7.2305	0.88535	0.96223	1	7840	0	-7.2305
ANXA1	chr9:73158548-73158550	+	5	S	Phosphoserine	TCA	chr9	1902	1	0.11519	0.03777	0.321437	1055	1	-4.8502	0.88481	0.96223	1	7831	0	-4.8502
KIF1C	chr17:5023936-5023938	+	1033	S	Phosphoserine	TCC	chr17	184	1	0.11529	0.03777	0.321437	1056	1	-5.1819	0.88471	0.96223	1	7830	0	-5.1819
GPAT3	chr4:83581582-83581584	+	77	S	Phosphoserine	TCA	chr4	1111	1	0.1154	0.03777	0.321437	1057	1	-5.5635	0.8846	0.96223	1	7829	0	-5.5635
TULP4	chr6:158503690-158503692	+	1343	S	Phosphoserine	AGC	chr6	34	1	0.11594	0.038998	0.321437	1058	1	-7.0827	0.88406	0.961	1	7821	0	-7.0827
LARP4B	chr10:836421-836423	-	244	S	Phosphoserine	TCT	chr10	1649	1	0.11594	0.038998	0.321437	1059	1	-7.0827	0.88406	0.961	1	7822	0	-7.0827
HN1L	chr16:1698819-1698821	+	132	S	Phosphoserine	AGC	chr16	4457	1	0.11594	0.038998	0.321437	1060	1	-7.0827	0.88406	0.961	1	7823	0	-7.0827
HTATSF1	chrX:136510904-136510906	+	387	S	Phosphoserine	TCT	chrX	1139	1	0.11594	0.038998	0.321437	1061	1	-7.0827	0.88406	0.961	1	7824	0	-7.0827
PHRF1	chr11:608046-608048	+	864	S	Phosphoserine	TCC	chr11	935	1	0.11594	0.038998	0.321437	1062	1	-7.0827	0.88406	0.961	1	7825	0	-7.0827
ZNF280D	chr15:56631714-56631716	-	908	S	Phosphoserine	TCT	chr15	766	1	0.11594	0.038998	0.321437	1063	1	-7.0827	0.88406	0.961	1	7826	0	-7.0827
SSFA2	chr2:181902449-181902451	+	466	S	Phosphoserine	TCC	chr2	1746	1	0.11594	0.038998	0.321437	1064	1	-7.0827	0.88406	0.961	1	7827	0	-7.0827
TTF2	chr1:117091386-117091388	+	883	S	Phosphoserine	AGC	chr1	153	1	0.11594	0.038998	0.321437	1065	1	-7.0827	0.88406	0.961	1	7828	0	-7.0827
IGFBP1	chr7:45890664-45890666	+	156	S	Phosphoserine	AGT	chr7	6626	1	0.11648	0.040226	0.321437	1066	1	-4.4371	0.88352	0.95977	1	7820	0	-4.4371
RHBDF2	chr17:76479822-76479824	-	90	S	Phosphoserine	AGC	chr17	80	1	0.11707	0.040226	0.321437	1067	1	-7.2216	0.88293	0.95977	1	7810	0	-7.2216
MAF1	chr8:144105987-144105989	+	68	S	Phosphoserine	AGC	chr8	525	1	0.11707	0.040226	0.321437	1068	1	-7.2216	0.88293	0.95977	1	7811	0	-7.2216
TPPP	chr5:677956-677958	-	35	S	Phosphoserine	TCG	chr5	424	1	0.11707	0.040226	0.321437	1069	1	-7.2216	0.88293	0.95977	1	7812	0	-7.2216
SLAIN2	chr4:48379746-48379748	+	254	S	Phosphoserine	AGT	chr4	7597	1	0.11707	0.040226	0.321437	1070	1	-7.2216	0.88293	0.95977	1	7813	0	-7.2216
CACNB2	chr10:18506529-18506531	+	218	S	Phosphoserine	TCA	chr10	7372	1	0.11707	0.040226	0.321437	1071	1	-7.2216	0.88293	0.95977	1	7814	0	-7.2216
GRIN1	chr9:137165264-137165266	+	890	S	Phosphoserine	AGC	chr9	884	1	0.11707	0.040226	0.321437	1072	1	-7.2216	0.88293	0.95977	1	7815	0	-7.2216
CCNH	chr5:87395065-87395067	-	304	S	Phosphoserine	TCA	chr5	1368	1	0.11707	0.040226	0.321437	1073	1	-7.2216	0.88293	0.95977	1	7816	0	-7.2216
ZMYND8	chr20:47276339-47276341	-	465	S	Phosphoserine	TCC	chr20	7590	1	0.11707	0.040226	0.321437	1074	1	-7.2216	0.88293	0.95977	1	7817	0	-7.2216
SETD2	chr3:47120952-47120954	-	1228	S	Phosphoserine	AGT	chr3	1011	1	0.11707	0.040226	0.321437	1075	1	-7.2216	0.88293	0.95977	1	7818	0	-7.2216
TNS3	chr7:47369098-47369100	-	516	S	Phosphoserine	AGC	chr7	1403	1	0.11707	0.040226	0.321437	1076	1	-7.2216	0.88293	0.95977	1	7819	0	-7.2216
BRD4	chr19:15239726-15239728	-	1126	S	Phosphoserine	AGC	chr19	2006	1	0.1182	0.040226	0.321437	1077	1	-7.0747	0.8818	0.95977	1	7799	0	-7.0747
CLINT1	chr5:157813091-157813093	-	163	S	Phosphoserine	TCC	chr5	1510	1	0.1182	0.040226	0.321437	1078	1	-7.0747	0.8818	0.95977	1	7800	0	-7.0747
RNF219	chr13:78615604-78615606	-	719	S	Phosphoserine	AGC	chr13	4493	1	0.1182	0.040226	0.321437	1079	1	-7.0747	0.8818	0.95977	1	7801	0	-7.0747
MAP3K6	chr1:27356727-27356729	-	1129	S	Phosphoserine	TCA	chr1	981	1	0.1182	0.040226	0.321437	1080	1	-7.0747	0.8818	0.95977	1	7802	0	-7.0747
CLTC	chr17:59685101-59685103	+	1494	S	Phosphoserine	TCG	chr17	3292	1	0.1182	0.040226	0.321437	1081	1	-7.0747	0.8818	0.95977	1	7803	0	-7.0747
OBSCN	chr1:228319021-228319023	+	4757	S	Phosphoserine	TCC	chr1	233	1	0.1182	0.040226	0.321437	1082	1	-7.0747	0.8818	0.95977	1	7804	0	-7.0747
SPN	chr16:29664779-29664781	+	351	S	Phosphoserine	TCT	chr16	726	1	0.1182	0.040226	0.321437	1083	1	-7.0747	0.8818	0.95977	1	7805	0	-7.0747
MISP	chr19:758129-758131	+	395	S	Phosphoserine	TCA	chr19	1621	1	0.1182	0.040226	0.321437	1084	1	-7.0747	0.8818	0.95977	1	7806	0	-7.0747
TCOF1	chr5:150392758-150392760	+	1190	S	Phosphoserine	TCC	chr5	7528	1	0.1182	0.040226	0.321437	1085	1	-7.0747	0.8818	0.95977	1	7807	0	-7.0747
CBX5	chr12:54257618-54257620	-	11	S	Phosphoserine	AGT	chr12	252	1	0.1182	0.040226	0.321437	1086	1	-7.0747	0.8818	0.95977	1	7808	0	-7.0747
NSD1	chr5:177294473-177294475	+	2369	S	Phosphoserine	AGC	chr5	5154	1	0.1182	0.040226	0.321437	1087	1	-7.0747	0.8818	0.95977	1	7809	0	-7.0747
PHACTR2	chr6:143712048-143712050	+	16	S	Phosphoserine	TCA	chr6	822	1	0.11939	0.040226	0.321437	1088	1	-7.2157	0.88061	0.95977	1	7788	0	-7.2157
PPP1R14A	chr19:38256226-38256228	-	38	T	Phosphothreonine	ACC	chr19	3627	1	0.11939	0.040226	0.321437	1089	1	-7.2157	0.88061	0.95977	1	7789	0	-7.2157
UCK2	chr1:165907797-165907799	+	254	S	Phosphoserine	TCG	chr1	780	1	0.11939	0.040226	0.321437	1090	1	-7.2157	0.88061	0.95977	1	7790	0	-7.2157
RNF168	chr3:196502964-196502966	-	70	S	Phosphoserine	TCT	chr3	819	1	0.11939	0.040226	0.321437	1091	1	-7.2157	0.88061	0.95977	1	7791	0	-7.2157
C15orf39	chr15:75210958-75210960	+	996	S	Phosphoserine	AGC	chr15	603	1	0.11939	0.040226	0.321437	1092	1	-7.2157	0.88061	0.95977	1	7792	0	-7.2157
E2F7	chr12:77025603-77025605	-	840	S	Phosphoserine	TCC	chr12	304	1	0.11939	0.040226	0.321437	1093	1	-7.2157	0.88061	0.95977	1	7793	0	-7.2157
PER1	chr17:8150122-8150124	-	126	S	Phosphoserine	AGT	chr17	8574	1	0.11939	0.040226	0.321437	1094	1	-7.2157	0.88061	0.95977	1	7794	0	-7.2157
PACSIN2	chr22:42882271-42882273	-	273	S	Phosphoserine	AGC	chr22	740	1	0.11939	0.040226	0.321437	1095	1	-7.2157	0.88061	0.95977	1	7795	0	-7.2157
DENND4C	chr9:19328118-19328120	+	737	S	Phosphoserine	AGC	chr9	7600	1	0.11939	0.040226	0.321437	1096	1	-7.2157	0.88061	0.95977	1	7796	0	-7.2157
TICRR	chr15:89624760-89624762	+	1484	S	Phosphoserine	TCA	chr15	2096	1	0.11939	0.040226	0.321437	1097	1	-7.2157	0.88061	0.95977	1	7797	0	-7.2157
PPP1R13L	chr19:45396927-45396929	-	110	S	Phosphoserine	AGC	chr19	218	1	0.11939	0.040226	0.321437	1098	1	-7.2157	0.88061	0.95977	1	7798	0	-7.2157
VASP	chr19:45517793-45517795	+	46	S	Phosphoserine	TCC	chr19	8722	1	0.12003	0.040226	0.321437	1099	1	-5.0109	0.87997	0.95977	1	7787	0	-5.0109
IKBKB	chr8:42326072-42326074	+	697	S	Phosphoserine	AGC	chr8	641	1	0.12014	0.040226	0.321437	1100	1	-3.5708	0.87986	0.95977	1	7786	0	-3.5708
PRRC2C	chr1:171537376-171537378	+	801	S	Phosphoserine	TCT	chr1	4232	1	0.12025	0.040226	0.321437	1101	1	-6.1829	0.87975	0.95977	1	7785	0	-6.1829
PTDSS1	chr8:96331032-96331034	+	417	S	Phosphoserine	TCG	chr8	273	1	0.12062	0.040226	0.321437	1102	1	-7.0694	0.87938	0.95977	1	7779	0	-7.0694
ANKRD34C	chr15:79294185-79294187	+	301	S	Phosphoserine	AGT	chr15	1060	1	0.12062	0.040226	0.321437	1103	1	-7.0694	0.87938	0.95977	1	7780	0	-7.0694
EEF2K	chr16:22264848-22264850	+	470	S	Phosphoserine	TCT	chr16	7793	1	0.12062	0.040226	0.321437	1104	1	-7.0694	0.87938	0.95977	1	7781	0	-7.0694
CEP350	chr1:180094170-180094172	+	2689	T	Phosphothreonine	ACC	chr1	5349	1	0.12062	0.040226	0.321437	1105	1	-7.0694	0.87938	0.95977	1	7782	0	-7.0694
SYNM	chr15:99131505-99131507	+	1049	S	Phosphoserine	AGC	chr15	1919	1	0.12062	0.040226	0.321437	1106	1	-7.0694	0.87938	0.95977	1	7783	0	-7.0694
CHD7	chr8:60853434-60853436	+	2237	S	Phosphoserine	TCC	chr8	5897	1	0.12062	0.040226	0.321437	1107	1	-7.0694	0.87938	0.95977	1	7784	0	-7.0694
UTF1	chr10:133230349-133230351	+	21	S	Phosphoserine	AGC	chr10	1646	1	0.121	0.040226	0.321437	1108	1	-6.2757	0.879	0.95977	1	7778	0	-6.2757
ACAP2	chr3:195294732-195294734	-	584	S	Phosphoserine	AGT	chr3	650	1	0.12111	0.040226	0.321437	1109	1	-5.5485	0.87889	0.95977	1	7777	0	-5.5485
KDM3B	chr5:138420765-138420767	+	1259	S	Phosphoserine	TCG	chr5	4089	1	0.12208	0.040227	0.321437	1110	1	-7.0684	0.87792	0.95977	1	7760	0	-7.0684
SRGAP2	chr1:206461283-206461285	+	1027	S	Phosphoserine	TCT	chr1	7109	1	0.12208	0.040227	0.321437	1111	1	-7.0684	0.87792	0.95977	1	7761	0	-7.0684
PRPF4B	chr6:4031941-4031943	+	142	S	Phosphoserine	TCT	chr6	202	1	0.12208	0.040227	0.321437	1112	1	-7.0684	0.87792	0.95977	1	7762	0	-7.0684
OSBPL8	chr12:76390561-76390563	-	342	S	Phosphoserine	TCT	chr12	8866	1	0.12208	0.040227	0.321437	1113	1	-7.0684	0.87792	0.95977	1	7763	0	-7.0684
FTCD	chr21:46145519-46145521	-	386	S	Phosphoserine	TCC	chr21	1527	1	0.12208	0.040227	0.321437	1114	1	-7.0684	0.87792	0.95977	1	7764	0	-7.0684
SAFB	chr19:5657286-5657288	+	601	S	Phosphoserine	TCC	chr19	9	1	0.12208	0.040227	0.321437	1115	1	-7.0684	0.87792	0.95977	1	7765	0	-7.0684
SLC9A3R1	chr17:74768228-74768230	+	294	S	Phosphoserine	AGC	chr17	868	1	0.12208	0.040227	0.321437	1116	1	-7.0684	0.87792	0.95977	1	7766	0	-7.0684
ATP6V0A1	chr17:42483069-42483071	+	250	T	Phosphothreonine	ACA	chr17	1602	1	0.12208	0.040227	0.321437	1117	1	-7.0684	0.87792	0.95977	1	7767	0	-7.0684
SYNPO	chr5:150649116-150649118	+	525	S	Phosphoserine	AGC	chr5	148	1	0.12208	0.040227	0.321437	1118	1	-7.0684	0.87792	0.95977	1	7768	0	-7.0684
GRK6	chr5:177440745-177440747	+	484	S	Phosphoserine	TCT	chr5	1057	1	0.12208	0.040227	0.321437	1119	1	-7.0684	0.87792	0.95977	1	7769	0	-7.0684
KIAA1033	chr12:105166869-105166871	+	1154	T	Phosphothreonine	ACT	chr12	502	1	0.12208	0.040227	0.321437	1120	1	-7.0684	0.87792	0.95977	1	7770	0	-7.0684
NUMA1	chr11:72006225-72006227	-	1834	S	Phosphoserine	TCG	chr11	1970	1	0.12208	0.040227	0.321437	1121	1	-7.0684	0.87792	0.95977	1	7771	0	-7.0684
SLCO2B1	chr11:75172549-75172551	+	318	T	Phosphothreonine	ACA	chr11	28	1	0.12208	0.040227	0.321437	1122	1	-7.0684	0.87792	0.95977	1	7772	0	-7.0684
STIM2	chr4:27022673-27022675	+	640	S	Phosphoserine	TCG	chr4	196	1	0.12208	0.040227	0.321437	1123	1	-7.0684	0.87792	0.95977	1	7773	0	-7.0684
DCP2	chr5:113003961-113003963	+	276	S	Phosphoserine	AGT	chr5	168	1	0.12208	0.040227	0.321437	1124	1	-7.0684	0.87792	0.95977	1	7774	0	-7.0684
DNMT3B	chr20:32787380-32787382	+	195	S	Phosphoserine	AGC	chr20	1883	1	0.12208	0.040227	0.321437	1125	1	-7.0684	0.87792	0.95977	1	7775	0	-7.0684
HSPB1	chr7:76302905-76302907	+	65	S	Phosphoserine	AGC	chr7	8821	1	0.12208	0.040227	0.321437	1126	1	-7.0684	0.87792	0.95977	1	7776	0	-7.0684
SORBS1	chr10:95414527-95414529	-	259	S	Phosphoserine	TCG	chr10	1055	1	0.12305	0.040227	0.321437	1127	1	-6.0893	0.87695	0.95977	1	7759	0	-6.0893
PEPD	chr19:33489998-33490000	-	167	S	Phosphoserine	AGC	chr19	8087	1	0.12326	0.040227	0.321437	1128	1	-7.2095	0.87674	0.95977	1	7756	0	-7.2095
GPATCH8	chr17:44400604-44400606	-	491	S	Phosphoserine	AGT	chr17	496	1	0.12326	0.040227	0.321437	1129	1	-7.2095	0.87674	0.95977	1	7757	0	-7.2095
MRPS28	chr8:80003175-80003177	-	73	S	Phosphoserine	TCT	chr8	1699	1	0.12326	0.040227	0.321437	1130	1	-7.2095	0.87674	0.95977	1	7758	0	-7.2095
SMTN	chr22:31091092-31091094	+	357	S	Phosphoserine	AGT	chr22	8223	1	0.12348	0.040227	0.321437	1131	1	-3.7023	0.87652	0.95977	1	7755	0	-3.7023
NAA10	chrX:153930080-153930082	-	205	S	Phosphoserine	AGT	chrX	376	1	0.12434	0.040227	0.321437	1132	1	-7.2083	0.87566	0.95977	1	7740	0	-7.2083
HSPB8	chr12:119179481-119179483	+	57	S	Phosphoserine	TCC	chr12	577	1	0.12434	0.040227	0.321437	1133	1	-7.2083	0.87566	0.95977	1	7741	0	-7.2083
FOXP4	chr6:41565914-41565916	+	52	S	Phosphoserine	AGC	chr6	1820	1	0.12434	0.040227	0.321437	1134	1	-7.2083	0.87566	0.95977	1	7742	0	-7.2083
ARFGAP3	chr22:42807110-42807112	-	458	S	Phosphoserine	TCG	chr22	429	1	0.12434	0.040227	0.321437	1135	1	-7.2083	0.87566	0.95977	1	7743	0	-7.2083
C11orf96	chr11:43943256-43943258	+	431	S	Phosphoserine	TCC	chr11	1184	1	0.12434	0.040227	0.321437	1136	1	-7.2083	0.87566	0.95977	1	7744	0	-7.2083
TFAP4	chr16:4261935-4261937	-	123	S	Phosphoserine	TCG	chr16	1892	1	0.12434	0.040227	0.321437	1137	1	-7.2083	0.87566	0.95977	1	7745	0	-7.2083
BOD1L1	chr4:13600291-13600293	-	2203	S	Phosphoserine	AGT	chr4	7095	1	0.12434	0.040227	0.321437	1138	1	-7.2083	0.87566	0.95977	1	7746	0	-7.2083
NUP210	chr3:13317723-13317725	-	1874	S	Phosphoserine	AGC	chr3	1214	1	0.12434	0.040227	0.321437	1139	1	-7.2083	0.87566	0.95977	1	7747	0	-7.2083
ODF2	chr9:128473679-128473681	+	261	S	Phosphoserine	AGC	chr9	1530	1	0.12434	0.040227	0.321437	1140	1	-7.2083	0.87566	0.95977	1	7748	0	-7.2083
MIS18BP1	chr14:45246882-45246884	-	135	S	Phosphoserine	AGT	chr14	4860	1	0.12434	0.040227	0.321437	1141	1	-7.2083	0.87566	0.95977	1	7749	0	-7.2083
SHROOM3	chr4:76741378-76741380	+	1069	S	Phosphoserine	TCC	chr4	903	1	0.12434	0.040227	0.321437	1142	1	-7.2083	0.87566	0.95977	1	7750	0	-7.2083
PROX1	chr1:213998075-213998077	+	514	S	Phosphoserine	TCC	chr1	3538	1	0.12434	0.040227	0.321437	1143	1	-7.2083	0.87566	0.95977	1	7751	0	-7.2083
SPTAN1	chr9:128591591-128591593	+	1041	S	Phosphoserine	AGC	chr9	2000	1	0.12434	0.040227	0.321437	1144	1	-7.2083	0.87566	0.95977	1	7752	0	-7.2083
TNKS1BP1	chr11:57301822-57301824	-	1652	S	Phosphoserine	AGC	chr11	6831	1	0.12434	0.040227	0.321437	1145	1	-7.2083	0.87566	0.95977	1	7753	0	-7.2083
DCP1A	chr3:53288167-53288169	-	522	S	Phosphoserine	AGC	chr3	1662	1	0.12434	0.040227	0.321437	1146	1	-7.2083	0.87566	0.95977	1	7754	0	-7.2083
NDRG3	chr20:36653565-36653567	-	361	S	Phosphoserine	TCC	chr20	2669	1	0.1252	0.040227	0.321437	1147	1	-5.5451	0.8748	0.95977	1	7739	0	-5.5451
GLCCI1	chr7:8003979-8003981	+	177	T	Phosphothreonine	ACA	chr7	137	1	0.12531	0.040227	0.321437	1148	1	-4.4216	0.87469	0.95977	1	7738	0	-4.4216
S1PR5	chr19:10513869-10513871	-	381	S	Phosphoserine	AGC	chr19	4800	1	0.12542	0.040227	0.321437	1149	1	-5.3281	0.87458	0.95977	1	7737	0	-5.3281
ATF7IP	chr12:14425401-14425403	+	496	S	Phosphoserine	TCT	chr12	1842	1	0.12617	0.040227	0.321437	1150	1	-7.0581	0.87383	0.95977	1	7724	0	-7.0581
MTOR	chr1:11112880-11112882	-	2446	T	Phosphothreonine	ACG	chr1	837	1	0.12617	0.040227	0.321437	1151	1	-7.0581	0.87383	0.95977	1	7725	0	-7.0581
METTL16	chr17:2420270-2420272	-	463	T	Phosphothreonine	ACG	chr17	1257	1	0.12617	0.040227	0.321437	1152	1	-7.0581	0.87383	0.95977	1	7726	0	-7.0581
DSN1	chr20:36770901-36770903	-	109	S	Phosphoserine	TCG	chr20	7476	1	0.12617	0.040227	0.321437	1153	1	-7.0581	0.87383	0.95977	1	7727	0	-7.0581
LCP1	chr13:46148361-46148363	-	323	S	Phosphoserine	TCA	chr13	1063	1	0.12617	0.040227	0.321437	1154	1	-7.0581	0.87383	0.95977	1	7728	0	-7.0581
DOCK10	chr2:224801989-224801991	-	1440	T	Phosphothreonine	ACT	chr2	404	1	0.12617	0.040227	0.321437	1155	1	-7.0581	0.87383	0.95977	1	7729	0	-7.0581
LY75	chr2:159805104-159805106	-	1703	S	Phosphoserine	TCA	chr2	6557	1	0.12617	0.040227	0.321437	1156	1	-7.0581	0.87383	0.95977	1	7730	0	-7.0581
LIMD1	chr3:45595594-45595596	+	239	S	Phosphoserine	TCT	chr3	342	1	0.12617	0.040227	0.321437	1157	1	-7.0581	0.87383	0.95977	1	7731	0	-7.0581
ATP7A	chrX:78046445-78046447	+	1460	S	Phosphoserine	AGC	chrX	6465	1	0.12617	0.040227	0.321437	1158	1	-7.0581	0.87383	0.95977	1	7732	0	-7.0581
EIF1	chr17:41689063-41689065	+	9	S	Phosphoserine	TCT	chr17	1979	1	0.12617	0.040227	0.321437	1159	1	-7.0581	0.87383	0.95977	1	7733	0	-7.0581
CACNA1E	chr1:181483784-181483786	+	14	S	Phosphoserine	TCC	chr1	1216	1	0.12617	0.040227	0.321437	1160	1	-7.0581	0.87383	0.95977	1	7734	0	-7.0581
FUNDC2	chrX:155033426-155033428	+	53	S	Phosphoserine	TCA	chrX	2645	1	0.12617	0.040227	0.321437	1161	1	-7.0581	0.87383	0.95977	1	7735	0	-7.0581
RASAL3	chr19:15458634-15458636	-	228	S	Phosphoserine	TCT	chr19	1591	1	0.12617	0.040227	0.321437	1162	1	-7.0581	0.87383	0.95977	1	7736	0	-7.0581
ANXA6	chr5:151140223-151140225	-	13	S	Phosphoserine	TCC	chr5	1295	1	0.1273	0.041438	0.324861	1163	1	-7.2007	0.8727	0.95856	1	7717	0	-7.2007
KRT13	chr17:41505428-41505430	-	41	S	Phosphoserine	TCA	chr17	169	1	0.1273	0.041438	0.324861	1164	1	-7.2007	0.8727	0.95856	1	7718	0	-7.2007
ARHGAP19	chr10:97235235-97235237	-	422	S	Phosphoserine	TCC	chr10	1570	1	0.1273	0.041438	0.324861	1165	1	-7.2007	0.8727	0.95856	1	7719	0	-7.2007
FAM65C	chr20:50602567-50602569	-	384	S	Phosphoserine	TCT	chr20	1972	1	0.1273	0.041438	0.324861	1166	1	-7.2007	0.8727	0.95856	1	7720	0	-7.2007
PPP1R13L	chr19:45395866-45395868	-	308	T	Phosphothreonine	ACC	chr19	1516	1	0.1273	0.041438	0.324861	1167	1	-7.2007	0.8727	0.95856	1	7721	0	-7.2007
LRPAP1	chr4:3532263-3532265	-	50	S	Phosphoserine	TCC	chr4	7711	1	0.1273	0.041438	0.324861	1168	1	-7.2007	0.8727	0.95856	1	7722	0	-7.2007
SLC29A3	chr10:71322815-71322817	+	21	S	Phosphoserine	AGC	chr10	201	1	0.1273	0.041438	0.324861	1169	1	-7.2007	0.8727	0.95856	1	7723	0	-7.2007
EPS15L1	chr19:16425098-16425100	-	259	S	Phosphoserine	AGC	chr19	2875	1	0.12816	0.042649	0.324861	1170	1	-7.0559	0.87184	0.95735	1	7709	0	-7.0559
BYSL	chr6:41927397-41927399	+	98	S	Phosphoserine	TCA	chr6	285	1	0.12816	0.042649	0.324861	1171	1	-7.0559	0.87184	0.95735	1	7710	0	-7.0559
SMAP2	chr1:40416185-40416187	+	231	S	Phosphoserine	TCC	chr1	4336	1	0.12816	0.042649	0.324861	1172	1	-7.0559	0.87184	0.95735	1	7711	0	-7.0559
SUN2	chr22:38750992-38750994	-	110	S	Phosphoserine	TCA	chr22	7212	1	0.12816	0.042649	0.324861	1173	1	-7.0559	0.87184	0.95735	1	7712	0	-7.0559
SPEG	chr2:219489863-219489865	+	2949	S	Phosphoserine	TCT	chr2	4032	1	0.12816	0.042649	0.324861	1174	1	-7.0559	0.87184	0.95735	1	7713	0	-7.0559
CTNND1	chr11:57796946-57796948	+	304	T	Phosphothreonine	ACT	chr11	973	1	0.12816	0.042649	0.324861	1175	1	-7.0559	0.87184	0.95735	1	7714	0	-7.0559
L3MBTL2	chr22:41230198-41230200	+	689	S	Phosphoserine	AGT	chr22	4012	1	0.12816	0.042649	0.324861	1176	1	-7.0559	0.87184	0.95735	1	7715	0	-7.0559
TGFB1I1	chr16:31477397-31477399	+	403	S	Phosphoserine	TCG	chr16	799	1	0.12816	0.042649	0.324861	1177	1	-7.0559	0.87184	0.95735	1	7716	0	-7.0559
TNNT1	chr19:55147152-55147154	-	2	S	Phosphoserine	TCG	chr19	441	1	0.12892	0.042649	0.324861	1178	1	-7.1973	0.87108	0.95735	1	7703	0	-7.1973
GPSM3	chr6:32191868-32191870	-	62	T	Phosphothreonine	ACT	chr6	5718	1	0.12892	0.042649	0.324861	1179	1	-7.1973	0.87108	0.95735	1	7704	0	-7.1973
FOXO1	chr13:40666141-40666143	-	24	T	Phosphothreonine	ACC	chr13	1	1	0.12892	0.042649	0.324861	1180	1	-7.1973	0.87108	0.95735	1	7705	0	-7.1973
KMT2D	chr12:49049778-49049780	-	1270	S	Phosphoserine	TCA	chr12	1926	1	0.12892	0.042649	0.324861	1181	1	-7.1973	0.87108	0.95735	1	7706	0	-7.1973
GNPAT	chr1:231241427-231241429	+	17	S	Phosphoserine	AGT	chr1	907	1	0.12892	0.042649	0.324861	1182	1	-7.1973	0.87108	0.95735	1	7707	0	-7.1973
KIAA1958	chr9:112574369-112574371	+	97	S	Phosphoserine	AGC	chr9	179	1	0.12892	0.042649	0.324861	1183	1	-7.1973	0.87108	0.95735	1	7708	0	-7.1973
MFGE8	chr15:88909871-88909873	-	42	S	Phosphoserine	TCC	chr15	1957	1	0.12929	0.042649	0.324861	1184	1	-2.1956	0.87071	0.95735	1	7702	0	-2.1956
CDCA2	chr8:25507595-25507597	+	977	S	Phosphoserine	AGC	chr8	4154	1	0.1294	0.042649	0.324861	1185	1	-2.6066	0.8706	0.95735	1	7701	0	-2.6066
CHD4	chr12:6599971-6599973	-	428	S	Phosphoserine	TCG	chr12	870	1	0.12951	0.042649	0.324861	1186	1	-1.4661	0.87049	0.95735	1	7700	0	-1.4661
WFS1	chr4:6277549-6277551	+	32	S	Phosphoserine	TCG	chr4	413	1	0.12962	0.042649	0.324861	1187	1	-3.7485	0.87038	0.95735	1	7699	0	-3.7485
PI4K2A	chr10:97673686-97673688	+	462	S	Phosphoserine	AGC	chr10	504	1	0.13053	0.04265	0.324861	1188	1	-7.0423	0.86947	0.95735	1	7683	0	-7.0423
HABP4	chr9:96488212-96488214	+	375	T	Phosphothreonine	ACC	chr9	3001	1	0.13053	0.04265	0.324861	1189	1	-7.0423	0.86947	0.95735	1	7684	0	-7.0423
WHSC1	chr4:1918477-1918479	+	422	T	Phosphothreonine	ACT	chr4	598	1	0.13053	0.04265	0.324861	1190	1	-7.0423	0.86947	0.95735	1	7685	0	-7.0423
ERF	chr19:42248819-42248821	-	431	S	Phosphoserine	TCG	chr19	5800	1	0.13053	0.04265	0.324861	1191	1	-7.0423	0.86947	0.95735	1	7686	0	-7.0423
SLAIN2	chr4:48369898-48369900	+	147	S	Phosphoserine	AGT	chr4	5840	1	0.13053	0.04265	0.324861	1192	1	-7.0423	0.86947	0.95735	1	7687	0	-7.0423
AKAP11	chr13:42300043-42300045	+	433	S	Phosphoserine	TCT	chr13	984	1	0.13053	0.04265	0.324861	1193	1	-7.0423	0.86947	0.95735	1	7688	0	-7.0423
IRS2	chr13:109784959-109784961	-	365	S	Phosphoserine	AGC	chr13	1004	1	0.13053	0.04265	0.324861	1194	1	-7.0423	0.86947	0.95735	1	7689	0	-7.0423
ZC3H12A	chr1:37483123-37483125	+	438	S	Phosphoserine	TCG	chr1	1358	1	0.13053	0.04265	0.324861	1195	1	-7.0423	0.86947	0.95735	1	7690	0	-7.0423
C7orf50	chr7:1010096-1010098	-	59	S	Phosphoserine	TCC	chr7	4092	1	0.13053	0.04265	0.324861	1196	1	-7.0423	0.86947	0.95735	1	7691	0	-7.0423
UBXN2B	chr8:58416931-58416933	+	56	S	Phosphoserine	AGC	chr8	1365	1	0.13053	0.04265	0.324861	1197	1	-7.0423	0.86947	0.95735	1	7692	0	-7.0423
LUC7L	chr16:189306-189308	-	336	S	Phosphoserine	TCC	chr16	1439	1	0.13053	0.04265	0.324861	1198	1	-7.0423	0.86947	0.95735	1	7693	0	-7.0423
PIAS3	chr1:145850854-145850856	-	455	S	Phosphoserine	TCA	chr1	432	1	0.13053	0.04265	0.324861	1199	1	-7.0423	0.86947	0.95735	1	7694	0	-7.0423
ADCY8	chr8:130903841-130903843	-	614	S	Phosphoserine	AGT	chr8	254	1	0.13053	0.04265	0.324861	1200	1	-7.0423	0.86947	0.95735	1	7695	0	-7.0423
SART1	chr11:65976695-65976697	+	596	S	Phosphoserine	TCC	chr11	6441	1	0.13053	0.04265	0.324861	1201	1	-7.0423	0.86947	0.95735	1	7696	0	-7.0423
CMSS1	chr3:100146978-100146980	+	24	S	Phosphoserine	TCA	chr3	284	1	0.13053	0.04265	0.324861	1202	1	-7.0423	0.86947	0.95735	1	7697	0	-7.0423
YIPF6	chrX:68499085-68499087	+	7	S	Phosphoserine	TCT	chrX	1888	1	0.13053	0.04265	0.324861	1203	1	-7.0423	0.86947	0.95735	1	7698	0	-7.0423
GSE1	chr16:85663539-85663541	+	857	S	Phosphoserine	AGT	chr16	3324	1	0.13145	0.04265	0.324861	1204	1	-5.1402	0.86855	0.95735	1	7682	0	-5.1402
AHDC1	chr1:27547913-27547915	-	1401	T	Phosphothreonine	ACC	chr1	1411	1	0.13231	0.04265	0.324861	1205	1	-7.0414	0.86769	0.95735	1	7667	0	-7.0414
DCLK2	chr4:150079208-150079210	+	61	T	Phosphothreonine	ACC	chr4	1244	1	0.13231	0.04265	0.324861	1206	1	-7.0414	0.86769	0.95735	1	7668	0	-7.0414
SRRT	chr7:100886265-100886267	+	493	S	Phosphoserine	AGC	chr7	878	1	0.13231	0.04265	0.324861	1207	1	-7.0414	0.86769	0.95735	1	7669	0	-7.0414
CBX5	chr12:54257615-54257617	-	12	S	Phosphoserine	TCT	chr12	7074	1	0.13231	0.04265	0.324861	1208	1	-7.0414	0.86769	0.95735	1	7670	0	-7.0414
GPS1	chr17:82057053-82057055	+	468	S	Phosphoserine	TCC	chr17	7998	1	0.13231	0.04265	0.324861	1209	1	-7.0414	0.86769	0.95735	1	7671	0	-7.0414
DCP2	chr5:113003985-113003987	+	284	S	Phosphoserine	TCT	chr5	528	1	0.13231	0.04265	0.324861	1210	1	-7.0414	0.86769	0.95735	1	7672	0	-7.0414
CACNA1S	chr1:201044400-201044402	-	1575	S	Phosphoserine	TCA	chr1	1808	1	0.13231	0.04265	0.324861	1211	1	-7.0414	0.86769	0.95735	1	7673	0	-7.0414
LRRFIP1	chr2:237692501-237692503	+	16	S	Phosphoserine	AGC	chr2	1412	1	0.13231	0.04265	0.324861	1212	1	-7.0414	0.86769	0.95735	1	7674	0	-7.0414
SALL2	chr14:21523322-21523324	-	802	S	Phosphoserine	TCA	chr14	1357	1	0.13231	0.04265	0.324861	1213	1	-7.0414	0.86769	0.95735	1	7675	0	-7.0414
LATS2	chr13:20988943-20988945	-	279	T	Phosphothreonine	ACG	chr13	567	1	0.13231	0.04265	0.324861	1214	1	-7.0414	0.86769	0.95735	1	7676	0	-7.0414
RNF213	chr17:80345152-80345154	+	2273	S	Phosphoserine	AGC	chr17	777	1	0.13231	0.04265	0.324861	1215	1	-7.0414	0.86769	0.95735	1	7677	0	-7.0414
PPFIA4	chr1:203056375-203056377	+	681	S	Phosphoserine	TCG	chr1	200	1	0.13231	0.04265	0.324861	1216	1	-7.0414	0.86769	0.95735	1	7678	0	-7.0414
DENND4C	chr9:19346670-19346672	+	1252	S	Phosphoserine	AGT	chr9	4917	1	0.13231	0.04265	0.324861	1217	1	-7.0414	0.86769	0.95735	1	7679	0	-7.0414
WDR44	chrX:118406901-118406903	+	470	S	Phosphoserine	TCA	chrX	247	1	0.13231	0.04265	0.324861	1218	1	-7.0414	0.86769	0.95735	1	7680	0	-7.0414
SUMO1	chr2:202238446-202238448	-	2	S	Phosphoserine	TCT	chr2	1464	1	0.13231	0.04265	0.324861	1219	1	-7.0414	0.86769	0.95735	1	7681	0	-7.0414
DLGAP2	chr8:1697285-1697287	+	978	S	Phosphoserine	TCC	chr8	1652	1	0.1336	0.043906	0.332248	1220	1	-7.1855	0.8664	0.95609	1	7659	0	-7.1855
SLC16A1	chr1:112913996-112913998	-	466	T	Phosphothreonine	ACC	chr1	5032	1	0.1336	0.043906	0.332248	1221	1	-7.1855	0.8664	0.95609	1	7660	0	-7.1855
EHD2	chr19:47741208-47741210	+	470	S	Phosphoserine	TCC	chr19	4587	1	0.1336	0.043906	0.332248	1222	1	-7.1855	0.8664	0.95609	1	7661	0	-7.1855
SLC20A2	chr8:42439616-42439618	-	256	S	Phosphoserine	TCT	chr8	712	1	0.1336	0.043906	0.332248	1223	1	-7.1855	0.8664	0.95609	1	7662	0	-7.1855
MPLKIP	chr7:40134352-40134354	-	72	S	Phosphoserine	AGC	chr7	1388	1	0.1336	0.043906	0.332248	1224	1	-7.1855	0.8664	0.95609	1	7663	0	-7.1855
ANKRD52	chr12:56243289-56243291	-	1028	S	Phosphoserine	AGT	chr12	2602	1	0.1336	0.043906	0.332248	1225	1	-7.1855	0.8664	0.95609	1	7664	0	-7.1855
COASY	chr17:42563169-42563171	+	183	S	Phosphoserine	TCT	chr17	880	1	0.1336	0.043906	0.332248	1226	1	-7.1855	0.8664	0.95609	1	7665	0	-7.1855
CTNNA2	chr2:80581730-80581732	+	640	S	Phosphoserine	TCT	chr2	101	1	0.1336	0.043906	0.332248	1227	1	-7.1855	0.8664	0.95609	1	7666	0	-7.1855
HCK	chr20:32083965-32083967	+	202	T	Phosphothreonine	ACC	chr20	1301	1	0.13463	0.045162	0.338452	1228	1	-7.185	0.86537	0.95484	1	7649	0	-7.185
EDC4	chr16:67880196-67880198	+	693	T	Phosphothreonine	ACT	chr16	461	1	0.13463	0.045162	0.338452	1229	1	-7.185	0.86537	0.95484	1	7650	0	-7.185
PLEKHO2	chr15:64864905-64864907	+	164	S	Phosphoserine	AGT	chr15	769	1	0.13463	0.045162	0.338452	1230	1	-7.185	0.86537	0.95484	1	7651	0	-7.185
VAT1L	chr16:77977612-77977614	+	393	T	Phosphothreonine	ACA	chr16	999	1	0.13463	0.045162	0.338452	1231	1	-7.185	0.86537	0.95484	1	7652	0	-7.185
UBXN1	chr11:62676847-62676849	-	270	S	Phosphoserine	TCA	chr11	1054	1	0.13463	0.045162	0.338452	1232	1	-7.185	0.86537	0.95484	1	7653	0	-7.185
CARD9	chr9:136366807-136366809	-	450	S	Phosphoserine	TCA	chr9	78	1	0.13463	0.045162	0.338452	1233	1	-7.185	0.86537	0.95484	1	7654	0	-7.185
RRBP1	chr20:17660013-17660015	-	165	S	Phosphoserine	TCG	chr20	3792	1	0.13463	0.045162	0.338452	1234	1	-7.185	0.86537	0.95484	1	7655	0	-7.185
DNAJC21	chr5:34938961-34938963	+	283	S	Phosphoserine	TCG	chr5	7775	1	0.13463	0.045162	0.338452	1235	1	-7.185	0.86537	0.95484	1	7656	0	-7.185
CCDC22	chrX:49248422-49248424	+	410	S	Phosphoserine	AGT	chrX	6205	1	0.13463	0.045162	0.338452	1236	1	-7.185	0.86537	0.95484	1	7657	0	-7.185
ZC3H4	chr19:47066443-47066445	-	1275	S	Phosphoserine	AGT	chr19	8293	1	0.13463	0.045162	0.338452	1237	1	-7.185	0.86537	0.95484	1	7658	0	-7.185
LSR	chr19:35266529-35266531	+	365	S	Phosphoserine	TCA	chr19	5075	1	0.13522	0.045163	0.338452	1238	1	-2.952	0.86478	0.95484	1	7648	0	-2.952
GAB2	chr11:78226817-78226819	-	285	S	Phosphoserine	TCC	chr11	7248	1	0.13533	0.045163	0.338452	1239	1	-5.1329	0.86467	0.95484	1	7647	0	-5.1329
TYRO3	chr15:41578055-41578057	+	818	S	Phosphoserine	AGC	chr15	1193	1	0.13651	0.047602	0.35134	1240	1	-7.0313	0.86349	0.9524	1	7628	0	-7.0313
KIAA0319L	chr1:35434933-35434935	-	1037	T	Phosphothreonine	ACC	chr1	954	1	0.13651	0.047602	0.35134	1241	1	-7.0313	0.86349	0.9524	1	7629	0	-7.0313
SIT1	chr9:35650412-35650414	-	80	S	Phosphoserine	TCT	chr9	39	1	0.13651	0.047602	0.35134	1242	1	-7.0313	0.86349	0.9524	1	7630	0	-7.0313
CD2BP2	chr16:30354263-30354265	-	46	S	Phosphoserine	TCT	chr16	6812	1	0.13651	0.047602	0.35134	1243	1	-7.0313	0.86349	0.9524	1	7631	0	-7.0313
CCDC88C	chr14:91278177-91278179	-	1601	S	Phosphoserine	AGC	chr14	1264	1	0.13651	0.047602	0.35134	1244	1	-7.0313	0.86349	0.9524	1	7632	0	-7.0313
PRRC2A	chr6:31631926-31631928	+	1085	S	Phosphoserine	AGC	chr6	68	1	0.13651	0.047602	0.35134	1245	1	-7.0313	0.86349	0.9524	1	7633	0	-7.0313
DEPTOR	chr8:120001650-120001652	+	244	S	Phosphoserine	AGT	chr8	1048	1	0.13651	0.047602	0.35134	1246	1	-7.0313	0.86349	0.9524	1	7634	0	-7.0313
ZC3H18	chr16:88577448-88577450	+	109	T	Phosphothreonine	ACA	chr16	5495	1	0.13651	0.047602	0.35134	1247	1	-7.0313	0.86349	0.9524	1	7635	0	-7.0313
HCFC1	chrX:153951655-153951657	-	1771	S	Phosphoserine	AGC	chrX	1998	1	0.13651	0.047602	0.35134	1248	1	-7.0313	0.86349	0.9524	1	7636	0	-7.0313
TSC22D4	chr7:100477853-100477855	-	62	S	Phosphoserine	TCC	chr7	6297	1	0.13651	0.047602	0.35134	1249	1	-7.0313	0.86349	0.9524	1	7637	0	-7.0313
CLK2	chr1:155269506-155269508	-	127	T	Phosphothreonine	ACA	chr1	1854	1	0.13651	0.047602	0.35134	1250	1	-7.0313	0.86349	0.9524	1	7638	0	-7.0313
ATXN2	chr12:111510398-111510400	-	741	T	Phosphothreonine	ACC	chr12	1850	1	0.13651	0.047602	0.35134	1251	1	-7.0313	0.86349	0.9524	1	7639	0	-7.0313
CAT	chr11:34471398-34471400	+	517	S	Phosphoserine	TCT	chr11	271	1	0.13651	0.047602	0.35134	1252	1	-7.0313	0.86349	0.9524	1	7640	0	-7.0313
WDR62	chr19:36102832-36102834	+	1101	S	Phosphoserine	AGC	chr19	3610	1	0.13651	0.047602	0.35134	1253	1	-7.0313	0.86349	0.9524	1	7641	0	-7.0313
FGD6	chr12:95209622-95209624	-	554	S	Phosphoserine	TCC	chr12	2775	1	0.13651	0.047602	0.35134	1254	1	-7.0313	0.86349	0.9524	1	7642	0	-7.0313
PSRC1	chr1:109281943-109281945	-	65	S	Phosphoserine	AGC	chr1	286	1	0.13651	0.047602	0.35134	1255	1	-7.0313	0.86349	0.9524	1	7643	0	-7.0313
NCAPH2	chr22:50519303-50519305	+	282	S	Phosphoserine	TCC	chr22	2140	1	0.13651	0.047602	0.35134	1256	1	-7.0313	0.86349	0.9524	1	7644	0	-7.0313
KIAA1715	chr2:175947604-175947606	-	194	S	Phosphoserine	TCT	chr2	4594	1	0.13651	0.047602	0.35134	1257	1	-7.0313	0.86349	0.9524	1	7645	0	-7.0313
PACSIN1	chr6:34531604-34531606	+	348	S	Phosphoserine	AGC	chr6	124	1	0.13651	0.047602	0.35134	1258	1	-7.0313	0.86349	0.9524	1	7646	0	-7.0313
GTF3C2	chr2:27342900-27342902	-	165	S	Phosphoserine	TCT	chr2	452	1	0.13807	0.050041	0.356591	1259	1	-7.0286	0.86193	0.94996	1	7620	0	-7.0286
BCL2L13	chr22:17727304-17727306	+	410	S	Phosphoserine	AGT	chr22	3590	1	0.13807	0.050041	0.356591	1260	1	-7.0286	0.86193	0.94996	1	7621	0	-7.0286
ZMYM4	chr1:35419669-35419671	+	1547	S	Phosphoserine	TCA	chr1	220	1	0.13807	0.050041	0.356591	1261	1	-7.0286	0.86193	0.94996	1	7622	0	-7.0286
NDRG1	chr8:133239085-133239087	-	326	S	Phosphoserine	TCC	chr8	1346	1	0.13807	0.050041	0.356591	1262	1	-7.0286	0.86193	0.94996	1	7623	0	-7.0286
RRP12	chr10:97400443-97400445	-	77	T	Phosphothreonine	ACG	chr10	7245	1	0.13807	0.050041	0.356591	1263	1	-7.0286	0.86193	0.94996	1	7624	0	-7.0286
ACLY	chr17:41897801-41897803	-	459	S	Phosphoserine	TCC	chr17	5385	1	0.13807	0.050041	0.356591	1264	1	-7.0286	0.86193	0.94996	1	7625	0	-7.0286
RPS6KC1	chr1:213240839-213240841	+	455	S	Phosphoserine	AGC	chr1	1458	1	0.13807	0.050041	0.356591	1265	1	-7.0286	0.86193	0.94996	1	7626	0	-7.0286
MAP1B	chr5:72199980-72199982	+	2209	S	Phosphoserine	AGC	chr5	1052	1	0.13807	0.050041	0.356591	1266	1	-7.0286	0.86193	0.94996	1	7627	0	-7.0286
FAM134C	chr17:42609247-42609249	-	26	S	Phosphoserine	TCA	chr17	1560	1	0.13856	0.050041	0.356591	1267	1	-3.5895	0.86144	0.94996	1	7619	0	-3.5895
BCAM	chr19:44820727-44820729	+	596	S	Phosphoserine	AGC	chr19	562	1	0.13963	0.050041	0.356591	1268	1	-7.1746	0.86037	0.94996	1	7600	0	-7.1746
SENP7	chr3:101513095-101513097	-	12	S	Phosphoserine	TCA	chr3	2384	1	0.13963	0.050041	0.356591	1269	1	-7.1746	0.86037	0.94996	1	7601	0	-7.1746
ZC3H4	chr19:47067556-47067558	-	904	S	Phosphoserine	AGC	chr19	1218	1	0.13963	0.050041	0.356591	1270	1	-7.1746	0.86037	0.94996	1	7602	0	-7.1746
SLC12A1	chr15:48208107-48208109	+	130	S	Phosphoserine	AGC	chr15	8125	1	0.13963	0.050041	0.356591	1271	1	-7.1746	0.86037	0.94996	1	7603	0	-7.1746
CDC45	chr22:19483949-19483951	+	144	S	Phosphoserine	TCA	chr22	1784	1	0.13963	0.050041	0.356591	1272	1	-7.1746	0.86037	0.94996	1	7604	0	-7.1746
UHRF1BP1	chr6:34864102-34864104	+	1106	S	Phosphoserine	TCA	chr6	1567	1	0.13963	0.050041	0.356591	1273	1	-7.1746	0.86037	0.94996	1	7605	0	-7.1746
GLTSCR2	chr19:47754751-47754753	+	305	S	Phosphoserine	TCG	chr19	5966	1	0.13963	0.050041	0.356591	1274	1	-7.1746	0.86037	0.94996	1	7606	0	-7.1746
ILDR1	chr3:121993246-121993248	-	501	S	Phosphoserine	TCC	chr3	109	1	0.13963	0.050041	0.356591	1275	1	-7.1746	0.86037	0.94996	1	7607	0	-7.1746
BSN	chr3:49661962-49661964	+	3373	S	Phosphoserine	TCG	chr3	255	1	0.13963	0.050041	0.356591	1276	1	-7.1746	0.86037	0.94996	1	7608	0	-7.1746
CDK17	chr12:96300358-96300360	-	182	S	Phosphoserine	TCA	chr12	91	1	0.13963	0.050041	0.356591	1277	1	-7.1746	0.86037	0.94996	1	7609	0	-7.1746
NFIA	chr1:61406718-61406720	+	471	T	Phosphothreonine	ACG	chr1	918	1	0.13963	0.050041	0.356591	1278	1	-7.1746	0.86037	0.94996	1	7610	0	-7.1746
SPEN	chr1:15928737-15928739	+	833	S	Phosphoserine	TCT	chr1	1769	1	0.13963	0.050041	0.356591	1279	1	-7.1746	0.86037	0.94996	1	7611	0	-7.1746
ADCY6	chr12:48776218-48776220	-	556	S	Phosphoserine	AGC	chr12	3796	1	0.13963	0.050041	0.356591	1280	1	-7.1746	0.86037	0.94996	1	7612	0	-7.1746
ARHGAP6	chrX:11138995-11138997	-	931	S	Phosphoserine	TCC	chrX	1191	1	0.13963	0.050041	0.356591	1281	1	-7.1746	0.86037	0.94996	1	7613	0	-7.1746
LUC7L3	chr17:50719739-50719741	+	3	S	Phosphoserine	TCG	chr17	94	1	0.13963	0.050041	0.356591	1282	1	-7.1746	0.86037	0.94996	1	7614	0	-7.1746
HNRNPK	chr9:83975494-83975496	-	75	S	Phosphoserine	AGT	chr9	656	1	0.13963	0.050041	0.356591	1283	1	-7.1746	0.86037	0.94996	1	7615	0	-7.1746
OXR1	chr8:106692800-106692802	+	201	S	Phosphoserine	TCT	chr8	1045	1	0.13963	0.050041	0.356591	1284	1	-7.1746	0.86037	0.94996	1	7616	0	-7.1746
ARHGEF2	chr1:155965714-155965716	-	129	S	Phosphoserine	AGC	chr1	811	1	0.13963	0.050041	0.356591	1285	1	-7.1746	0.86037	0.94996	1	7617	0	-7.1746
CDC25C	chr5:138319261-138319263	-	191	S	Phosphoserine	TCA	chr5	4576	1	0.13963	0.050041	0.356591	1286	1	-7.1746	0.86037	0.94996	1	7618	0	-7.1746
PUM1	chr1:30953887-30953889	-	806	S	Phosphoserine	AGC	chr1	4775	1	0.14071	0.050042	0.356591	1287	1	-4.8313	0.85929	0.94996	1	7599	0	-4.8313
AHDC1	chr1:27548924-27548926	-	1064	S	Phosphoserine	TCG	chr1	725	1	0.14103	0.050042	0.356591	1288	1	-7.1726	0.85897	0.94996	1	7594	0	-7.1726
SRRM2	chr16:2763064-2763066	+	846	S	Phosphoserine	TCT	chr16	4792	1	0.14103	0.050042	0.356591	1289	1	-7.1726	0.85897	0.94996	1	7595	0	-7.1726
TRIM25	chr17:56913689-56913691	-	100	S	Phosphoserine	AGC	chr17	8096	1	0.14103	0.050042	0.356591	1290	1	-7.1726	0.85897	0.94996	1	7596	0	-7.1726
SCN2A	chr2:165326894-165326896	+	687	S	Phosphoserine	TCT	chr2	1707	1	0.14103	0.050042	0.356591	1291	1	-7.1726	0.85897	0.94996	1	7597	0	-7.1726
DOCK1	chr10:127439070-127439072	+	1681	S	Phosphoserine	TCC	chr10	7119	1	0.14103	0.050042	0.356591	1292	1	-7.1726	0.85897	0.94996	1	7598	0	-7.1726
PRR7	chr5:177455257-177455259	+	64	S	Phosphoserine	AGT	chr5	2798	1	0.1419	0.050042	0.356591	1293	1	-7.0244	0.8581	0.94996	1	7583	0	-7.0244
USP44	chr12:95533450-95533452	-	269	T	Phosphothreonine	ACT	chr12	1201	1	0.1419	0.050042	0.356591	1294	1	-7.0244	0.8581	0.94996	1	7584	0	-7.0244
EPS15L1	chr19:16417614-16417616	-	377	S	Phosphoserine	TCC	chr19	214	1	0.1419	0.050042	0.356591	1295	1	-7.0244	0.8581	0.94996	1	7585	0	-7.0244
SETD1B	chr12:121817372-121817374	+	994	S	Phosphoserine	TCC	chr12	393	1	0.1419	0.050042	0.356591	1296	1	-7.0244	0.8581	0.94996	1	7586	0	-7.0244
RHO	chr3:129533689-129533691	+	340	T	Phosphothreonine	ACG	chr3	5880	1	0.1419	0.050042	0.356591	1297	1	-7.0244	0.8581	0.94996	1	7587	0	-7.0244
SYNGAP1	chr6:33438058-33438060	+	385	S	Phosphoserine	TCG	chr6	1807	1	0.1419	0.050042	0.356591	1298	1	-7.0244	0.8581	0.94996	1	7588	0	-7.0244
CDK1	chr10:60784707-60784709	+	14	T	Phosphothreonine	ACC	chr10	40	1	0.1419	0.050042	0.356591	1299	1	-7.0244	0.8581	0.94996	1	7589	0	-7.0244
ULK1	chr12:131917551-131917553	+	775	S	Phosphoserine	TCA	chr12	919	1	0.1419	0.050042	0.356591	1300	1	-7.0244	0.8581	0.94996	1	7590	0	-7.0244
MORC2	chr22:30933509-30933511	-	779	S	Phosphoserine	AGT	chr22	5921	1	0.1419	0.050042	0.356591	1301	1	-7.0244	0.8581	0.94996	1	7591	0	-7.0244
RAVER1	chr19:10333466-10333468	-	14	S	Phosphoserine	AGC	chr19	1067	1	0.1419	0.050042	0.356591	1302	1	-7.0244	0.8581	0.94996	1	7592	0	-7.0244
PRR12	chr19:49624895-49624897	+	1104	S	Phosphoserine	TCT	chr19	1771	1	0.1419	0.050042	0.356591	1303	1	-7.0244	0.8581	0.94996	1	7593	0	-7.0244
MDN1	chr6:89662948-89662950	-	4752	S	Phosphoserine	TCA	chr6	268	1	0.14319	0.051316	0.362331	1304	1	-7.1702	0.85681	0.94868	1	7571	0	-7.1702
GIT2	chr12:109951305-109951307	-	418	S	Phosphoserine	TCA	chr12	132	1	0.14319	0.051316	0.362331	1305	1	-7.1702	0.85681	0.94868	1	7572	0	-7.1702
MAPK1IP1L	chr14:55061687-55061689	+	2	S	Phosphoserine	TCT	chr14	149	1	0.14319	0.051316	0.362331	1306	1	-7.1702	0.85681	0.94868	1	7573	0	-7.1702
RHOG	chr11:3827725-3827727	-	138	T	Phosphothreonine	ACA	chr11	597	1	0.14319	0.051316	0.362331	1307	1	-7.1702	0.85681	0.94868	1	7574	0	-7.1702
MTUS1	chr8:17754479-17754481	-	443	S	Phosphoserine	TCA	chr8	2906	1	0.14319	0.051316	0.362331	1308	1	-7.1702	0.85681	0.94868	1	7575	0	-7.1702
SLX4	chr16:3590506-3590508	-	1044	S	Phosphoserine	AGT	chr16	6842	1	0.14319	0.051316	0.362331	1309	1	-7.1702	0.85681	0.94868	1	7576	0	-7.1702
SH3GL1	chr19:4362363-4362365	-	292	S	Phosphoserine	TCC	chr19	3402	1	0.14319	0.051316	0.362331	1310	1	-7.1702	0.85681	0.94868	1	7577	0	-7.1702
MAP7D1	chr1:36171201-36171203	+	93	S	Phosphoserine	AGC	chr1	1308	1	0.14319	0.051316	0.362331	1311	1	-7.1702	0.85681	0.94868	1	7578	0	-7.1702
CWC22	chr2:179986718-179986720	-	61	S	Phosphoserine	TCT	chr2	1959	1	0.14319	0.051316	0.362331	1312	1	-7.1702	0.85681	0.94868	1	7579	0	-7.1702
CDC42EP4	chr17:73286087-73286089	-	138	S	Phosphoserine	AGC	chr17	337	1	0.14319	0.051316	0.362331	1313	1	-7.1702	0.85681	0.94868	1	7580	0	-7.1702
PDLIM7	chr5:177492540-177492542	-	78	S	Phosphoserine	AGC	chr5	1015	1	0.14319	0.051316	0.362331	1314	1	-7.1702	0.85681	0.94868	1	7581	0	-7.1702
MEX3C	chr18:51197057-51197059	-	88	S	Phosphoserine	TCT	chr18	677	1	0.14319	0.051316	0.362331	1315	1	-7.1702	0.85681	0.94868	1	7582	0	-7.1702
SIDT1	chr3:113603079-113603081	+	398	S	Phosphoserine	AGC	chr3	6635	1	0.14394	0.052589	0.365222	1316	1	-6.1343	0.85606	0.94741	1	7570	0	-6.1343
KCTD15	chr19:33801203-33801205	+	35	S	Phosphoserine	TCG	chr19	227	1	0.14405	0.052589	0.365222	1317	1	-5.6147	0.85595	0.94741	1	7569	0	-5.6147
TOPBP1	chr3:133628674-133628676	-	860	S	Phosphoserine	AGT	chr3	1809	1	0.14453	0.052589	0.365222	1318	1	-7.0148	0.85547	0.94741	1	7561	0	-7.0148
RNF181	chr2:85597499-85597501	+	153	T	Phosphothreonine	ACG	chr2	6017	1	0.14453	0.052589	0.365222	1319	1	-7.0148	0.85547	0.94741	1	7562	0	-7.0148
SCAF1	chr19:49652589-49652591	+	734	S	Phosphoserine	TCC	chr19	820	1	0.14453	0.052589	0.365222	1320	1	-7.0148	0.85547	0.94741	1	7563	0	-7.0148
DAGLA	chr11:61743704-61743706	+	782	S	Phosphoserine	AGC	chr11	1858	1	0.14453	0.052589	0.365222	1321	1	-7.0148	0.85547	0.94741	1	7564	0	-7.0148
NYAP2	chr2:225513507-225513509	+	120	S	Phosphoserine	TCC	chr2	8046	1	0.14453	0.052589	0.365222	1322	1	-7.0148	0.85547	0.94741	1	7565	0	-7.0148
MTOR	chr1:11126629-11126631	-	2173	T	Phosphothreonine	ACA	chr1	6563	1	0.14453	0.052589	0.365222	1323	1	-7.0148	0.85547	0.94741	1	7566	0	-7.0148
HMGN1	chr21:39343157-39343159	-	86	S	Phosphoserine	AGT	chr21	3948	1	0.14453	0.052589	0.365222	1324	1	-7.0148	0.85547	0.94741	1	7567	0	-7.0148
LSM14A	chr19:34215264-34215266	+	227	S	Phosphoserine	AGC	chr19	46	1	0.14453	0.052589	0.365222	1325	1	-7.0148	0.85547	0.94741	1	7568	0	-7.0148
NEK7	chr1:198232593-198232595	+	5	S	Phosphoserine	TCA	chr1	720	1	0.14561	0.05259	0.365222	1326	1	-7.1601	0.85439	0.94741	1	7549	0	-7.1601
PRKCG	chr19:53900714-53900716	+	514	T	Phosphothreonine	ACC	chr19	871	1	0.14561	0.05259	0.365222	1327	1	-7.1601	0.85439	0.94741	1	7550	0	-7.1601
MTBP	chr8:120516052-120516054	+	703	S	Phosphoserine	AGC	chr8	5229	1	0.14561	0.05259	0.365222	1328	1	-7.1601	0.85439	0.94741	1	7551	0	-7.1601
EIF2AK2	chr2:37141675-37141677	-	89	T	Phosphothreonine	ACA	chr2	558	1	0.14561	0.05259	0.365222	1329	1	-7.1601	0.85439	0.94741	1	7552	0	-7.1601
DLGAP1	chr18:3582055-3582057	-	595	S	Phosphoserine	AGT	chr18	3151	1	0.14561	0.05259	0.365222	1330	1	-7.1601	0.85439	0.94741	1	7553	0	-7.1601
RAPGEF6	chr5:131635022-131635024	-	3	S	Phosphoserine	TCA	chr5	730	1	0.14561	0.05259	0.365222	1331	1	-7.1601	0.85439	0.94741	1	7554	0	-7.1601
UFD1L	chr22:19467908-19467910	-	129	S	Phosphoserine	AGC	chr22	243	1	0.14561	0.05259	0.365222	1332	1	-7.1601	0.85439	0.94741	1	7555	0	-7.1601
RPS6KA5	chr14:90873692-90873694	-	700	T	Phosphothreonine	ACT	chr14	407	1	0.14561	0.05259	0.365222	1333	1	-7.1601	0.85439	0.94741	1	7556	0	-7.1601
EIF3D	chr22:36511549-36511551	-	529	S	Phosphoserine	TCT	chr22	6342	1	0.14561	0.05259	0.365222	1334	1	-7.1601	0.85439	0.94741	1	7557	0	-7.1601
DNTTIP2	chr1:93877239-93877241	-	232	T	Phosphothreonine	ACA	chr1	173	1	0.14561	0.05259	0.365222	1335	1	-7.1601	0.85439	0.94741	1	7558	0	-7.1601
DIDO1	chr20:62911433-62911435	-	60	S	Phosphoserine	TCC	chr20	1504	1	0.14561	0.05259	0.365222	1336	1	-7.1601	0.85439	0.94741	1	7559	0	-7.1601
TNNT2	chr1:201362020-201362022	-	204	T	Phosphothreonine	ACA	chr1	7093	1	0.14561	0.05259	0.365222	1337	1	-7.1601	0.85439	0.94741	1	7560	0	-7.1601
TRIO	chr5:14488003-14488005	+	2459	S	Phosphoserine	TCG	chr5	237	1	0.14642	0.055021	0.381813	1338	1	-3.0758	0.85358	0.94498	1	7548	0	-3.0758
CAMK2D	chr4:113513353-113513355	-	307	T	Phosphothreonine	ACT	chr4	1590	1	0.14717	0.056277	0.387063	1339	1	-7.0073	0.85283	0.94372	1	7536	0	-7.0073
TOM1	chr22:35323792-35323794	+	176	S	Phosphoserine	TCA	chr22	5558	1	0.14717	0.056277	0.387063	1340	1	-7.0073	0.85283	0.94372	1	7537	0	-7.0073
CTTN	chr11:70414587-70414589	+	113	S	Phosphoserine	TCG	chr11	2657	1	0.14717	0.056277	0.387063	1341	1	-7.0073	0.85283	0.94372	1	7538	0	-7.0073
CLTC	chr17:59647460-59647462	+	105	T	Phosphothreonine	ACT	chr17	1499	1	0.14717	0.056277	0.387063	1342	1	-7.0073	0.85283	0.94372	1	7539	0	-7.0073
CCIN	chr9:36169947-36169949	+	149	S	Phosphoserine	TCA	chr9	1374	1	0.14717	0.056277	0.387063	1343	1	-7.0073	0.85283	0.94372	1	7540	0	-7.0073
PITPNM3	chr17:6455425-6455427	-	946	S	Phosphoserine	AGC	chr17	8721	1	0.14717	0.056277	0.387063	1344	1	-7.0073	0.85283	0.94372	1	7541	0	-7.0073
TCEA2	chr20:64068103-64068105	+	100	S	Phosphoserine	TCG	chr20	1299	1	0.14717	0.056277	0.387063	1345	1	-7.0073	0.85283	0.94372	1	7542	0	-7.0073
CHD4	chr12:6583211-6583213	-	1349	S	Phosphoserine	TCC	chr12	7623	1	0.14717	0.056277	0.387063	1346	1	-7.0073	0.85283	0.94372	1	7543	0	-7.0073
EIF2AK3	chr2:88557805-88557807	-	1094	S	Phosphoserine	TCC	chr2	2980	1	0.14717	0.056277	0.387063	1347	1	-7.0073	0.85283	0.94372	1	7544	0	-7.0073
TGS1	chr8:55792729-55792731	+	438	S	Phosphoserine	TCA	chr8	1523	1	0.14717	0.056277	0.387063	1348	1	-7.0073	0.85283	0.94372	1	7545	0	-7.0073
RREB1	chr6:7231502-7231504	+	1135	S	Phosphoserine	AGC	chr6	7596	1	0.14717	0.056277	0.387063	1349	1	-7.0073	0.85283	0.94372	1	7546	0	-7.0073
SOWAHC	chr2:109614865-109614867	+	126	S	Phosphoserine	TCG	chr2	1641	1	0.14717	0.056277	0.387063	1350	1	-7.0073	0.85283	0.94372	1	7547	0	-7.0073
MAP1B	chr5:72196284-72196286	+	977	S	Phosphoserine	AGT	chr5	198	1	0.14841	0.058776	0.389526	1351	1	-7.1547	0.85159	0.94122	1	7527	0	-7.1547
NOP56	chr20:2658214-2658216	+	569	S	Phosphoserine	AGC	chr20	2931	1	0.14841	0.058776	0.389526	1352	1	-7.1547	0.85159	0.94122	1	7528	0	-7.1547
RAD23A	chr19:12948348-12948350	+	136	S	Phosphoserine	TCT	chr19	8791	1	0.14841	0.058776	0.389526	1353	1	-7.1547	0.85159	0.94122	1	7529	0	-7.1547
FAM234B	chr12:13055697-13055699	+	62	S	Phosphoserine	TCA	chr12	1901	1	0.14841	0.058776	0.389526	1354	1	-7.1547	0.85159	0.94122	1	7530	0	-7.1547
GTF2I	chr7:74705196-74705198	+	207	S	Phosphoserine	TCA	chr7	515	1	0.14841	0.058776	0.389526	1355	1	-7.1547	0.85159	0.94122	1	7531	0	-7.1547
CARMIL2	chr16:67656061-67656063	+	1246	S	Phosphoserine	TCA	chr16	1634	1	0.14841	0.058776	0.389526	1356	1	-7.1547	0.85159	0.94122	1	7532	0	-7.1547
NEFM	chr8:24917488-24917490	+	545	S	Phosphoserine	TCA	chr8	4779	1	0.14841	0.058776	0.389526	1357	1	-7.1547	0.85159	0.94122	1	7533	0	-7.1547
MARCKS	chr6:113859881-113859883	+	101	S	Phosphoserine	AGC	chr6	8814	1	0.14841	0.058776	0.389526	1358	1	-7.1547	0.85159	0.94122	1	7534	0	-7.1547
CHD9	chr16:53267375-53267377	+	1468	S	Phosphoserine	TCT	chr16	970	1	0.14841	0.058776	0.389526	1359	1	-7.1547	0.85159	0.94122	1	7535	0	-7.1547
MCM2	chr3:127599348-127599350	+	13	S	Phosphoserine	AGC	chr3	1471	1	0.14906	0.060019	0.389526	1360	1	-6.1219	0.85094	0.93998	1	7525	0	-6.1219
NCDN	chr1:35562590-35562592	+	448	S	Phosphoserine	TCC	chr1	117	1	0.14906	0.060019	0.389526	1361	1	-6.1219	0.85094	0.93998	1	7526	0	-6.1219
SPTAN1	chr9:128625772-128625774	+	2020	T	Phosphothreonine	ACT	chr9	10	1	0.14965	0.060019	0.389526	1362	1	-7.0008	0.85035	0.93998	1	7516	0	-7.0008
CNKSR2	chrX:21526921-21526923	+	338	S	Phosphoserine	AGT	chrX	100	1	0.14965	0.060019	0.389526	1363	1	-7.0008	0.85035	0.93998	1	7517	0	-7.0008
CINP	chr14:102355855-102355857	-	73	S	Phosphoserine	TCG	chr14	1270	1	0.14965	0.060019	0.389526	1364	1	-7.0008	0.85035	0.93998	1	7518	0	-7.0008
ATP1A2	chr1:160130529-160130531	+	587	S	Phosphoserine	TCT	chr1	5421	1	0.14965	0.060019	0.389526	1365	1	-7.0008	0.85035	0.93998	1	7519	0	-7.0008
PCNT	chr21:46416594-46416596	+	2226	S	Phosphoserine	TCC	chr21	428	1	0.14965	0.060019	0.389526	1366	1	-7.0008	0.85035	0.93998	1	7520	0	-7.0008
CLDN3	chr7:73769453-73769455	-	199	S	Phosphoserine	TCC	chr7	1073	1	0.14965	0.060019	0.389526	1367	1	-7.0008	0.85035	0.93998	1	7521	0	-7.0008
TAF3	chr10:7977271-7977273	+	755	S	Phosphoserine	AGT	chr10	1878	1	0.14965	0.060019	0.389526	1368	1	-7.0008	0.85035	0.93998	1	7522	0	-7.0008
PSD4	chr2:113182883-113182885	+	143	S	Phosphoserine	AGC	chr2	1267	1	0.14965	0.060019	0.389526	1369	1	-7.0008	0.85035	0.93998	1	7523	0	-7.0008
MARCKSL1	chr1:32335992-32335994	-	14	T	Phosphothreonine	ACC	chr1	1633	1	0.14965	0.060019	0.389526	1370	1	-7.0008	0.85035	0.93998	1	7524	0	-7.0008
TAF9B	chrX:78136919-78136921	-	159	T	Phosphothreonine	ACT	chrX	1685	1	0.15057	0.06002	0.389526	1371	1	-7.1475	0.84943	0.93998	1	7508	0	-7.1475
HIST3H2A	chr1:228457812-228457814	-	2	S	Phosphoserine	TCC	chr1	6523	1	0.15057	0.06002	0.389526	1372	1	-7.1475	0.84943	0.93998	1	7509	0	-7.1475
PPP1R14A	chr19:38251354-38251356	-	136	S	Phosphoserine	AGC	chr19	181	1	0.15057	0.06002	0.389526	1373	1	-7.1475	0.84943	0.93998	1	7510	0	-7.1475
CEBPZ	chr2:37202959-37202961	-	978	S	Phosphoserine	TCT	chr2	7642	1	0.15057	0.06002	0.389526	1374	1	-7.1475	0.84943	0.93998	1	7511	0	-7.1475
TDRD6	chr6:46693292-46693294	+	1722	S	Phosphoserine	TCC	chr6	203	1	0.15057	0.06002	0.389526	1375	1	-7.1475	0.84943	0.93998	1	7512	0	-7.1475
PRKRA	chr2:178432178-178432180	-	287	S	Phosphoserine	TCC	chr2	1827	1	0.15057	0.06002	0.389526	1376	1	-7.1475	0.84943	0.93998	1	7513	0	-7.1475
RCSD1	chr1:167694204-167694206	+	126	S	Phosphoserine	AGC	chr1	256	1	0.15057	0.06002	0.389526	1377	1	-7.1475	0.84943	0.93998	1	7514	0	-7.1475
NUMA1	chr11:72019592-72019594	-	162	S	Phosphoserine	AGC	chr11	1446	1	0.15057	0.06002	0.389526	1378	1	-7.1475	0.84943	0.93998	1	7515	0	-7.1475
ATXN2	chr12:111519911-111519913	-	478	S	Phosphoserine	TCC	chr12	951	1	0.15218	0.061243	0.389526	1379	1	-6.9931	0.84782	0.93876	1	7487	0	-6.9931
KCTD19	chr16:67299539-67299541	-	270	S	Phosphoserine	AGC	chr16	447	1	0.15218	0.061243	0.389526	1380	1	-6.9931	0.84782	0.93876	1	7488	0	-6.9931
TMPO	chr12:98516042-98516044	+	59	S	Phosphoserine	AGC	chr12	4090	1	0.15218	0.061243	0.389526	1381	1	-6.9931	0.84782	0.93876	1	7489	0	-6.9931
NUMB	chr14:73277220-73277222	-	438	S	Phosphoserine	TCT	chr14	1592	1	0.15218	0.061243	0.389526	1382	1	-6.9931	0.84782	0.93876	1	7490	0	-6.9931
MTIF2	chr2:55236768-55236770	-	688	T	Phosphothreonine	ACG	chr2	956	1	0.15218	0.061243	0.389526	1383	1	-6.9931	0.84782	0.93876	1	7491	0	-6.9931
NUMA1	chr11:72007324-72007326	-	1776	T	Phosphothreonine	ACT	chr11	5476	1	0.15218	0.061243	0.389526	1384	1	-6.9931	0.84782	0.93876	1	7492	0	-6.9931
ESYT2	chr7:158741783-158741785	-	691	S	Phosphoserine	TCT	chr7	637	1	0.15218	0.061243	0.389526	1385	1	-6.9931	0.84782	0.93876	1	7493	0	-6.9931
GBF1	chr10:102377072-102377074	+	1475	S	Phosphoserine	AGT	chr10	1991	1	0.15218	0.061243	0.389526	1386	1	-6.9931	0.84782	0.93876	1	7494	0	-6.9931
MAPK8IP1	chr11:45903181-45903183	+	472	S	Phosphoserine	TCC	chr11	379	1	0.15218	0.061243	0.389526	1387	1	-6.9931	0.84782	0.93876	1	7495	0	-6.9931
WEE1	chr11:9574186-9574188	+	85	S	Phosphoserine	AGC	chr11	1227	1	0.15218	0.061243	0.389526	1388	1	-6.9931	0.84782	0.93876	1	7496	0	-6.9931
JADE3	chrX:47058427-47058429	+	608	S	Phosphoserine	AGT	chrX	3660	1	0.15218	0.061243	0.389526	1389	1	-6.9931	0.84782	0.93876	1	7497	0	-6.9931
MTA1	chr14:105465123-105465125	+	522	S	Phosphoserine	AGC	chr14	2713	1	0.15218	0.061243	0.389526	1390	1	-6.9931	0.84782	0.93876	1	7498	0	-6.9931
LRBA	chr4:150852410-150852412	-	1100	S	Phosphoserine	TCT	chr4	1422	1	0.15218	0.061243	0.389526	1391	1	-6.9931	0.84782	0.93876	1	7499	0	-6.9931
GORASP1	chr3:39098473-39098475	-	362	S	Phosphoserine	TCT	chr3	3186	1	0.15218	0.061243	0.389526	1392	1	-6.9931	0.84782	0.93876	1	7500	0	-6.9931
CKM	chr19:45311910-45311912	-	164	S	Phosphoserine	AGC	chr19	145	1	0.15218	0.061243	0.389526	1393	1	-6.9931	0.84782	0.93876	1	7501	0	-6.9931
TNKS1BP1	chr11:57310212-57310214	-	833	T	Phosphothreonine	ACT	chr11	1068	1	0.15218	0.061243	0.389526	1394	1	-6.9931	0.84782	0.93876	1	7502	0	-6.9931
C4orf19	chr4:37590767-37590769	+	238	S	Phosphoserine	AGC	chr4	7575	1	0.15218	0.061243	0.389526	1395	1	-6.9931	0.84782	0.93876	1	7503	0	-6.9931
LDB1	chr10:102109445-102109447	-	265	S	Phosphoserine	AGC	chr10	6318	1	0.15218	0.061243	0.389526	1396	1	-6.9931	0.84782	0.93876	1	7504	0	-6.9931
RTN4	chr2:55049845-55049847	-	152	S	Phosphoserine	AGC	chr2	2100	1	0.15218	0.061243	0.389526	1397	1	-6.9931	0.84782	0.93876	1	7505	0	-6.9931
TMEM209	chr7:130202569-130202571	-	98	S	Phosphoserine	AGT	chr7	1293	1	0.15218	0.061243	0.389526	1398	1	-6.9931	0.84782	0.93876	1	7506	0	-6.9931
ZNF687	chr1:151287588-151287590	+	433	S	Phosphoserine	AGC	chr1	5728	1	0.15218	0.061243	0.389526	1399	1	-6.9931	0.84782	0.93876	1	7507	0	-6.9931
GIT1	chr17:29576220-29576222	-	537	T	Phosphothreonine	ACT	chr17	665	1	0.15407	0.062466	0.389526	1400	1	-7.1401	0.84593	0.93753	1	7474	0	-7.1401
BAHD1	chr15:40459080-40459082	+	206	S	Phosphoserine	AGC	chr15	1065	1	0.15407	0.062466	0.389526	1401	1	-7.1401	0.84593	0.93753	1	7475	0	-7.1401
GIT1	chr17:29576935-29576937	-	385	S	Phosphoserine	AGC	chr17	2251	1	0.15407	0.062466	0.389526	1402	1	-7.1401	0.84593	0.93753	1	7476	0	-7.1401
CDC25A	chr3:48184679-48184681	-	88	S	Phosphoserine	TCT	chr3	1661	1	0.15407	0.062466	0.389526	1403	1	-7.1401	0.84593	0.93753	1	7477	0	-7.1401
RBBP7	chrX:16870045-16870047	-	3	S	Phosphoserine	AGT	chrX	1975	1	0.15407	0.062466	0.389526	1404	1	-7.1401	0.84593	0.93753	1	7478	0	-7.1401
SRRM2	chr16:2763388-2763390	+	954	S	Phosphoserine	TCT	chr16	947	1	0.15407	0.062466	0.389526	1405	1	-7.1401	0.84593	0.93753	1	7479	0	-7.1401
NCOA1	chr2:24706653-24706655	+	395	S	Phosphoserine	TCT	chr2	6155	1	0.15407	0.062466	0.389526	1406	1	-7.1401	0.84593	0.93753	1	7480	0	-7.1401
SP100	chr2:230449102-230449104	+	180	S	Phosphoserine	TCT	chr2	1566	1	0.15407	0.062466	0.389526	1407	1	-7.1401	0.84593	0.93753	1	7481	0	-7.1401
LRBA	chr4:150852293-150852295	-	1139	S	Phosphoserine	TCT	chr4	1617	1	0.15407	0.062466	0.389526	1408	1	-7.1401	0.84593	0.93753	1	7482	0	-7.1401
RCSD1	chr1:167697474-167697476	+	284	S	Phosphoserine	TCG	chr1	1859	1	0.15407	0.062466	0.389526	1409	1	-7.1401	0.84593	0.93753	1	7483	0	-7.1401
JPH3	chr16:87689783-87689785	+	475	S	Phosphoserine	AGC	chr16	2190	1	0.15407	0.062466	0.389526	1410	1	-7.1401	0.84593	0.93753	1	7484	0	-7.1401
ARHGEF11	chr1:156936952-156936954	-	1458	S	Phosphoserine	TCT	chr1	1635	1	0.15407	0.062466	0.389526	1411	1	-7.1401	0.84593	0.93753	1	7485	0	-7.1401
DGKB	chr7:14621405-14621407	-	420	S	Phosphoserine	TCT	chr7	1528	1	0.15407	0.062466	0.389526	1412	1	-7.1401	0.84593	0.93753	1	7486	0	-7.1401
RPS6KA5	chr14:90872209-90872211	-	758	S	Phosphoserine	AGT	chr14	1102	1	0.15552	0.062466	0.389526	1413	1	-6.9899	0.84448	0.93753	1	7460	0	-6.9899
CCT3	chr1:156311061-156311063	-	430	T	Phosphothreonine	ACT	chr1	579	1	0.15552	0.062466	0.389526	1414	1	-6.9899	0.84448	0.93753	1	7461	0	-6.9899
EPS15L1	chr19:16425188-16425190	-	229	S	Phosphoserine	AGC	chr19	5218	1	0.15552	0.062466	0.389526	1415	1	-6.9899	0.84448	0.93753	1	7462	0	-6.9899
CDC5L	chr6:44419485-44419487	+	377	T	Phosphothreonine	ACC	chr6	298	1	0.15552	0.062466	0.389526	1416	1	-6.9899	0.84448	0.93753	1	7463	0	-6.9899
DBF4	chr7:87904400-87904402	+	345	T	Phosphothreonine	ACA	chr7	6395	1	0.15552	0.062466	0.389526	1417	1	-6.9899	0.84448	0.93753	1	7464	0	-6.9899
RXRA	chr9:134401769-134401771	+	56	S	Phosphoserine	TCC	chr9	699	1	0.15552	0.062466	0.389526	1418	1	-6.9899	0.84448	0.93753	1	7465	0	-6.9899
MISP	chr19:758234-758236	+	430	S	Phosphoserine	AGC	chr19	1871	1	0.15552	0.062466	0.389526	1419	1	-6.9899	0.84448	0.93753	1	7466	0	-6.9899
HIRA	chr22:19375648-19375650	-	586	T	Phosphothreonine	ACT	chr22	586	1	0.15552	0.062466	0.389526	1420	1	-6.9899	0.84448	0.93753	1	7467	0	-6.9899
TPPP	chr5:677785-677787	-	92	T	Phosphothreonine	ACC	chr5	1536	1	0.15552	0.062466	0.389526	1421	1	-6.9899	0.84448	0.93753	1	7468	0	-6.9899
CCDC94	chr19:4268679-4268681	+	319	S	Phosphoserine	AGC	chr19	689	1	0.15552	0.062466	0.389526	1422	1	-6.9899	0.84448	0.93753	1	7469	0	-6.9899
DHX15	chr4:24584349-24584351	-	15	S	Phosphoserine	TCT	chr4	791	1	0.15552	0.062466	0.389526	1423	1	-6.9899	0.84448	0.93753	1	7470	0	-6.9899
IQGAP2	chr5:76701089-76701091	+	1461	S	Phosphoserine	TCA	chr5	920	1	0.15552	0.062466	0.389526	1424	1	-6.9899	0.84448	0.93753	1	7471	0	-6.9899
DNAJC1	chr10:21759476-21759478	-	430	S	Phosphoserine	TCC	chr10	3601	1	0.15552	0.062466	0.389526	1425	1	-6.9899	0.84448	0.93753	1	7472	0	-6.9899
SORBS1	chr10:95414578-95414580	-	242	S	Phosphoserine	TCA	chr10	470	1	0.15552	0.062466	0.389526	1426	1	-6.9899	0.84448	0.93753	1	7473	0	-6.9899
ZC3H18	chr16:88622315-88622317	+	532	S	Phosphoserine	TCG	chr16	8354	1	0.15697	0.062466	0.389526	1427	1	-7.1391	0.84303	0.93753	1	7447	0	-7.1391
COL1A1	chr17:50196662-50196664	-	271	S	Phosphoserine	AGT	chr17	694	1	0.15697	0.062466	0.389526	1428	1	-7.1391	0.84303	0.93753	1	7448	0	-7.1391
ASAP1	chr8:130092016-130092018	-	843	S	Phosphoserine	AGC	chr8	418	1	0.15697	0.062466	0.389526	1429	1	-7.1391	0.84303	0.93753	1	7449	0	-7.1391
NOP2	chr12:6557236-6557238	-	732	S	Phosphoserine	TCC	chr12	357	1	0.15697	0.062466	0.389526	1430	1	-7.1391	0.84303	0.93753	1	7450	0	-7.1391
TRA2B	chr3:185937849-185937851	-	4	S	Phosphoserine	AGC	chr3	387	1	0.15697	0.062466	0.389526	1431	1	-7.1391	0.84303	0.93753	1	7451	0	-7.1391
PDPK1	chr16:2586736-2586738	+	396	S	Phosphoserine	TCC	chr16	942	1	0.15697	0.062466	0.389526	1432	1	-7.1391	0.84303	0.93753	1	7452	0	-7.1391
IRF2BP2	chr1:234607536-234607538	-	455	S	Phosphoserine	AGC	chr1	3159	1	0.15697	0.062466	0.389526	1433	1	-7.1391	0.84303	0.93753	1	7453	0	-7.1391
SPAG5	chr17:28598911-28598913	-	12	S	Phosphoserine	TCG	chr17	104	1	0.15697	0.062466	0.389526	1434	1	-7.1391	0.84303	0.93753	1	7454	0	-7.1391
TSSC4	chr11:2402889-2402891	+	86	S	Phosphoserine	AGC	chr11	974	1	0.15697	0.062466	0.389526	1435	1	-7.1391	0.84303	0.93753	1	7455	0	-7.1391
SPAG5	chr17:28593058-28593060	-	62	S	Phosphoserine	AGC	chr17	402	1	0.15697	0.062466	0.389526	1436	1	-7.1391	0.84303	0.93753	1	7456	0	-7.1391
HSF1	chr8:144313852-144313854	+	419	S	Phosphoserine	AGC	chr8	8076	1	0.15697	0.062466	0.389526	1437	1	-7.1391	0.84303	0.93753	1	7457	0	-7.1391
LIMCH1	chr4:41685790-41685792	+	966	S	Phosphoserine	AGC	chr4	912	1	0.15697	0.062466	0.389526	1438	1	-7.1391	0.84303	0.93753	1	7458	0	-7.1391
FAM160A2	chr11:6218056-6218058	-	510	S	Phosphoserine	AGC	chr11	885	1	0.15697	0.062466	0.389526	1439	1	-7.1391	0.84303	0.93753	1	7459	0	-7.1391
SPATA18	chr4:52069864-52069866	+	156	S	Phosphoserine	TCG	chr4	931	1	0.15773	0.062466	0.389526	1440	1	-3.4106	0.84227	0.93753	1	7446	0	-3.4106
HIST1H2AB	chr6:26033206-26033208	-	121	T	Phosphothreonine	ACT	chr6	1677	1	0.15816	0.062467	0.389526	1441	1	-6.9867	0.84184	0.93753	1	7439	0	-6.9867
FXR1	chr3:180968068-180968070	+	406	S	Phosphoserine	TCT	chr3	7	1	0.15816	0.062467	0.389526	1442	1	-6.9867	0.84184	0.93753	1	7440	0	-6.9867
CORO1B	chr11:67442623-67442625	-	2	S	Phosphoserine	TCC	chr11	7358	1	0.15816	0.062467	0.389526	1443	1	-6.9867	0.84184	0.93753	1	7441	0	-6.9867
DCX	chrX:111312657-111312659	-	342	S	Phosphoserine	AGC	chrX	1579	1	0.15816	0.062467	0.389526	1444	1	-6.9867	0.84184	0.93753	1	7442	0	-6.9867
PPP2R5B	chr11:64925870-64925872	+	46	S	Phosphoserine	AGC	chr11	8152	1	0.15816	0.062467	0.389526	1445	1	-6.9867	0.84184	0.93753	1	7443	0	-6.9867
SMG6	chr17:2299757-2299759	-	332	S	Phosphoserine	TCT	chr17	1376	1	0.15816	0.062467	0.389526	1446	1	-6.9867	0.84184	0.93753	1	7444	0	-6.9867
RAI1	chr17:17796150-17796152	+	1068	T	Phosphothreonine	ACG	chr17	297	1	0.15816	0.062467	0.389526	1447	1	-6.9867	0.84184	0.93753	1	7445	0	-6.9867
NR1I3	chr1:161235971-161235973	-	38	T	Phosphothreonine	ACA	chr1	845	1	0.15897	0.062467	0.389526	1448	1	-7.1348	0.84103	0.93753	1	7431	0	-7.1348
TRNT1	chr3:3148047-3148049	+	400	S	Phosphoserine	TCA	chr3	3727	1	0.15897	0.062467	0.389526	1449	1	-7.1348	0.84103	0.93753	1	7432	0	-7.1348
ZNF282	chr7:149212360-149212362	+	319	S	Phosphoserine	TCC	chr7	1156	1	0.15897	0.062467	0.389526	1450	1	-7.1348	0.84103	0.93753	1	7433	0	-7.1348
ERCC6L	chrX:72205224-72205226	-	1181	S	Phosphoserine	TCT	chrX	7704	1	0.15897	0.062467	0.389526	1451	1	-7.1348	0.84103	0.93753	1	7434	0	-7.1348
ARID5B	chr10:62050944-62050946	+	264	S	Phosphoserine	TCA	chr10	1118	1	0.15897	0.062467	0.389526	1452	1	-7.1348	0.84103	0.93753	1	7435	0	-7.1348
KMT2B	chr19:35733679-35733681	+	2348	S	Phosphoserine	AGT	chr19	395	1	0.15897	0.062467	0.389526	1453	1	-7.1348	0.84103	0.93753	1	7436	0	-7.1348
ZC2HC1A	chr8:78698476-78698478	+	223	S	Phosphoserine	TCT	chr8	877	1	0.15897	0.062467	0.389526	1454	1	-7.1348	0.84103	0.93753	1	7437	0	-7.1348
RBM12B	chr8:93735280-93735282	-	377	S	Phosphoserine	TCA	chr8	12	1	0.15897	0.062467	0.389526	1455	1	-7.1348	0.84103	0.93753	1	7438	0	-7.1348
FAM53C	chr5:138345505-138345507	+	273	S	Phosphoserine	TCA	chr5	1221	1	0.15945	0.062467	0.389526	1456	1	-2.3224	0.84055	0.93753	1	7430	0	-2.3224
TRABD	chr22:50194420-50194422	+	65	T	Phosphothreonine	ACC	chr22	53	1	0.15956	0.062467	0.389526	1457	1	-1.3083	0.84044	0.93753	1	7429	0	-1.3083
FRMD6	chr14:51727784-51727786	+	542	S	Phosphoserine	AGC	chr14	6914	1	0.15967	0.062467	0.389526	1458	1	-4.0332	0.84033	0.93753	1	7428	0	-4.0332
KIFC1	chr6:33398107-33398109	+	31	S	Phosphoserine	TCA	chr6	97	1	0.15977	0.062467	0.389526	1459	1	-5.0847	0.84023	0.93753	1	7427	0	-5.0847
MKI67	chr10:128108141-128108143	-	1233	T	Phosphothreonine	ACT	chr10	965	1	0.15988	0.062467	0.389526	1460	1	-3.9264	0.84012	0.93753	1	7426	0	-3.9264
IRAK4	chr12:43782401-43782403	+	346	S	Phosphoserine	AGC	chr12	1656	1	0.16047	0.062467	0.389526	1461	1	-6.9725	0.83953	0.93753	1	7416	0	-6.9725
CASS4	chr20:56452089-56452091	+	305	S	Phosphoserine	AGC	chr20	485	1	0.16047	0.062467	0.389526	1462	1	-6.9725	0.83953	0.93753	1	7417	0	-6.9725
BCLAF1	chr6:136278215-136278217	-	222	S	Phosphoserine	AGT	chr6	129	1	0.16047	0.062467	0.389526	1463	1	-6.9725	0.83953	0.93753	1	7418	0	-6.9725
AKAP12	chr6:151349532-151349534	+	381	S	Phosphoserine	TCA	chr6	410	1	0.16047	0.062467	0.389526	1464	1	-6.9725	0.83953	0.93753	1	7419	0	-6.9725
FAM219A	chr9:34402392-34402394	-	113	T	Phosphothreonine	ACG	chr9	8882	1	0.16047	0.062467	0.389526	1465	1	-6.9725	0.83953	0.93753	1	7420	0	-6.9725
USP48	chr1:21701567-21701569	-	886	S	Phosphoserine	AGT	chr1	6377	1	0.16047	0.062467	0.389526	1466	1	-6.9725	0.83953	0.93753	1	7421	0	-6.9725
PACS2	chr14:105380999-105381001	+	390	S	Phosphoserine	AGC	chr14	666	1	0.16047	0.062467	0.389526	1467	1	-6.9725	0.83953	0.93753	1	7422	0	-6.9725
ARHGEF2	chr1:155952668-155952670	-	648	S	Phosphoserine	TCC	chr1	246	1	0.16047	0.062467	0.389526	1468	1	-6.9725	0.83953	0.93753	1	7423	0	-6.9725
LUZP1	chr1:23091277-23091279	-	995	S	Phosphoserine	AGT	chr1	1366	1	0.16047	0.062467	0.389526	1469	1	-6.9725	0.83953	0.93753	1	7424	0	-6.9725
MYO9B	chr19:17194560-17194562	+	1045	S	Phosphoserine	AGC	chr19	1964	1	0.16047	0.062467	0.389526	1470	1	-6.9725	0.83953	0.93753	1	7425	0	-6.9725
AMER2	chr13:25170933-25170935	-	229	S	Phosphoserine	TCG	chr13	1039	1	0.16155	0.062467	0.389526	1471	1	-6.9724	0.83845	0.93753	1	7406	0	-6.9724
HIST1H2BG	chr6:26216599-26216601	-	15	S	Phosphoserine	TCC	chr6	536	1	0.16155	0.062467	0.389526	1472	1	-6.9724	0.83845	0.93753	1	7407	0	-6.9724
KIF1A	chr2:240719896-240719898	-	1532	S	Phosphoserine	AGC	chr2	1242	1	0.16155	0.062467	0.389526	1473	1	-6.9724	0.83845	0.93753	1	7408	0	-6.9724
APPL1	chr3:57269634-57269636	+	693	S	Phosphoserine	TCA	chr3	2038	1	0.16155	0.062467	0.389526	1474	1	-6.9724	0.83845	0.93753	1	7409	0	-6.9724
ZC3H18	chr16:88577406-88577408	+	95	S	Phosphoserine	TCC	chr16	4303	1	0.16155	0.062467	0.389526	1475	1	-6.9724	0.83845	0.93753	1	7410	0	-6.9724
SMARCAL1	chr2:216415038-216415040	+	112	S	Phosphoserine	AGT	chr2	1316	1	0.16155	0.062467	0.389526	1476	1	-6.9724	0.83845	0.93753	1	7411	0	-6.9724
CHD7	chr8:60851274-60851276	+	1874	S	Phosphoserine	TCT	chr8	66	1	0.16155	0.062467	0.389526	1477	1	-6.9724	0.83845	0.93753	1	7412	0	-6.9724
TCOF1	chr5:150376564-150376566	+	762	S	Phosphoserine	TCT	chr5	1952	1	0.16155	0.062467	0.389526	1478	1	-6.9724	0.83845	0.93753	1	7413	0	-6.9724
TRA2A	chr7:23516399-23516401	-	100	S	Phosphoserine	TCT	chr7	4608	1	0.16155	0.062467	0.389526	1479	1	-6.9724	0.83845	0.93753	1	7414	0	-6.9724
KMT2D	chr12:49043394-49043396	-	1834	S	Phosphoserine	TCC	chr12	5449	1	0.16155	0.062467	0.389526	1480	1	-6.9724	0.83845	0.93753	1	7415	0	-6.9724
MAP1B	chr5:72195036-72195038	+	561	S	Phosphoserine	TCA	chr5	4067	1	0.16257	0.062467	0.389526	1481	1	-7.1232	0.83743	0.93753	1	7397	0	-7.1232
PSRC1	chr1:109281213-109281215	-	186	S	Phosphoserine	AGC	chr1	3288	1	0.16257	0.062467	0.389526	1482	1	-7.1232	0.83743	0.93753	1	7398	0	-7.1232
UTP3	chr4:70689125-70689127	+	150	S	Phosphoserine	AGT	chr4	329	1	0.16257	0.062467	0.389526	1483	1	-7.1232	0.83743	0.93753	1	7399	0	-7.1232
BUB1	chr2:110655827-110655829	-	596	S	Phosphoserine	AGC	chr2	422	1	0.16257	0.062467	0.389526	1484	1	-7.1232	0.83743	0.93753	1	7400	0	-7.1232
KMT2D	chr12:49040837-49040839	-	2311	S	Phosphoserine	TCC	chr12	1034	1	0.16257	0.062467	0.389526	1485	1	-7.1232	0.83743	0.93753	1	7401	0	-7.1232
PRR12	chr19:49599515-49599517	+	487	S	Phosphoserine	AGC	chr19	509	1	0.16257	0.062467	0.389526	1486	1	-7.1232	0.83743	0.93753	1	7402	0	-7.1232
TP53BP1	chr15:43470047-43470049	-	395	S	Phosphoserine	TCA	chr15	1895	1	0.16257	0.062467	0.389526	1487	1	-7.1232	0.83743	0.93753	1	7403	0	-7.1232
HECW1	chr7:43456416-43456418	+	874	S	Phosphoserine	TCC	chr7	5396	1	0.16257	0.062467	0.389526	1488	1	-7.1232	0.83743	0.93753	1	7404	0	-7.1232
GRAMD4	chr22:46626869-46626871	+	24	S	Phosphoserine	TCT	chr22	2306	1	0.16257	0.062467	0.389526	1489	1	-7.1232	0.83743	0.93753	1	7405	0	-7.1232
CTNNA3	chr10:66103223-66103225	-	637	S	Phosphoserine	TCT	chr10	1606	1	0.16349	0.063696	0.395335	1490	1	-7.1219	0.83651	0.9363	1	7390	0	-7.1219
SLC51A	chr3:196233164-196233166	+	330	S	Phosphoserine	TCT	chr3	3814	1	0.16349	0.063696	0.395335	1491	1	-7.1219	0.83651	0.9363	1	7391	0	-7.1219
EIF4ENIF1	chr22:31468251-31468253	-	74	S	Phosphoserine	TCA	chr22	1779	1	0.16349	0.063696	0.395335	1492	1	-7.1219	0.83651	0.9363	1	7392	0	-7.1219
PRKD3	chr2:37289425-37289427	-	216	S	Phosphoserine	TCT	chr2	6836	1	0.16349	0.063696	0.395335	1493	1	-7.1219	0.83651	0.9363	1	7393	0	-7.1219
PALMD	chr1:99689410-99689412	+	384	S	Phosphoserine	TCT	chr1	7128	1	0.16349	0.063696	0.395335	1494	1	-7.1219	0.83651	0.9363	1	7394	0	-7.1219
RAB11FIP2	chr10:118039406-118039408	-	277	S	Phosphoserine	AGC	chr10	1812	1	0.16349	0.063696	0.395335	1495	1	-7.1219	0.83651	0.9363	1	7395	0	-7.1219
AP3D1	chr19:2116698-2116700	-	636	S	Phosphoserine	TCA	chr19	345	1	0.16349	0.063696	0.395335	1496	1	-7.1219	0.83651	0.9363	1	7396	0	-7.1219
LARP4B	chr10:812962-812964	-	727	S	Phosphoserine	AGC	chr10	1768	1	0.16397	0.064926	0.398181	1497	1	-3.7146	0.83603	0.93507	1	7389	0	-3.7146
DENND1A	chr9:123403410-123403412	-	523	S	Phosphoserine	AGC	chr9	182	1	0.16408	0.064926	0.398181	1498	1	-5.5667	0.83592	0.93507	1	7388	0	-5.5667
PLIN1	chr15:89665844-89665846	-	436	S	Phosphoserine	TCT	chr15	908	1	0.16451	0.064926	0.398181	1499	1	-6.9581	0.83549	0.93507	1	7381	0	-6.9581
SNX33	chr15:75649376-75649378	+	92	S	Phosphoserine	AGC	chr15	575	1	0.16451	0.064926	0.398181	1500	1	-6.9581	0.83549	0.93507	1	7382	0	-6.9581
NBR1	chr17:43186388-43186390	+	116	S	Phosphoserine	TCA	chr17	3443	1	0.16451	0.064926	0.398181	1501	1	-6.9581	0.83549	0.93507	1	7383	0	-6.9581
PHIP	chr6:78997593-78997595	-	674	S	Phosphoserine	TCC	chr6	86	1	0.16451	0.064926	0.398181	1502	1	-6.9581	0.83549	0.93507	1	7384	0	-6.9581
SKIV2L2	chr5:55308131-55308133	+	40	S	Phosphoserine	TCT	chr5	1443	1	0.16451	0.064926	0.398181	1503	1	-6.9581	0.83549	0.93507	1	7385	0	-6.9581
CDC42BPG	chr11:64826738-64826740	-	1482	S	Phosphoserine	AGC	chr11	1313	1	0.16451	0.064926	0.398181	1504	1	-6.9581	0.83549	0.93507	1	7386	0	-6.9581
SETD1B	chr12:121822582-121822584	+	1335	S	Phosphoserine	AGC	chr12	764	1	0.16451	0.064926	0.398181	1505	1	-6.9581	0.83549	0.93507	1	7387	0	-6.9581
CPSF2	chr14:92159139-92159141	+	660	S	Phosphoserine	TCA	chr14	757	1	0.16537	0.064927	0.398181	1506	1	-7.109	0.83463	0.93507	1	7372	0	-7.109
SULT2B1	chr19:48599350-48599352	+	348	S	Phosphoserine	AGC	chr19	872	1	0.16537	0.064927	0.398181	1507	1	-7.109	0.83463	0.93507	1	7373	0	-7.109
INCENP	chr11:62130467-62130469	+	314	S	Phosphoserine	AGT	chr11	1589	1	0.16537	0.064927	0.398181	1508	1	-7.109	0.83463	0.93507	1	7374	0	-7.109
GON4L	chr1:155816239-155816241	-	346	S	Phosphoserine	TCA	chr1	657	1	0.16537	0.064927	0.398181	1509	1	-7.109	0.83463	0.93507	1	7375	0	-7.109
SPAG9	chr17:50998497-50998499	-	595	T	Phosphothreonine	ACC	chr17	8575	1	0.16537	0.064927	0.398181	1510	1	-7.109	0.83463	0.93507	1	7376	0	-7.109
APMAP	chr20:24992632-24992634	-	19	T	Phosphothreonine	ACA	chr20	335	1	0.16537	0.064927	0.398181	1511	1	-7.109	0.83463	0.93507	1	7377	0	-7.109
NEK2	chr1:211667122-211667124	-	365	S	Phosphoserine	TCT	chr1	1925	1	0.16537	0.064927	0.398181	1512	1	-7.109	0.83463	0.93507	1	7378	0	-7.109
ALDOB	chr9:101424939-101424941	-	301	S	Phosphoserine	TCT	chr9	1884	1	0.16537	0.064927	0.398181	1513	1	-7.109	0.83463	0.93507	1	7379	0	-7.109
KMT2D	chr12:49044889-49044891	-	1606	S	Phosphoserine	TCA	chr12	341	1	0.16537	0.064927	0.398181	1514	1	-7.109	0.83463	0.93507	1	7380	0	-7.109
NCOR1	chr17:16075616-16075618	-	1196	S	Phosphoserine	AGT	chr17	1736	1	0.16672	0.066183	0.4019	1515	1	-6.9546	0.83328	0.93382	1	7357	0	-6.9546
RIMS1	chr6:72400682-72400684	+	1683	S	Phosphoserine	AGT	chr6	8705	1	0.16672	0.066183	0.4019	1516	1	-6.9546	0.83328	0.93382	1	7358	0	-6.9546
ZDHHC5	chr11:57698679-57698681	+	415	S	Phosphoserine	AGT	chr11	3673	1	0.16672	0.066183	0.4019	1517	1	-6.9546	0.83328	0.93382	1	7359	0	-6.9546
ASIC1	chr12:50081557-50081559	+	499	S	Phosphoserine	AGC	chr12	944	1	0.16672	0.066183	0.4019	1518	1	-6.9546	0.83328	0.93382	1	7360	0	-6.9546
SMC1A	chrX:53394841-53394843	-	970	S	Phosphoserine	TCC	chrX	1148	1	0.16672	0.066183	0.4019	1519	1	-6.9546	0.83328	0.93382	1	7361	0	-6.9546
SRSF7	chr2:38748070-38748072	-	183	S	Phosphoserine	TCT	chr2	5167	1	0.16672	0.066183	0.4019	1520	1	-6.9546	0.83328	0.93382	1	7362	0	-6.9546
TBX3	chr12:114674621-114674623	-	438	S	Phosphoserine	AGC	chr12	1644	1	0.16672	0.066183	0.4019	1521	1	-6.9546	0.83328	0.93382	1	7363	0	-6.9546
ARHGEF17	chr11:73309785-73309787	+	383	S	Phosphoserine	AGC	chr11	1041	1	0.16672	0.066183	0.4019	1522	1	-6.9546	0.83328	0.93382	1	7364	0	-6.9546
NR2C1	chr12:95057778-95057780	-	215	S	Phosphoserine	AGC	chr12	2987	1	0.16672	0.066183	0.4019	1523	1	-6.9546	0.83328	0.93382	1	7365	0	-6.9546
TRERF1	chr6:42265762-42265764	-	491	S	Phosphoserine	TCC	chr6	2011	1	0.16672	0.066183	0.4019	1524	1	-6.9546	0.83328	0.93382	1	7366	0	-6.9546
VGF	chr7:101163584-101163586	-	420	S	Phosphoserine	TCC	chr7	1459	1	0.16672	0.066183	0.4019	1525	1	-6.9546	0.83328	0.93382	1	7367	0	-6.9546
DMTN	chr8:22081392-22081394	+	383	S	Phosphoserine	TCC	chr8	1806	1	0.16672	0.066183	0.4019	1526	1	-6.9546	0.83328	0.93382	1	7368	0	-6.9546
TNP2	chr16:11268864-11268866	-	133	S	Phosphoserine	TCA	chr16	875	1	0.16672	0.066183	0.4019	1527	1	-6.9546	0.83328	0.93382	1	7369	0	-6.9546
CDK14	chr7:90747711-90747713	+	134	S	Phosphoserine	TCA	chr7	1018	1	0.16672	0.066183	0.4019	1528	1	-6.9546	0.83328	0.93382	1	7370	0	-6.9546
APC	chr5:112841511-112841513	+	1973	S	Phosphoserine	AGT	chr5	1924	1	0.16672	0.066183	0.4019	1529	1	-6.9546	0.83328	0.93382	1	7371	0	-6.9546
TACC2	chr10:122211101-122211103	+	2226	S	Phosphoserine	TCA	chr10	6526	1	0.16817	0.068684	0.403709	1530	1	-7.1072	0.83183	0.93132	1	7347	0	-7.1072
PIGR	chr1:206930408-206930410	-	735	S	Phosphoserine	TCC	chr1	2814	1	0.16817	0.068684	0.403709	1531	1	-7.1072	0.83183	0.93132	1	7348	0	-7.1072
PRKCQ	chr10:6483575-6483577	-	348	S	Phosphoserine	TCT	chr10	2603	1	0.16817	0.068684	0.403709	1532	1	-7.1072	0.83183	0.93132	1	7349	0	-7.1072
TP53BP1	chr15:43456895-43456897	-	566	S	Phosphoserine	AGT	chr15	362	1	0.16817	0.068684	0.403709	1533	1	-7.1072	0.83183	0.93132	1	7350	0	-7.1072
CDK12	chr17:39463083-39463085	+	338	S	Phosphoserine	AGC	chr17	309	1	0.16817	0.068684	0.403709	1534	1	-7.1072	0.83183	0.93132	1	7351	0	-7.1072
CDC42BPB	chr14:102933778-102933780	-	1690	S	Phosphoserine	AGC	chr14	7935	1	0.16817	0.068684	0.403709	1535	1	-7.1072	0.83183	0.93132	1	7352	0	-7.1072
SLC27A2	chr15:50235962-50235964	+	577	T	Phosphothreonine	ACC	chr15	1247	1	0.16817	0.068684	0.403709	1536	1	-7.1072	0.83183	0.93132	1	7353	0	-7.1072
PLS3	chrX:115646453-115646455	+	477	S	Phosphoserine	TCC	chrX	6295	1	0.16817	0.068684	0.403709	1537	1	-7.1072	0.83183	0.93132	1	7354	0	-7.1072
TNRC6C	chr17:78050455-78050457	+	465	S	Phosphoserine	TCC	chr17	1044	1	0.16817	0.068684	0.403709	1538	1	-7.1072	0.83183	0.93132	1	7355	0	-7.1072
EPB41L2	chr6:130955300-130955302	-	170	S	Phosphoserine	AGT	chr6	846	1	0.16817	0.068684	0.403709	1539	1	-7.1072	0.83183	0.93132	1	7356	0	-7.1072
PPP6R2	chr22:50422273-50422275	+	289	S	Phosphoserine	TCC	chr22	7272	1	0.17022	0.069929	0.403709	1540	1	-6.9539	0.82978	0.93007	1	7320	0	-6.9539
BRI3BP	chr12:125025416-125025418	+	248	S	Phosphoserine	TCC	chr12	7359	1	0.17022	0.069929	0.403709	1541	1	-6.9539	0.82978	0.93007	1	7321	0	-6.9539
AKR1A1	chr1:45568563-45568565	+	211	S	Phosphoserine	AGC	chr1	843	1	0.17022	0.069929	0.403709	1542	1	-6.9539	0.82978	0.93007	1	7322	0	-6.9539
ARAF	chrX:47565334-47565336	+	181	T	Phosphothreonine	ACC	chrX	6147	1	0.17022	0.069929	0.403709	1543	1	-6.9539	0.82978	0.93007	1	7323	0	-6.9539
ARHGEF10	chr8:1957012-1957014	+	1287	S	Phosphoserine	TCC	chr8	633	1	0.17022	0.069929	0.403709	1544	1	-6.9539	0.82978	0.93007	1	7324	0	-6.9539
KIAA0930	chr22:45199916-45199918	-	324	S	Phosphoserine	TCG	chr22	7236	1	0.17022	0.069929	0.403709	1545	1	-6.9539	0.82978	0.93007	1	7325	0	-6.9539
C19orf24	chr19:1277238-1277240	+	113	T	Phosphothreonine	ACG	chr19	1287	1	0.17022	0.069929	0.403709	1546	1	-6.9539	0.82978	0.93007	1	7326	0	-6.9539
ANK1	chr8:41672599-41672601	-	1617	S	Phosphoserine	TCT	chr8	3438	1	0.17022	0.069929	0.403709	1547	1	-6.9539	0.82978	0.93007	1	7327	0	-6.9539
SMARCA4	chr19:11007995-11007997	+	699	S	Phosphoserine	TCT	chr19	968	1	0.17022	0.069929	0.403709	1548	1	-6.9539	0.82978	0.93007	1	7328	0	-6.9539
PGM1	chr1:63629521-63629523	+	115	T	Phosphothreonine	ACA	chr1	2289	1	0.17022	0.069929	0.403709	1549	1	-6.9539	0.82978	0.93007	1	7329	0	-6.9539
MPRIP	chr17:17136372-17136374	+	220	S	Phosphoserine	AGT	chr17	4984	1	0.17022	0.069929	0.403709	1550	1	-6.9539	0.82978	0.93007	1	7330	0	-6.9539
CSTF3	chr11:33085168-33085170	-	691	S	Phosphoserine	TCA	chr11	1873	1	0.17022	0.069929	0.403709	1551	1	-6.9539	0.82978	0.93007	1	7331	0	-6.9539
SPEG	chr2:219448299-219448301	+	381	S	Phosphoserine	TCA	chr2	860	1	0.17022	0.069929	0.403709	1552	1	-6.9539	0.82978	0.93007	1	7332	0	-6.9539
SMTN	chr22:31091755-31091757	+	514	S	Phosphoserine	AGC	chr22	2435	1	0.17022	0.069929	0.403709	1553	1	-6.9539	0.82978	0.93007	1	7333	0	-6.9539
DGCR8	chr22:20086246-20086248	+	95	S	Phosphoserine	AGC	chr22	95	1	0.17022	0.069929	0.403709	1554	1	-6.9539	0.82978	0.93007	1	7334	0	-6.9539
TBKBP1	chr17:47709333-47709335	+	534	S	Phosphoserine	AGC	chr17	1525	1	0.17022	0.069929	0.403709	1555	1	-6.9539	0.82978	0.93007	1	7335	0	-6.9539
44448	chr17:77402070-77402072	+	30	S	Phosphoserine	TCT	chr17	261	1	0.17022	0.069929	0.403709	1556	1	-6.9539	0.82978	0.93007	1	7336	0	-6.9539
CCDC102A	chr16:57529100-57529102	-	26	S	Phosphoserine	AGC	chr16	1922	1	0.17022	0.069929	0.403709	1557	1	-6.9539	0.82978	0.93007	1	7337	0	-6.9539
MBP	chr18:77016946-77016948	-	154	T	Phosphothreonine	ACC	chr18	7580	1	0.17022	0.069929	0.403709	1558	1	-6.9539	0.82978	0.93007	1	7338	0	-6.9539
EPN2	chr17:19283636-19283638	+	173	S	Phosphoserine	AGC	chr17	5393	1	0.17022	0.069929	0.403709	1559	1	-6.9539	0.82978	0.93007	1	7339	0	-6.9539
STRN3	chr14:30947119-30947121	-	229	S	Phosphoserine	TCT	chr14	4277	1	0.17022	0.069929	0.403709	1560	1	-6.9539	0.82978	0.93007	1	7340	0	-6.9539
SFPQ	chr1:35184519-35184521	-	687	T	Phosphothreonine	ACT	chr1	7178	1	0.17022	0.069929	0.403709	1561	1	-6.9539	0.82978	0.93007	1	7341	0	-6.9539
RSRC2	chr12:122518925-122518927	-	104	S	Phosphoserine	TCA	chr12	3404	1	0.17022	0.069929	0.403709	1562	1	-6.9539	0.82978	0.93007	1	7342	0	-6.9539
ARHGAP39	chr8:144545625-144545627	-	715	S	Phosphoserine	TCC	chr8	207	1	0.17022	0.069929	0.403709	1563	1	-6.9539	0.82978	0.93007	1	7343	0	-6.9539
SUMO1	chr2:202238446-202238448	-	2	S	Phosphoserine	TCT	chr2	7972	1	0.17022	0.069929	0.403709	1564	1	-6.9539	0.82978	0.93007	1	7344	0	-6.9539
ZFHX3	chr16:72958868-72958870	-	426	S	Phosphoserine	AGT	chr16	1252	1	0.17022	0.069929	0.403709	1565	1	-6.9539	0.82978	0.93007	1	7345	0	-6.9539
DOT1L	chr19:2222194-2222196	+	1009	S	Phosphoserine	AGT	chr19	7686	1	0.17022	0.069929	0.403709	1566	1	-6.9539	0.82978	0.93007	1	7346	0	-6.9539
BCAR1	chr16:75235615-75235617	-	428	S	Phosphoserine	TCG	chr16	1502	1	0.17173	0.069929	0.403709	1567	1	-5.1916	0.82827	0.93007	1	7319	0	-5.1916
CHMP4A	chr14:24210370-24210372	-	196	S	Phosphoserine	TCT	chr14	213	1	0.17264	0.06993	0.403709	1568	1	-7.1047	0.82736	0.93007	1	7303	0	-7.1047
CDC42EP1	chr22:37566578-37566580	+	77	S	Phosphoserine	TCA	chr22	545	1	0.17264	0.06993	0.403709	1569	1	-7.1047	0.82736	0.93007	1	7304	0	-7.1047
ZC3H13	chr13:45975822-45975824	-	643	S	Phosphoserine	TCA	chr13	532	1	0.17264	0.06993	0.403709	1570	1	-7.1047	0.82736	0.93007	1	7305	0	-7.1047
KCTD16	chr5:144207123-144207125	+	137	S	Phosphoserine	AGT	chr5	2095	1	0.17264	0.06993	0.403709	1571	1	-7.1047	0.82736	0.93007	1	7306	0	-7.1047
RASAL3	chr19:15458646-15458648	-	224	S	Phosphoserine	AGT	chr19	1657	1	0.17264	0.06993	0.403709	1572	1	-7.1047	0.82736	0.93007	1	7307	0	-7.1047
ATXN2L	chr16:28833071-28833073	+	558	S	Phosphoserine	AGC	chr16	400	1	0.17264	0.06993	0.403709	1573	1	-7.1047	0.82736	0.93007	1	7308	0	-7.1047
FGF13	chrX:138632964-138632966	-	208	S	Phosphoserine	TCA	chrX	2635	1	0.17264	0.06993	0.403709	1574	1	-7.1047	0.82736	0.93007	1	7309	0	-7.1047
RAB3A	chr19:18197563-18197565	-	190	S	Phosphoserine	TCG	chr19	557	1	0.17264	0.06993	0.403709	1575	1	-7.1047	0.82736	0.93007	1	7310	0	-7.1047
NSFL1C	chr20:1445800-1445802	-	272	S	Phosphoserine	TCT	chr20	1529	1	0.17264	0.06993	0.403709	1576	1	-7.1047	0.82736	0.93007	1	7311	0	-7.1047
NOSTRIN	chr2:168864884-168864886	+	479	S	Phosphoserine	TCT	chr2	6014	1	0.17264	0.06993	0.403709	1577	1	-7.1047	0.82736	0.93007	1	7312	0	-7.1047
DNAJC5	chr20:63928388-63928390	+	15	S	Phosphoserine	TCA	chr20	675	1	0.17264	0.06993	0.403709	1578	1	-7.1047	0.82736	0.93007	1	7313	0	-7.1047
TBX3	chr12:114671952-114671954	-	707	S	Phosphoserine	TCG	chr12	853	1	0.17264	0.06993	0.403709	1579	1	-7.1047	0.82736	0.93007	1	7314	0	-7.1047
NFATC3	chr16:68122997-68122999	+	372	S	Phosphoserine	TCA	chr16	456	1	0.17264	0.06993	0.403709	1580	1	-7.1047	0.82736	0.93007	1	7315	0	-7.1047
GAPVD1	chr9:125346827-125346829	+	1019	S	Phosphoserine	AGC	chr9	1512	1	0.17264	0.06993	0.403709	1581	1	-7.1047	0.82736	0.93007	1	7316	0	-7.1047
ATG4D	chr19:10553041-10553043	+	467	S	Phosphoserine	AGC	chr19	5516	1	0.17264	0.06993	0.403709	1582	1	-7.1047	0.82736	0.93007	1	7317	0	-7.1047
GRK5	chr10:119452719-119452721	+	485	T	Phosphothreonine	ACT	chr10	378	1	0.17264	0.06993	0.403709	1583	1	-7.1047	0.82736	0.93007	1	7318	0	-7.1047
ACACB	chr12:109166871-109166873	+	222	S	Phosphoserine	TCG	chr12	698	1	0.17356	0.06993	0.403709	1584	1	-2.4271	0.82644	0.93007	1	7302	0	-2.4271
PLEKHO2	chr15:64865124-64865126	+	237	S	Phosphoserine	AGC	chr15	1268	1	0.17367	0.06993	0.403709	1585	1	-5.9737	0.82633	0.93007	1	7301	0	-5.9737
JMY	chr5:79316260-79316262	+	974	S	Phosphoserine	TCA	chr5	2199	1	0.17377	0.06993	0.403709	1586	1	-4.1536	0.82623	0.93007	1	7300	0	-4.1536
SCYL1	chr11:65538282-65538284	+	754	S	Phosphoserine	TCT	chr11	1880	1	0.17388	0.06993	0.403709	1587	1	-2.1346	0.82612	0.93007	1	7299	0	-2.1346
SLC9A3R1	chr17:74768153-74768155	+	269	S	Phosphoserine	AGT	chr17	434	1	0.17442	0.06993	0.403709	1588	1	-6.9436	0.82558	0.93007	1	7290	0	-6.9436
ARID1A	chr1:26772822-26772824	+	1184	S	Phosphoserine	TCA	chr1	5981	1	0.17442	0.06993	0.403709	1589	1	-6.9436	0.82558	0.93007	1	7291	0	-6.9436
RBM12	chr20:35654051-35654053	-	424	S	Phosphoserine	TCA	chr20	937	1	0.17442	0.06993	0.403709	1590	1	-6.9436	0.82558	0.93007	1	7292	0	-6.9436
BICD2	chr9:92720408-92720410	-	318	S	Phosphoserine	TCC	chr9	1269	1	0.17442	0.06993	0.403709	1591	1	-6.9436	0.82558	0.93007	1	7293	0	-6.9436
CNKSR2	chrX:21374931-21374933	+	12	S	Phosphoserine	TCT	chrX	1097	1	0.17442	0.06993	0.403709	1592	1	-6.9436	0.82558	0.93007	1	7294	0	-6.9436
SEC62	chr3:169992986-169992988	+	375	T	Phosphothreonine	ACA	chr3	245	1	0.17442	0.06993	0.403709	1593	1	-6.9436	0.82558	0.93007	1	7295	0	-6.9436
PALMD	chr1:99689368-99689370	+	370	S	Phosphoserine	AGC	chr1	4179	1	0.17442	0.06993	0.403709	1594	1	-6.9436	0.82558	0.93007	1	7296	0	-6.9436
ACKR3	chr2:236581504-236581506	+	347	S	Phosphoserine	TCC	chr2	64	1	0.17442	0.06993	0.403709	1595	1	-6.9436	0.82558	0.93007	1	7297	0	-6.9436
PLEC	chr8:143917086-143917088	-	4382	S	Phosphoserine	TCC	chr8	700	1	0.17442	0.06993	0.403709	1596	1	-6.9436	0.82558	0.93007	1	7298	0	-6.9436
44444	chr22:19720825-19720827	+	225	S	Phosphoserine	TCG	chr22	43	1	0.17534	0.06993	0.403709	1597	1	-7.0959	0.82466	0.93007	1	7282	0	-7.0959
AQP1	chr7:30923558-30923560	+	247	S	Phosphoserine	AGC	chr7	369	1	0.17534	0.06993	0.403709	1598	1	-7.0959	0.82466	0.93007	1	7283	0	-7.0959
SMG8	chr17:59210394-59210396	+	115	S	Phosphoserine	TCA	chr17	1626	1	0.17534	0.06993	0.403709	1599	1	-7.0959	0.82466	0.93007	1	7284	0	-7.0959
KMT2B	chr19:35723767-35723769	+	1032	S	Phosphoserine	TCC	chr19	3077	1	0.17534	0.06993	0.403709	1600	1	-7.0959	0.82466	0.93007	1	7285	0	-7.0959
CRTC2	chr1:153949322-153949324	-	489	S	Phosphoserine	AGC	chr1	5806	1	0.17534	0.06993	0.403709	1601	1	-7.0959	0.82466	0.93007	1	7286	0	-7.0959
IRF5	chr7:128948630-128948632	+	437	S	Phosphoserine	TCA	chr7	4627	1	0.17534	0.06993	0.403709	1602	1	-7.0959	0.82466	0.93007	1	7287	0	-7.0959
GAS2L1	chr22:29311514-29311516	+	355	S	Phosphoserine	AGT	chr22	1478	1	0.17534	0.06993	0.403709	1603	1	-7.0959	0.82466	0.93007	1	7288	0	-7.0959
TMEM139	chr7:143286614-143286616	+	146	S	Phosphoserine	TCA	chr7	1332	1	0.17534	0.06993	0.403709	1604	1	-7.0959	0.82466	0.93007	1	7289	0	-7.0959
SRCAP	chr16:30721449-30721451	+	1172	S	Phosphoserine	TCT	chr16	624	1	0.17652	0.071183	0.403709	1605	1	-6.9366	0.82348	0.92882	1	7269	0	-6.9366
XKR4	chr8:55103086-55103088	+	200	S	Phosphoserine	TCT	chr8	1545	1	0.17652	0.071183	0.403709	1606	1	-6.9366	0.82348	0.92882	1	7270	0	-6.9366
TUSC2	chr3:50326474-50326476	-	50	S	Phosphoserine	TCT	chr3	1349	1	0.17652	0.071183	0.403709	1607	1	-6.9366	0.82348	0.92882	1	7271	0	-6.9366
SLC9A1	chr1:27100400-27100402	-	785	S	Phosphoserine	AGC	chr1	1705	1	0.17652	0.071183	0.403709	1608	1	-6.9366	0.82348	0.92882	1	7272	0	-6.9366
SPI1	chr11:47358899-47358901	-	146	S	Phosphoserine	TCT	chr11	6476	1	0.17652	0.071183	0.403709	1609	1	-6.9366	0.82348	0.92882	1	7273	0	-6.9366
CA8	chr8:60281133-60281135	-	5	S	Phosphoserine	AGC	chr8	1224	1	0.17652	0.071183	0.403709	1610	1	-6.9366	0.82348	0.92882	1	7274	0	-6.9366
MINK1	chr17:4892996-4892998	+	777	S	Phosphoserine	AGC	chr17	6515	1	0.17652	0.071183	0.403709	1611	1	-6.9366	0.82348	0.92882	1	7275	0	-6.9366
ATG14	chr14:55411736-55411738	-	29	S	Phosphoserine	TCC	chr14	1254	1	0.17652	0.071183	0.403709	1612	1	-6.9366	0.82348	0.92882	1	7276	0	-6.9366
AP1AR	chr4:112268182-112268184	+	228	T	Phosphothreonine	ACA	chr4	2244	1	0.17652	0.071183	0.403709	1613	1	-6.9366	0.82348	0.92882	1	7277	0	-6.9366
KANSL1	chr17:46032155-46032157	-	994	S	Phosphoserine	AGC	chr17	8042	1	0.17652	0.071183	0.403709	1614	1	-6.9366	0.82348	0.92882	1	7278	0	-6.9366
TMEM184B	chr22:38221529-38221531	-	388	S	Phosphoserine	AGC	chr22	7422	1	0.17652	0.071183	0.403709	1615	1	-6.9366	0.82348	0.92882	1	7279	0	-6.9366
WDR90	chr16:651251-651253	+	241	S	Phosphoserine	TCC	chr16	605	1	0.17652	0.071183	0.403709	1616	1	-6.9366	0.82348	0.92882	1	7280	0	-6.9366
AMOTL1	chr11:94799995-94799997	+	269	S	Phosphoserine	TCC	chr11	3957	1	0.17652	0.071183	0.403709	1617	1	-6.9366	0.82348	0.92882	1	7281	0	-6.9366
RAB3GAP1	chr2:135091094-135091096	+	83	S	Phosphoserine	TCC	chr2	508	1	0.17733	0.072436	0.403709	1618	1	-3.371	0.82267	0.92756	1	7268	0	-3.371
ZC3H4	chr19:47066950-47066952	-	1106	T	Phosphothreonine	ACC	chr19	1123	1	0.1783	0.072436	0.403709	1619	1	-7.091	0.8217	0.92756	1	7251	0	-7.091
TCOF1	chr5:150396719-150396721	+	1407	S	Phosphoserine	TCT	chr5	1601	1	0.1783	0.072436	0.403709	1620	1	-7.091	0.8217	0.92756	1	7252	0	-7.091
SP100	chr2:230467152-230467154	+	410	S	Phosphoserine	AGT	chr2	1168	1	0.1783	0.072436	0.403709	1621	1	-7.091	0.8217	0.92756	1	7253	0	-7.091
PRKCD	chr3:53183201-53183203	+	218	T	Phosphothreonine	ACT	chr3	5228	1	0.1783	0.072436	0.403709	1622	1	-7.091	0.8217	0.92756	1	7254	0	-7.091
HMHA1	chr19:1080325-1080327	+	592	S	Phosphoserine	AGC	chr19	1933	1	0.1783	0.072436	0.403709	1623	1	-7.091	0.8217	0.92756	1	7255	0	-7.091
HADHA	chr2:26204097-26204099	-	395	T	Phosphothreonine	ACT	chr2	412	1	0.1783	0.072436	0.403709	1624	1	-7.091	0.8217	0.92756	1	7256	0	-7.091
CHD7	chr8:60856104-60856106	+	2356	S	Phosphoserine	AGC	chr8	7399	1	0.1783	0.072436	0.403709	1625	1	-7.091	0.8217	0.92756	1	7257	0	-7.091
ATXN1	chr6:16327552-16327554	-	253	S	Phosphoserine	TCT	chr6	188	1	0.1783	0.072436	0.403709	1626	1	-7.091	0.8217	0.92756	1	7258	0	-7.091
HDGF	chr1:156743873-156743875	-	165	S	Phosphoserine	TCT	chr1	646	1	0.1783	0.072436	0.403709	1627	1	-7.091	0.8217	0.92756	1	7259	0	-7.091
POP1	chr8:98156177-98156179	+	729	S	Phosphoserine	TCA	chr8	948	1	0.1783	0.072436	0.403709	1628	1	-7.091	0.8217	0.92756	1	7260	0	-7.091
ERCC6L	chrX:72205560-72205562	-	1069	S	Phosphoserine	AGT	chrX	6439	1	0.1783	0.072436	0.403709	1629	1	-7.091	0.8217	0.92756	1	7261	0	-7.091
RIN1	chr11:66334800-66334802	-	333	S	Phosphoserine	AGC	chr11	2026	1	0.1783	0.072436	0.403709	1630	1	-7.091	0.8217	0.92756	1	7262	0	-7.091
COPA	chr1:160309114-160309116	-	402	S	Phosphoserine	TCC	chr1	1647	1	0.1783	0.072436	0.403709	1631	1	-7.091	0.8217	0.92756	1	7263	0	-7.091
NRGN	chr11:124745593-124745595	+	36	S	Phosphoserine	AGT	chr11	2219	1	0.1783	0.072436	0.403709	1632	1	-7.091	0.8217	0.92756	1	7264	0	-7.091
GAD2	chr10:26216846-26216848	+	13	S	Phosphoserine	TCG	chr10	8824	1	0.1783	0.072436	0.403709	1633	1	-7.091	0.8217	0.92756	1	7265	0	-7.091
RPTOR	chr17:80892782-80892784	+	719	S	Phosphoserine	TCT	chr17	130	1	0.1783	0.072436	0.403709	1634	1	-7.091	0.8217	0.92756	1	7266	0	-7.091
DENND4C	chr9:19346052-19346054	+	1046	S	Phosphoserine	AGT	chr9	1551	1	0.1783	0.072436	0.403709	1635	1	-7.091	0.8217	0.92756	1	7267	0	-7.091
NR2C2	chr3:15016170-15016172	+	98	S	Phosphoserine	TCT	chr3	8503	1	0.17927	0.072436	0.403709	1636	1	-2.9322	0.82073	0.92756	1	7250	0	-2.9322
TSC2	chr16:2084474-2084476	+	1418	S	Phosphoserine	TCA	chr16	1223	1	0.17954	0.072436	0.403709	1637	1	-6.9289	0.82046	0.92756	1	7246	0	-6.9289
NUMA1	chr11:72004646-72004648	-	2000	T	Phosphothreonine	ACT	chr11	381	1	0.17954	0.072436	0.403709	1638	1	-6.9289	0.82046	0.92756	1	7247	0	-6.9289
RB1	chr13:48465241-48465243	+	788	S	Phosphoserine	AGC	chr13	541	1	0.17954	0.072436	0.403709	1639	1	-6.9289	0.82046	0.92756	1	7248	0	-6.9289
CRTC2	chr1:153949322-153949324	-	489	S	Phosphoserine	AGC	chr1	8501	1	0.17954	0.072436	0.403709	1640	1	-6.9289	0.82046	0.92756	1	7249	0	-6.9289
DCK	chr4:70993878-70993880	+	15	S	Phosphoserine	AGC	chr4	339	1	0.17981	0.072436	0.403709	1641	1	-1.5628	0.82019	0.92756	1	7245	0	-1.5628
IRGQ	chr19:43593289-43593291	-	203	T	Phosphothreonine	ACC	chr19	347	1	0.17991	0.072436	0.403709	1642	1	-4.3074	0.82009	0.92756	1	7244	0	-4.3074
SNIP1	chr1:37554056-37554058	-	58	S	Phosphoserine	AGC	chr1	2792	1	0.18002	0.072437	0.403709	1643	1	-3.9863	0.81998	0.92756	1	7243	0	-3.9863
AASDH	chr4:56349804-56349806	-	649	S	Phosphoserine	AGC	chr4	3496	1	0.18013	0.072437	0.403709	1644	1	-2.6283	0.81987	0.92756	1	7242	0	-2.6283
AAMP	chr2:218270027-218270029	-	20	S	Phosphoserine	AGC	chr2	253	1	0.18104	0.072437	0.403709	1645	1	-6.9184	0.81896	0.92756	1	7226	0	-6.9184
PCYT1A	chr3:196238847-196238849	-	315	S	Phosphoserine	AGC	chr3	6565	1	0.18104	0.072437	0.403709	1646	1	-6.9184	0.81896	0.92756	1	7227	0	-6.9184
ANKHD1-EIF4EBP3	chr5:140402268-140402270	+	101	S	Phosphoserine	TCC	chr5	7802	1	0.18104	0.072437	0.403709	1647	1	-6.9184	0.81896	0.92756	1	7228	0	-6.9184
RIC8A	chr11:212947-212949	+	441	T	Phosphothreonine	ACA	chr11	6770	1	0.18104	0.072437	0.403709	1648	1	-6.9184	0.81896	0.92756	1	7229	0	-6.9184
UPF1	chr19:18856040-18856042	+	565	S	Phosphoserine	TCC	chr19	1431	1	0.18104	0.072437	0.403709	1649	1	-6.9184	0.81896	0.92756	1	7230	0	-6.9184
SRRM2	chr16:2760365-2760367	+	300	S	Phosphoserine	TCA	chr16	4870	1	0.18104	0.072437	0.403709	1650	1	-6.9184	0.81896	0.92756	1	7231	0	-6.9184
FEZ1	chr11:125454202-125454204	-	316	S	Phosphoserine	AGC	chr11	3037	1	0.18104	0.072437	0.403709	1651	1	-6.9184	0.81896	0.92756	1	7232	0	-6.9184
STX1A	chr7:73709111-73709113	-	14	S	Phosphoserine	AGC	chr7	3323	1	0.18104	0.072437	0.403709	1652	1	-6.9184	0.81896	0.92756	1	7233	0	-6.9184
BCL11B	chr14:99174541-99174543	-	765	S	Phosphoserine	TCG	chr14	1460	1	0.18104	0.072437	0.403709	1653	1	-6.9184	0.81896	0.92756	1	7234	0	-6.9184
RIOK3	chr18:23464262-23464264	+	128	S	Phosphoserine	TCT	chr18	2135	1	0.18104	0.072437	0.403709	1654	1	-6.9184	0.81896	0.92756	1	7235	0	-6.9184
SLK	chr10:104002217-104002219	+	347	S	Phosphoserine	AGC	chr10	1405	1	0.18104	0.072437	0.403709	1655	1	-6.9184	0.81896	0.92756	1	7236	0	-6.9184
OGT	chrX:71533306-71533308	+	3	S	Phosphoserine	TCT	chrX	2143	1	0.18104	0.072437	0.403709	1656	1	-6.9184	0.81896	0.92756	1	7237	0	-6.9184
PCK1	chr20:57561466-57561468	+	19	S	Phosphoserine	AGC	chr20	7510	1	0.18104	0.072437	0.403709	1657	1	-6.9184	0.81896	0.92756	1	7238	0	-6.9184
PLEC	chr8:143950260-143950262	-	149	S	Phosphoserine	TCA	chr8	1074	1	0.18104	0.072437	0.403709	1658	1	-6.9184	0.81896	0.92756	1	7239	0	-6.9184
BCAR3	chr1:93674682-93674684	-	83	S	Phosphoserine	TCG	chr1	7629	1	0.18104	0.072437	0.403709	1659	1	-6.9184	0.81896	0.92756	1	7240	0	-6.9184
NEFM	chr8:24914829-24914831	+	346	S	Phosphoserine	AGC	chr8	1356	1	0.18104	0.072437	0.403709	1660	1	-6.9184	0.81896	0.92756	1	7241	0	-6.9184
CLNS1A	chr11:77622516-77622518	-	210	S	Phosphoserine	TCA	chr11	809	1	0.18223	0.072437	0.403709	1661	1	-6.9141	0.81777	0.92756	1	7220	0	-6.9141
RECQL5	chr17:75631234-75631236	-	488	S	Phosphoserine	TCT	chr17	1604	1	0.18223	0.072437	0.403709	1662	1	-6.9141	0.81777	0.92756	1	7221	0	-6.9141
AP4E1	chr15:50993377-50993379	+	700	S	Phosphoserine	AGC	chr15	692	1	0.18223	0.072437	0.403709	1663	1	-6.9141	0.81777	0.92756	1	7222	0	-6.9141
ZFP91	chr11:58579528-58579530	+	83	S	Phosphoserine	AGC	chr11	3281	1	0.18223	0.072437	0.403709	1664	1	-6.9141	0.81777	0.92756	1	7223	0	-6.9141
MBP	chr18:77017120-77017122	-	96	S	Phosphoserine	TCC	chr18	7851	1	0.18223	0.072437	0.403709	1665	1	-6.9141	0.81777	0.92756	1	7224	0	-6.9141
C6orf132	chr6:42107132-42107134	-	260	S	Phosphoserine	TCA	chr6	850	1	0.18223	0.072437	0.403709	1666	1	-6.9141	0.81777	0.92756	1	7225	0	-6.9141
CIRBP	chr19:1271589-1271591	+	130	S	Phosphoserine	TCC	chr19	5703	1	0.18347	0.07493	0.412188	1667	1	-6.9136	0.81653	0.92507	1	7205	0	-6.9136
ZNF318	chr6:43337269-43337271	-	2243	S	Phosphoserine	TCC	chr6	1856	1	0.18347	0.07493	0.412188	1668	1	-6.9136	0.81653	0.92507	1	7206	0	-6.9136
MECP2	chrX:154032545-154032547	-	13	S	Phosphoserine	TCA	chrX	6588	1	0.18347	0.07493	0.412188	1669	1	-6.9136	0.81653	0.92507	1	7207	0	-6.9136
PACS1	chr11:66230824-66230826	+	504	T	Phosphothreonine	ACA	chr11	421	1	0.18347	0.07493	0.412188	1670	1	-6.9136	0.81653	0.92507	1	7208	0	-6.9136
NUP88	chr17:5388894-5388896	-	517	S	Phosphoserine	TCT	chr17	6050	1	0.18347	0.07493	0.412188	1671	1	-6.9136	0.81653	0.92507	1	7209	0	-6.9136
STK17A	chr7:43583325-43583327	+	28	S	Phosphoserine	AGC	chr7	526	1	0.18347	0.07493	0.412188	1672	1	-6.9136	0.81653	0.92507	1	7210	0	-6.9136
ELK1	chrX:47637034-47637036	-	389	S	Phosphoserine	AGC	chrX	1538	1	0.18347	0.07493	0.412188	1673	1	-6.9136	0.81653	0.92507	1	7211	0	-6.9136
AHNAK	chr11:62532764-62532766	-	551	T	Phosphothreonine	ACC	chr11	312	1	0.18347	0.07493	0.412188	1674	1	-6.9136	0.81653	0.92507	1	7212	0	-6.9136
FAM208B	chr10:5748963-5748965	+	1848	S	Phosphoserine	TCT	chr10	1665	1	0.18347	0.07493	0.412188	1675	1	-6.9136	0.81653	0.92507	1	7213	0	-6.9136
MFAP1	chr15:43815026-43815028	-	116	S	Phosphoserine	AGT	chr15	6765	1	0.18347	0.07493	0.412188	1676	1	-6.9136	0.81653	0.92507	1	7214	0	-6.9136
SMG6	chr17:2282686-2282688	-	874	S	Phosphoserine	TCT	chr17	1867	1	0.18347	0.07493	0.412188	1677	1	-6.9136	0.81653	0.92507	1	7215	0	-6.9136
CLINT1	chr5:157809642-157809644	-	227	S	Phosphoserine	TCT	chr5	7669	1	0.18347	0.07493	0.412188	1678	1	-6.9136	0.81653	0.92507	1	7216	0	-6.9136
UBN1	chr16:4861004-4861006	+	338	S	Phosphoserine	TCC	chr16	1897	1	0.18347	0.07493	0.412188	1679	1	-6.9136	0.81653	0.92507	1	7217	0	-6.9136
FABP1	chr2:88124527-88124529	-	100	S	Phosphoserine	TCT	chr2	1289	1	0.18347	0.07493	0.412188	1680	1	-6.9136	0.81653	0.92507	1	7218	0	-6.9136
MAST3	chr19:18143830-18143832	+	774	S	Phosphoserine	AGC	chr19	8440	1	0.18347	0.07493	0.412188	1681	1	-6.9136	0.81653	0.92507	1	7219	0	-6.9136
ZCCHC17	chr1:31346662-31346664	+	114	S	Phosphoserine	TCC	chr1	691	1	0.18444	0.077423	0.412188	1682	1	-4.6313	0.81556	0.92258	1	7204	0	-4.6313
SLC9A3	chr5:477403-477405	-	563	S	Phosphoserine	AGC	chr5	1323	1	0.18525	0.078687	0.412188	1683	1	-6.8999	0.81475	0.92131	1	7191	0	-6.8999
RBM25	chr14:73097056-73097058	+	229	S	Phosphoserine	TCT	chr14	2311	1	0.18525	0.078687	0.412188	1684	1	-6.8999	0.81475	0.92131	1	7192	0	-6.8999
SLC45A4	chr8:141218185-141218187	-	485	S	Phosphoserine	AGT	chr8	1671	1	0.18525	0.078687	0.412188	1685	1	-6.8999	0.81475	0.92131	1	7193	0	-6.8999
MED1	chr17:39408180-39408182	-	1347	S	Phosphoserine	TCA	chr17	5726	1	0.18525	0.078687	0.412188	1686	1	-6.8999	0.81475	0.92131	1	7194	0	-6.8999
GORASP2	chr2:170954756-170954758	+	225	T	Phosphothreonine	ACA	chr2	3736	1	0.18525	0.078687	0.412188	1687	1	-6.8999	0.81475	0.92131	1	7195	0	-6.8999
CRTC2	chr1:153949313-153949315	-	492	S	Phosphoserine	AGT	chr1	1087	1	0.18525	0.078687	0.412188	1688	1	-6.8999	0.81475	0.92131	1	7196	0	-6.8999
MAP4	chr3:47914887-47914889	-	643	S	Phosphoserine	TCT	chr3	5316	1	0.18525	0.078687	0.412188	1689	1	-6.8999	0.81475	0.92131	1	7197	0	-6.8999
SAFB	chr19:5657295-5657297	+	604	S	Phosphoserine	TCC	chr19	5549	1	0.18525	0.078687	0.412188	1690	1	-6.8999	0.81475	0.92131	1	7198	0	-6.8999
CCND3	chr6:41935982-41935984	-	279	S	Phosphoserine	AGC	chr6	3889	1	0.18525	0.078687	0.412188	1691	1	-6.8999	0.81475	0.92131	1	7199	0	-6.8999
CCDC189	chr16:30761647-30761649	-	34	S	Phosphoserine	TCA	chr16	6744	1	0.18525	0.078687	0.412188	1692	1	-6.8999	0.81475	0.92131	1	7200	0	-6.8999
PHF8	chrX:53985935-53985937	-	706	T	Phosphothreonine	ACA	chrX	6518	1	0.18525	0.078687	0.412188	1693	1	-6.8999	0.81475	0.92131	1	7201	0	-6.8999
PSME4	chr2:53899940-53899942	-	1121	S	Phosphoserine	AGC	chr2	5926	1	0.18525	0.078687	0.412188	1694	1	-6.8999	0.81475	0.92131	1	7202	0	-6.8999
TJP2	chr9:69226163-69226165	+	400	S	Phosphoserine	TCA	chr9	5426	1	0.18525	0.078687	0.412188	1695	1	-6.8999	0.81475	0.92131	1	7203	0	-6.8999
NOM1	chr7:156949906-156949908	+	57	S	Phosphoserine	TCG	chr7	6123	1	0.18691	0.079951	0.412188	1696	1	-6.8991	0.81309	0.92005	1	7174	0	-6.8991
GRAMD1B	chr11:123605404-123605406	+	274	S	Phosphoserine	AGT	chr11	4363	1	0.18691	0.079951	0.412188	1697	1	-6.8991	0.81309	0.92005	1	7175	0	-6.8991
RBM12	chr20:35654057-35654059	-	422	S	Phosphoserine	TCA	chr20	2836	1	0.18691	0.079951	0.412188	1698	1	-6.8991	0.81309	0.92005	1	7176	0	-6.8991
RBM6	chr3:49968503-49968505	+	360	S	Phosphoserine	AGC	chr3	4450	1	0.18691	0.079951	0.412188	1699	1	-6.8991	0.81309	0.92005	1	7177	0	-6.8991
CCDC40	chr17:80048660-80048662	+	252	S	Phosphoserine	AGC	chr17	5194	1	0.18691	0.079951	0.412188	1700	1	-6.8991	0.81309	0.92005	1	7178	0	-6.8991
BRSK1	chr19:55294123-55294125	+	189	T	Phosphothreonine	ACC	chr19	8133	1	0.18691	0.079951	0.412188	1701	1	-6.8991	0.81309	0.92005	1	7179	0	-6.8991
DHX30	chr3:47846210-47846212	+	380	S	Phosphoserine	AGT	chr3	1792	1	0.18691	0.079951	0.412188	1702	1	-6.8991	0.81309	0.92005	1	7180	0	-6.8991
RBBP8	chr18:22992803-22992805	+	326	S	Phosphoserine	TCA	chr18	3540	1	0.18691	0.079951	0.412188	1703	1	-6.8991	0.81309	0.92005	1	7181	0	-6.8991
C14orf169	chr14:73491204-73491206	+	63	S	Phosphoserine	TCG	chr14	7334	1	0.18691	0.079951	0.412188	1704	1	-6.8991	0.81309	0.92005	1	7182	0	-6.8991
NCOR1	chr17:16070262-16070264	-	1472	S	Phosphoserine	AGC	chr17	5940	1	0.18691	0.079951	0.412188	1705	1	-6.8991	0.81309	0.92005	1	7183	0	-6.8991
ANKLE2	chr12:132727371-132727373	-	896	S	Phosphoserine	AGT	chr12	167	1	0.18691	0.079951	0.412188	1706	1	-6.8991	0.81309	0.92005	1	7184	0	-6.8991
ATF2	chr2:175093145-175093147	-	367	S	Phosphoserine	TCA	chr2	5110	1	0.18691	0.079951	0.412188	1707	1	-6.8991	0.81309	0.92005	1	7185	0	-6.8991
VASP	chr19:45524099-45524101	+	305	S	Phosphoserine	TCT	chr19	4256	1	0.18691	0.079951	0.412188	1708	1	-6.8991	0.81309	0.92005	1	7186	0	-6.8991
CCDC6	chr10:59804436-59804438	-	363	S	Phosphoserine	AGC	chr10	5383	1	0.18691	0.079951	0.412188	1709	1	-6.8991	0.81309	0.92005	1	7187	0	-6.8991
RASGRP2	chr11:64728906-64728908	-	576	S	Phosphoserine	AGC	chr11	1027	1	0.18691	0.079951	0.412188	1710	1	-6.8991	0.81309	0.92005	1	7188	0	-6.8991
MTCL1	chr18:8825120-8825122	+	1523	S	Phosphoserine	AGC	chr18	6768	1	0.18691	0.079951	0.412188	1711	1	-6.8991	0.81309	0.92005	1	7189	0	-6.8991
MED4	chr13:48094983-48094985	-	32	S	Phosphoserine	TCT	chr13	382	1	0.18691	0.079951	0.412188	1712	1	-6.8991	0.81309	0.92005	1	7190	0	-6.8991
ZC3HC1	chr7:130023559-130023561	-	395	S	Phosphoserine	AGC	chr7	7540	1	0.18788	0.079951	0.412188	1713	1	-2.7684	0.81212	0.92005	1	7173	0	-2.7684
STMN3	chr20:63643897-63643899	-	50	S	Phosphoserine	TCA	chr20	3506	1	0.18799	0.079951	0.412188	1714	1	-5.5069	0.81201	0.92005	1	7172	0	-5.5069
TESK1	chr9:35607619-35607621	+	220	S	Phosphoserine	TCC	chr9	2193	1	0.1881	0.079951	0.412188	1715	1	-5.3891	0.8119	0.92005	1	7171	0	-5.3891
C19orf47	chr19:40322233-40322235	-	306	S	Phosphoserine	AGT	chr19	5592	1	0.18821	0.079951	0.412188	1716	1	-4.2547	0.81179	0.92005	1	7170	0	-4.2547
FLNA	chrX:154349540-154349542	-	2526	S	Phosphoserine	AGC	chrX	1674	1	0.18831	0.079951	0.412188	1717	1	-6.0033	0.81169	0.92005	1	7169	0	-6.0033
ARHGEF10	chr8:1882734-1882736	+	379	S	Phosphoserine	TCT	chr8	282	1	0.18891	0.079951	0.412188	1718	1	-6.884	0.81109	0.92005	1	7159	0	-6.884
AASDH	chr4:56349579-56349581	-	724	S	Phosphoserine	TCT	chr4	7831	1	0.18891	0.079951	0.412188	1719	1	-6.884	0.81109	0.92005	1	7160	0	-6.884
SCN7A	chr2:166432381-166432383	-	843	S	Phosphoserine	TCT	chr2	1578	1	0.18891	0.079951	0.412188	1720	1	-6.884	0.81109	0.92005	1	7161	0	-6.884
DEAF1	chr11:688047-688049	-	176	S	Phosphoserine	TCT	chr11	1336	1	0.18891	0.079951	0.412188	1721	1	-6.884	0.81109	0.92005	1	7162	0	-6.884
SLC6A4	chr17:30198516-30198518	-	611	S	Phosphoserine	AGT	chr17	1094	1	0.18891	0.079951	0.412188	1722	1	-6.884	0.81109	0.92005	1	7163	0	-6.884
BCORL1	chrX:130021027-130021029	+	1162	S	Phosphoserine	AGC	chrX	1691	1	0.18891	0.079951	0.412188	1723	1	-6.884	0.81109	0.92005	1	7164	0	-6.884
TNKS1BP1	chr11:57309177-57309179	-	1178	S	Phosphoserine	TCT	chr11	5097	1	0.18891	0.079951	0.412188	1724	1	-6.884	0.81109	0.92005	1	7165	0	-6.884
R3HCC1L	chr10:98234504-98234506	+	688	S	Phosphoserine	AGT	chr10	4910	1	0.18891	0.079951	0.412188	1725	1	-6.884	0.81109	0.92005	1	7166	0	-6.884
LRRC8B	chr1:89583236-89583238	+	196	S	Phosphoserine	TCA	chr1	3293	1	0.18891	0.079951	0.412188	1726	1	-6.884	0.81109	0.92005	1	7167	0	-6.884
TMEM139	chr7:143286641-143286643	+	155	S	Phosphoserine	AGC	chr7	591	1	0.18891	0.079951	0.412188	1727	1	-6.884	0.81109	0.92005	1	7168	0	-6.884
DNTTIP2	chr1:93879086-93879088	-	21	S	Phosphoserine	TCC	chr1	5535	1	0.18998	0.079951	0.412188	1728	1	-6.8812	0.81002	0.92005	1	7149	0	-6.8812
CBLB	chr3:105702151-105702153	-	634	S	Phosphoserine	TCT	chr3	838	1	0.18998	0.079951	0.412188	1729	1	-6.8812	0.81002	0.92005	1	7150	0	-6.8812
TLN1	chr9:35720501-35720503	-	405	S	Phosphoserine	AGC	chr9	1773	1	0.18998	0.079951	0.412188	1730	1	-6.8812	0.81002	0.92005	1	7151	0	-6.8812
CLSPN	chr1:35743224-35743226	-	1020	S	Phosphoserine	TCT	chr1	4631	1	0.18998	0.079951	0.412188	1731	1	-6.8812	0.81002	0.92005	1	7152	0	-6.8812
SPTBN1	chr2:54645298-54645300	+	1447	S	Phosphoserine	AGT	chr2	961	1	0.18998	0.079951	0.412188	1732	1	-6.8812	0.81002	0.92005	1	7153	0	-6.8812
RPS6KA1	chr1:26554643-26554645	+	221	S	Phosphoserine	TCT	chr1	497	1	0.18998	0.079951	0.412188	1733	1	-6.8812	0.81002	0.92005	1	7154	0	-6.8812
ADD1	chr4:2926088-2926090	+	613	S	Phosphoserine	AGC	chr4	8697	1	0.18998	0.079951	0.412188	1734	1	-6.8812	0.81002	0.92005	1	7155	0	-6.8812
SIPA1L1	chr14:71735387-71735389	+	1728	S	Phosphoserine	AGC	chr14	8339	1	0.18998	0.079951	0.412188	1735	1	-6.8812	0.81002	0.92005	1	7156	0	-6.8812
ROBO4	chr11:124886997-124886999	-	805	S	Phosphoserine	AGT	chr11	1630	1	0.18998	0.079951	0.412188	1736	1	-6.8812	0.81002	0.92005	1	7157	0	-6.8812
CENPA	chr2:26786251-26786253	+	19	S	Phosphoserine	AGC	chr2	442	1	0.18998	0.079951	0.412188	1737	1	-6.8812	0.81002	0.92005	1	7158	0	-6.8812
KIAA1328	chr18:37173026-37173028	+	490	S	Phosphoserine	AGC	chr18	5923	1	0.19058	0.079951	0.412188	1738	1	-2.5224	0.80942	0.92005	1	7148	0	-2.5224
PLIN1	chr15:89667662-89667664	-	301	T	Phosphothreonine	ACG	chr15	1466	1	0.19225	0.079952	0.412188	1739	1	-6.8721	0.80775	0.92005	1	7118	0	-6.8721
UTRN	chr6:144435962-144435964	+	295	S	Phosphoserine	AGT	chr6	1944	1	0.19225	0.079952	0.412188	1740	1	-6.8721	0.80775	0.92005	1	7119	0	-6.8721
MELK	chr9:36671077-36671079	+	529	S	Phosphoserine	AGC	chr9	1423	1	0.19225	0.079952	0.412188	1741	1	-6.8721	0.80775	0.92005	1	7120	0	-6.8721
IRAK1	chrX:154016560-154016562	-	371	S	Phosphoserine	AGC	chrX	226	1	0.19225	0.079952	0.412188	1742	1	-6.8721	0.80775	0.92005	1	7121	0	-6.8721
TOP2A	chr17:40417780-40417782	-	4	S	Phosphoserine	TCA	chr17	3212	1	0.19225	0.079952	0.412188	1743	1	-6.8721	0.80775	0.92005	1	7122	0	-6.8721
TRIP12	chr2:229880044-229880046	-	12	S	Phosphoserine	TCA	chr2	3273	1	0.19225	0.079952	0.412188	1744	1	-6.8721	0.80775	0.92005	1	7123	0	-6.8721
MYH4	chr17:10447983-10447985	-	1600	S	Phosphoserine	TCA	chr17	3770	1	0.19225	0.079952	0.412188	1745	1	-6.8721	0.80775	0.92005	1	7124	0	-6.8721
STARD10	chr11:72755014-72755016	-	253	S	Phosphoserine	TCG	chr11	1438	1	0.19225	0.079952	0.412188	1746	1	-6.8721	0.80775	0.92005	1	7125	0	-6.8721
NACC1	chr19:13135769-13135771	+	188	S	Phosphoserine	AGT	chr19	7389	1	0.19225	0.079952	0.412188	1747	1	-6.8721	0.80775	0.92005	1	7126	0	-6.8721
SAMSN1	chr21:14516943-14516945	-	76	T	Phosphothreonine	ACA	chr21	1939	1	0.19225	0.079952	0.412188	1748	1	-6.8721	0.80775	0.92005	1	7127	0	-6.8721
TLE6	chr19:2993573-2993575	+	510	S	Phosphoserine	TCC	chr19	4087	1	0.19225	0.079952	0.412188	1749	1	-6.8721	0.80775	0.92005	1	7128	0	-6.8721
MTDH	chr8:97719100-97719102	+	478	S	Phosphoserine	TCT	chr8	671	1	0.19225	0.079952	0.412188	1750	1	-6.8721	0.80775	0.92005	1	7129	0	-6.8721
HNRNPF	chr10:43387240-43387242	-	215	T	Phosphothreonine	ACT	chr10	257	1	0.19225	0.079952	0.412188	1751	1	-6.8721	0.80775	0.92005	1	7130	0	-6.8721
GPATCH1	chr19:33114366-33114368	+	715	S	Phosphoserine	AGC	chr19	8012	1	0.19225	0.079952	0.412188	1752	1	-6.8721	0.80775	0.92005	1	7131	0	-6.8721
CIC	chr19:42294026-42294028	+	1378	S	Phosphoserine	TCT	chr19	4407	1	0.19225	0.079952	0.412188	1753	1	-6.8721	0.80775	0.92005	1	7132	0	-6.8721
ACLY	chr17:41906605-41906607	-	263	S	Phosphoserine	AGC	chr17	821	1	0.19225	0.079952	0.412188	1754	1	-6.8721	0.80775	0.92005	1	7133	0	-6.8721
ZCCHC8	chr12:122474166-122474168	-	485	T	Phosphothreonine	ACC	chr12	736	1	0.19225	0.079952	0.412188	1755	1	-6.8721	0.80775	0.92005	1	7134	0	-6.8721
PDLIM2	chr8:22585128-22585130	+	143	S	Phosphoserine	AGC	chr8	128	1	0.19225	0.079952	0.412188	1756	1	-6.8721	0.80775	0.92005	1	7135	0	-6.8721
MLLT4	chr6:167948380-167948382	+	1238	S	Phosphoserine	TCC	chr6	768	1	0.19225	0.079952	0.412188	1757	1	-6.8721	0.80775	0.92005	1	7136	0	-6.8721
PITX3	chr10:102231738-102231740	-	57	S	Phosphoserine	TCG	chr10	326	1	0.19225	0.079952	0.412188	1758	1	-6.8721	0.80775	0.92005	1	7137	0	-6.8721
PPP1R14A	chr19:38251354-38251356	-	136	S	Phosphoserine	AGC	chr19	7806	1	0.19225	0.079952	0.412188	1759	1	-6.8721	0.80775	0.92005	1	7138	0	-6.8721
KCNAB2	chr1:6087474-6087476	+	112	S	Phosphoserine	AGC	chr1	1594	1	0.19225	0.079952	0.412188	1760	1	-6.8721	0.80775	0.92005	1	7139	0	-6.8721
DENND5A	chr11:9144146-9144148	-	1085	S	Phosphoserine	TCC	chr11	4912	1	0.19225	0.079952	0.412188	1761	1	-6.8721	0.80775	0.92005	1	7140	0	-6.8721
RAB11FIP2	chr10:118040238-118040240	-	227	S	Phosphoserine	TCA	chr10	8438	1	0.19225	0.079952	0.412188	1762	1	-6.8721	0.80775	0.92005	1	7141	0	-6.8721
FMO5	chr1:147215916-147215918	-	54	S	Phosphoserine	AGT	chr1	4056	1	0.19225	0.079952	0.412188	1763	1	-6.8721	0.80775	0.92005	1	7142	0	-6.8721
BIRC5	chr17:78214374-78214376	+	20	S	Phosphoserine	TCT	chr17	3343	1	0.19225	0.079952	0.412188	1764	1	-6.8721	0.80775	0.92005	1	7143	0	-6.8721
NSD1	chr5:177210695-177210697	+	766	S	Phosphoserine	TCG	chr5	8857	1	0.19225	0.079952	0.412188	1765	1	-6.8721	0.80775	0.92005	1	7144	0	-6.8721
ACOX2	chr3:58535080-58535082	-	9	S	Phosphoserine	TCA	chr3	6090	1	0.19225	0.079952	0.412188	1766	1	-6.8721	0.80775	0.92005	1	7145	0	-6.8721
PKP3	chr11:397438-397440	+	313	S	Phosphoserine	AGC	chr11	7441	1	0.19225	0.079952	0.412188	1767	1	-6.8721	0.80775	0.92005	1	7146	0	-6.8721
ARID3A	chr19:929820-929822	+	98	T	Phosphothreonine	ACA	chr19	1642	1	0.19225	0.079952	0.412188	1768	1	-6.8721	0.80775	0.92005	1	7147	0	-6.8721
PKD2	chr4:88068024-88068026	+	829	S	Phosphoserine	AGC	chr4	3301	1	0.19391	0.079952	0.412188	1769	1	-5.4829	0.80609	0.92005	1	7117	0	-5.4829
CCDC9	chr19:47266653-47266655	+	255	S	Phosphoserine	TCC	chr19	1225	1	0.19402	0.079952	0.412188	1770	1	-2.1713	0.80598	0.92005	1	7116	0	-2.1713
DES	chr2:219418511-219418513	+	17	T	Phosphothreonine	ACC	chr2	1988	1	0.19472	0.079952	0.412188	1771	1	-6.8687	0.80528	0.92005	1	7104	0	-6.8687
PFKP	chr10:3113120-3113122	+	386	S	Phosphoserine	AGC	chr10	8529	1	0.19472	0.079952	0.412188	1772	1	-6.8687	0.80528	0.92005	1	7105	0	-6.8687
SPECC1	chr17:20204449-20204451	+	134	S	Phosphoserine	AGT	chr17	8409	1	0.19472	0.079952	0.412188	1773	1	-6.8687	0.80528	0.92005	1	7106	0	-6.8687
SF3B2	chr11:66058358-66058360	+	307	S	Phosphoserine	TCA	chr11	1651	1	0.19472	0.079952	0.412188	1774	1	-6.8687	0.80528	0.92005	1	7107	0	-6.8687
SYMPK	chr19:45815872-45815874	-	1222	S	Phosphoserine	AGT	chr19	1571	1	0.19472	0.079952	0.412188	1775	1	-6.8687	0.80528	0.92005	1	7108	0	-6.8687
TNNI3	chr19:55154036-55154038	-	181	T	Phosphothreonine	ACC	chr19	8442	1	0.19472	0.079952	0.412188	1776	1	-6.8687	0.80528	0.92005	1	7109	0	-6.8687
RUBCN	chr3:197700710-197700712	-	388	S	Phosphoserine	AGC	chr3	682	1	0.19472	0.079952	0.412188	1777	1	-6.8687	0.80528	0.92005	1	7110	0	-6.8687
RAB4A	chr1:229302930-229302932	+	204	S	Phosphoserine	TCA	chr1	403	1	0.19472	0.079952	0.412188	1778	1	-6.8687	0.80528	0.92005	1	7111	0	-6.8687
PKP3	chr11:397048-397050	+	183	S	Phosphoserine	TCG	chr11	510	1	0.19472	0.079952	0.412188	1779	1	-6.8687	0.80528	0.92005	1	7112	0	-6.8687
FAM102B	chr1:108628792-108628794	+	320	S	Phosphoserine	TCC	chr1	147	1	0.19472	0.079952	0.412188	1780	1	-6.8687	0.80528	0.92005	1	7113	0	-6.8687
EHD2	chr19:47741250-47741252	+	484	S	Phosphoserine	TCA	chr19	7099	1	0.19472	0.079952	0.412188	1781	1	-6.8687	0.80528	0.92005	1	7114	0	-6.8687
TSC22D4	chr7:100477892-100477894	-	49	S	Phosphoserine	AGC	chr7	514	1	0.19472	0.079952	0.412188	1782	1	-6.8687	0.80528	0.92005	1	7115	0	-6.8687
SAMD4B	chr19:39375793-39375795	+	271	S	Phosphoserine	TCG	chr19	1435	1	0.19623	0.079952	0.412188	1783	1	-6.8623	0.80377	0.92005	1	7088	0	-6.8623
IRF3	chr19:49659738-49659740	-	398	S	Phosphoserine	AGC	chr19	3020	1	0.19623	0.079952	0.412188	1784	1	-6.8623	0.80377	0.92005	1	7089	0	-6.8623
PNN	chr14:39181783-39181785	+	692	S	Phosphoserine	TCA	chr14	2563	1	0.19623	0.079952	0.412188	1785	1	-6.8623	0.80377	0.92005	1	7090	0	-6.8623
LATS1	chr6:149683697-149683699	-	464	S	Phosphoserine	TCT	chr6	1146	1	0.19623	0.079952	0.412188	1786	1	-6.8623	0.80377	0.92005	1	7091	0	-6.8623
RPS6KA5	chr14:90875256-90875258	-	647	S	Phosphoserine	TCC	chr14	3010	1	0.19623	0.079952	0.412188	1787	1	-6.8623	0.80377	0.92005	1	7092	0	-6.8623
EIF5	chr14:103338828-103338830	+	227	T	Phosphothreonine	ACA	chr14	4960	1	0.19623	0.079952	0.412188	1788	1	-6.8623	0.80377	0.92005	1	7093	0	-6.8623
TOP2B	chr3:25601143-25601145	-	1524	S	Phosphoserine	TCG	chr3	1305	1	0.19623	0.079952	0.412188	1789	1	-6.8623	0.80377	0.92005	1	7094	0	-6.8623
DOK1	chr2:74556473-74556475	+	269	S	Phosphoserine	TCC	chr2	894	1	0.19623	0.079952	0.412188	1790	1	-6.8623	0.80377	0.92005	1	7095	0	-6.8623
KLF3	chr4:38688849-38688851	+	108	S	Phosphoserine	TCA	chr4	7471	1	0.19623	0.079952	0.412188	1791	1	-6.8623	0.80377	0.92005	1	7096	0	-6.8623
CDC42BPB	chr14:102933778-102933780	-	1690	S	Phosphoserine	AGC	chr14	1203	1	0.19623	0.079952	0.412188	1792	1	-6.8623	0.80377	0.92005	1	7097	0	-6.8623
FASN	chr17:82085292-82085294	-	1411	S	Phosphoserine	AGC	chr17	8172	1	0.19623	0.079952	0.412188	1793	1	-6.8623	0.80377	0.92005	1	7098	0	-6.8623
ELFN2	chr22:37373678-37373680	-	619	S	Phosphoserine	AGC	chr22	1629	1	0.19623	0.079952	0.412188	1794	1	-6.8623	0.80377	0.92005	1	7099	0	-6.8623
LMTK2	chr7:98205466-98205468	+	1496	S	Phosphoserine	AGC	chr7	1107	1	0.19623	0.079952	0.412188	1795	1	-6.8623	0.80377	0.92005	1	7100	0	-6.8623
PRKAB1	chr12:119668362-119668364	+	40	S	Phosphoserine	AGC	chr12	1996	1	0.19623	0.079952	0.412188	1796	1	-6.8623	0.80377	0.92005	1	7101	0	-6.8623
ZC3H13	chr13:45989094-45989096	-	316	S	Phosphoserine	TCT	chr13	3093	1	0.19623	0.079952	0.412188	1797	1	-6.8623	0.80377	0.92005	1	7102	0	-6.8623
SYN1	chrX:47574169-47574171	-	605	S	Phosphoserine	AGC	chrX	8527	1	0.19623	0.079952	0.412188	1798	1	-6.8623	0.80377	0.92005	1	7103	0	-6.8623
ZNF217	chr20:53576820-53576822	-	648	T	Phosphothreonine	ACT	chr20	7625	1	0.19715	0.079952	0.412188	1799	1	-4.6888	0.80285	0.92005	1	7087	0	-4.6888
RERE	chr1:8360168-8360170	-	1113	S	Phosphoserine	AGC	chr1	1493	1	0.19725	0.079952	0.412188	1800	1	-1.5111	0.80275	0.92005	1	7086	0	-1.5111
APBA1	chr9:69516473-69516475	-	246	S	Phosphoserine	TCC	chr9	1273	1	0.19736	0.079952	0.412188	1801	1	-5.8859	0.80264	0.92005	1	7085	0	-5.8859
BRSK2	chr11:1445361-1445363	+	294	S	Phosphoserine	AGC	chr11	4349	1	0.19806	0.081206	0.416115	1802	1	-6.8532	0.80194	0.91879	1	7074	0	-6.8532
MPRIP	chr17:17180083-17180085	+	1014	S	Phosphoserine	TCC	chr17	2766	1	0.19806	0.081206	0.416115	1803	1	-6.8532	0.80194	0.91879	1	7075	0	-6.8532
PHF2	chr9:93665861-93665863	+	705	S	Phosphoserine	TCC	chr9	8368	1	0.19806	0.081206	0.416115	1804	1	-6.8532	0.80194	0.91879	1	7076	0	-6.8532
BAIAP2L1	chr7:98304358-98304360	-	420	S	Phosphoserine	AGC	chr7	1627	1	0.19806	0.081206	0.416115	1805	1	-6.8532	0.80194	0.91879	1	7077	0	-6.8532
PLIN3	chr19:4852140-4852142	-	170	T	Phosphothreonine	ACC	chr19	6699	1	0.19806	0.081206	0.416115	1806	1	-6.8532	0.80194	0.91879	1	7078	0	-6.8532
OSBPL7	chr17:47818354-47818356	-	171	T	Phosphothreonine	ACT	chr17	3702	1	0.19806	0.081206	0.416115	1807	1	-6.8532	0.80194	0.91879	1	7079	0	-6.8532
CLNS1A	chr11:77625003-77625005	-	144	S	Phosphoserine	TCA	chr11	667	1	0.19806	0.081206	0.416115	1808	1	-6.8532	0.80194	0.91879	1	7080	0	-6.8532
CRYBG3	chr3:97877504-97877506	+	2104	S	Phosphoserine	TCA	chr3	1739	1	0.19806	0.081206	0.416115	1809	1	-6.8532	0.80194	0.91879	1	7081	0	-6.8532
LCP1	chr13:46147023-46147025	-	353	T	Phosphothreonine	ACA	chr13	4291	1	0.19806	0.081206	0.416115	1810	1	-6.8532	0.80194	0.91879	1	7082	0	-6.8532
ANKRD28	chr3:15670399-15670401	-	1011	S	Phosphoserine	AGC	chr3	2249	1	0.19806	0.081206	0.416115	1811	1	-6.8532	0.80194	0.91879	1	7083	0	-6.8532
PPP1R14D	chr15:40828468-40828470	-	58	T	Phosphothreonine	ACA	chr15	8236	1	0.19806	0.081206	0.416115	1812	1	-6.8532	0.80194	0.91879	1	7084	0	-6.8532
UFD1L	chr22:19455754-19455756	-	231	S	Phosphoserine	TCT	chr22	4196	1	0.19876	0.082461	0.41748	1813	1	-5.3486	0.80124	0.91754	1	7073	0	-5.3486
NECTIN1	chr11:119665035-119665037	-	422	S	Phosphoserine	TCA	chr11	3187	1	0.19887	0.082461	0.41748	1814	1	-5.0045	0.80113	0.91754	1	7072	0	-5.0045
TSC1	chr9:132906117-132906119	-	487	S	Phosphoserine	TCT	chr9	1966	1	0.19995	0.082462	0.41748	1815	1	-6.8431	0.80005	0.91754	1	7053	0	-6.8431
USP9Y	chrY:12859390-12859392	+	2548	S	Phosphoserine	TCC	chrY	1555	1	0.19995	0.082462	0.41748	1816	1	-6.8431	0.80005	0.91754	1	7054	0	-6.8431
TSC2	chr16:2084576-2084578	+	1452	S	Phosphoserine	TCG	chr16	923	1	0.19995	0.082462	0.41748	1817	1	-6.8431	0.80005	0.91754	1	7055	0	-6.8431
APEH	chr3:49676166-49676168	+	185	S	Phosphoserine	AGT	chr3	1157	1	0.19995	0.082462	0.41748	1818	1	-6.8431	0.80005	0.91754	1	7056	0	-6.8431
DCTN2	chr12:57534414-57534416	-	134	T	Phosphothreonine	ACC	chr12	1980	1	0.19995	0.082462	0.41748	1819	1	-6.8431	0.80005	0.91754	1	7057	0	-6.8431
PPM1G	chr2:27384949-27384951	-	183	S	Phosphoserine	TCC	chr2	366	1	0.19995	0.082462	0.41748	1820	1	-6.8431	0.80005	0.91754	1	7058	0	-6.8431
DOCK7	chr1:62545019-62545021	-	929	S	Phosphoserine	TCC	chr1	8683	1	0.19995	0.082462	0.41748	1821	1	-6.8431	0.80005	0.91754	1	7059	0	-6.8431
HIST3H2A	chr1:228457812-228457814	-	2	S	Phosphoserine	TCC	chr1	8579	1	0.19995	0.082462	0.41748	1822	1	-6.8431	0.80005	0.91754	1	7060	0	-6.8431
CASC5	chr15:40628148-40628150	+	1845	S	Phosphoserine	TCT	chr15	1386	1	0.19995	0.082462	0.41748	1823	1	-6.8431	0.80005	0.91754	1	7061	0	-6.8431
RIPK3	chr14:24338547-24338549	-	164	S	Phosphoserine	TCC	chr14	1278	1	0.19995	0.082462	0.41748	1824	1	-6.8431	0.80005	0.91754	1	7062	0	-6.8431
TLN2	chr15:62781152-62781154	+	1843	T	Phosphothreonine	ACT	chr15	953	1	0.19995	0.082462	0.41748	1825	1	-6.8431	0.80005	0.91754	1	7063	0	-6.8431
TF	chr3:133777229-133777231	+	685	S	Phosphoserine	TCC	chr3	762	1	0.19995	0.082462	0.41748	1826	1	-6.8431	0.80005	0.91754	1	7064	0	-6.8431
LRWD1	chr7:102468173-102468175	+	264	S	Phosphoserine	TCC	chr7	31	1	0.19995	0.082462	0.41748	1827	1	-6.8431	0.80005	0.91754	1	7065	0	-6.8431
ZHX2	chr8:122952129-122952131	+	207	T	Phosphothreonine	ACC	chr8	1748	1	0.19995	0.082462	0.41748	1828	1	-6.8431	0.80005	0.91754	1	7066	0	-6.8431
DLG5	chr10:77821784-77821786	-	900	S	Phosphoserine	TCT	chr10	389	1	0.19995	0.082462	0.41748	1829	1	-6.8431	0.80005	0.91754	1	7067	0	-6.8431
DCP1A	chr3:53292495-53292497	-	319	S	Phosphoserine	AGT	chr3	783	1	0.19995	0.082462	0.41748	1830	1	-6.8431	0.80005	0.91754	1	7068	0	-6.8431
FLCN	chr17:17227919-17227921	-	73	S	Phosphoserine	AGC	chr17	1916	1	0.19995	0.082462	0.41748	1831	1	-6.8431	0.80005	0.91754	1	7069	0	-6.8431
IRAK4	chr12:43782401-43782403	+	346	S	Phosphoserine	AGC	chr12	7993	1	0.19995	0.082462	0.41748	1832	1	-6.8431	0.80005	0.91754	1	7070	0	-6.8431
MAPK12	chr22:50256155-50256157	-	183	T	Phosphothreonine	ACT	chr22	2071	1	0.19995	0.082462	0.41748	1833	1	-6.8431	0.80005	0.91754	1	7071	0	-6.8431
AIP	chr11:67487033-67487035	+	43	S	Phosphoserine	AGT	chr11	1420	1	0.20102	0.082462	0.41748	1834	1	-5.3409	0.79898	0.91754	1	7052	0	-5.3409
C2CD5	chr12:22474823-22474825	-	657	S	Phosphoserine	TCT	chr12	5053	1	0.20151	0.084934	0.428594	1835	1	-6.8376	0.79849	0.91507	1	7046	0	-6.8376
LAD1	chr1:201383383-201383385	-	394	S	Phosphoserine	AGC	chr1	154	1	0.20151	0.084934	0.428594	1836	1	-6.8376	0.79849	0.91507	1	7047	0	-6.8376
SPEN	chr1:15933594-15933596	+	2452	S	Phosphoserine	TCC	chr1	4123	1	0.20151	0.084934	0.428594	1837	1	-6.8376	0.79849	0.91507	1	7048	0	-6.8376
SNX17	chr2:27375873-27375875	+	336	S	Phosphoserine	AGC	chr2	1477	1	0.20151	0.084934	0.428594	1838	1	-6.8376	0.79849	0.91507	1	7049	0	-6.8376
ARHGEF17	chr11:73309092-73309094	+	152	S	Phosphoserine	AGC	chr11	1441	1	0.20151	0.084934	0.428594	1839	1	-6.8376	0.79849	0.91507	1	7050	0	-6.8376
DEPTOR	chr8:120001650-120001652	+	244	S	Phosphoserine	AGT	chr8	7905	1	0.20151	0.084934	0.428594	1840	1	-6.8376	0.79849	0.91507	1	7051	0	-6.8376
TMEM87B	chr2:112100650-112100652	+	469	S	Phosphoserine	TCT	chr2	3773	1	0.20199	0.087406	0.435864	1841	1	-5.3345	0.79801	0.91259	1	7045	0	-5.3345
PPP3CA	chr4:101026024-101026026	-	469	S	Phosphoserine	AGC	chr4	3081	1	0.2021	0.087406	0.435864	1842	1	-3.9113	0.7979	0.91259	1	7044	0	-3.9113
ARHGAP32	chr11:128974941-128974943	-	738	S	Phosphoserine	TCT	chr11	6630	1	0.20312	0.087406	0.435864	1843	1	-6.8294	0.79688	0.91259	1	7026	0	-6.8294
PPP1R3D	chr20:59939848-59939850	-	28	S	Phosphoserine	TCG	chr20	1517	1	0.20312	0.087406	0.435864	1844	1	-6.8294	0.79688	0.91259	1	7027	0	-6.8294
AHDC1	chr1:27549428-27549430	-	896	S	Phosphoserine	AGC	chr1	6013	1	0.20312	0.087406	0.435864	1845	1	-6.8294	0.79688	0.91259	1	7028	0	-6.8294
FRMD4A	chr10:13659346-13659348	-	681	S	Phosphoserine	AGT	chr10	1697	1	0.20312	0.087406	0.435864	1846	1	-6.8294	0.79688	0.91259	1	7029	0	-6.8294
PXN	chr12:120223756-120223758	-	106	S	Phosphoserine	TCT	chr12	1572	1	0.20312	0.087406	0.435864	1847	1	-6.8294	0.79688	0.91259	1	7030	0	-6.8294
FAAP20	chr1:2193698-2193700	-	137	S	Phosphoserine	TCT	chr1	3823	1	0.20312	0.087406	0.435864	1848	1	-6.8294	0.79688	0.91259	1	7031	0	-6.8294
NCAM1	chr11:113271770-113271772	+	784	S	Phosphoserine	TCC	chr11	2622	1	0.20312	0.087406	0.435864	1849	1	-6.8294	0.79688	0.91259	1	7032	0	-6.8294
TRAK1	chr3:42223630-42223632	+	919	S	Phosphoserine	AGC	chr3	1373	1	0.20312	0.087406	0.435864	1850	1	-6.8294	0.79688	0.91259	1	7033	0	-6.8294
SF3A2	chr19:2246933-2246935	+	153	S	Phosphoserine	TCT	chr19	471	1	0.20312	0.087406	0.435864	1851	1	-6.8294	0.79688	0.91259	1	7034	0	-6.8294
LUC7L	chr16:189318-189320	-	332	S	Phosphoserine	TCC	chr16	737	1	0.20312	0.087406	0.435864	1852	1	-6.8294	0.79688	0.91259	1	7035	0	-6.8294
ACTL6B	chr7:100655440-100655442	-	83	S	Phosphoserine	TCG	chr7	24	1	0.20312	0.087406	0.435864	1853	1	-6.8294	0.79688	0.91259	1	7036	0	-6.8294
PRRC2B	chr9:131475523-131475525	+	1132	S	Phosphoserine	AGT	chr9	1745	1	0.20312	0.087406	0.435864	1854	1	-6.8294	0.79688	0.91259	1	7037	0	-6.8294
L3MBTL2	chr22:41224089-41224091	+	338	S	Phosphoserine	TCA	chr22	5807	1	0.20312	0.087406	0.435864	1855	1	-6.8294	0.79688	0.91259	1	7038	0	-6.8294
RCSD1	chr1:167694150-167694152	+	108	S	Phosphoserine	AGT	chr1	343	1	0.20312	0.087406	0.435864	1856	1	-6.8294	0.79688	0.91259	1	7039	0	-6.8294
PHF23	chr17:7235638-7235640	-	400	S	Phosphoserine	TCT	chr17	1582	1	0.20312	0.087406	0.435864	1857	1	-6.8294	0.79688	0.91259	1	7040	0	-6.8294
MAPKAPK3	chr3:50646186-50646188	+	251	S	Phosphoserine	TCC	chr3	4837	1	0.20312	0.087406	0.435864	1858	1	-6.8294	0.79688	0.91259	1	7041	0	-6.8294
MYH6	chr14:23389444-23389446	-	1309	S	Phosphoserine	TCT	chr14	848	1	0.20312	0.087406	0.435864	1859	1	-6.8294	0.79688	0.91259	1	7042	0	-6.8294
SEC31A	chr4:82821037-82821039	-	1161	T	Phosphothreonine	ACA	chr4	5465	1	0.20312	0.087406	0.435864	1860	1	-6.8294	0.79688	0.91259	1	7043	0	-6.8294
DYNC1H1	chr14:102047906-102047908	+	4366	T	Phosphothreonine	ACA	chr14	8516	1	0.20415	0.087408	0.435864	1861	1	-2.597	0.79585	0.91259	1	7025	0	-2.597
PXN	chr12:120221638-120221640	-	272	S	Phosphoserine	TCG	chr12	5583	1	0.20425	0.087408	0.435864	1862	1	-4.949	0.79575	0.91259	1	7024	0	-4.949
NUP214	chr9:131197428-131197430	+	1312	T	Phosphothreonine	ACC	chr9	272	1	0.20522	0.088673	0.437675	1863	1	-6.8236	0.79478	0.91133	1	7008	0	-6.8236
IWS1	chr2:127504964-127504966	-	313	S	Phosphoserine	AGT	chr2	3114	1	0.20522	0.088673	0.437675	1864	1	-6.8236	0.79478	0.91133	1	7009	0	-6.8236
GRIN2B	chr12:13563461-13563463	-	1259	S	Phosphoserine	TCC	chr12	5052	1	0.20522	0.088673	0.437675	1865	1	-6.8236	0.79478	0.91133	1	7010	0	-6.8236
BCL7B	chr7:73539976-73539978	-	114	S	Phosphoserine	AGC	chr7	1669	1	0.20522	0.088673	0.437675	1866	1	-6.8236	0.79478	0.91133	1	7011	0	-6.8236
PIKFYVE	chr2:208298663-208298665	+	312	S	Phosphoserine	TCA	chr2	3839	1	0.20522	0.088673	0.437675	1867	1	-6.8236	0.79478	0.91133	1	7012	0	-6.8236
MLKL	chr16:74675732-74675734	-	357	T	Phosphothreonine	ACT	chr16	2315	1	0.20522	0.088673	0.437675	1868	1	-6.8236	0.79478	0.91133	1	7013	0	-6.8236
KAT7	chr17:49798510-49798512	+	178	S	Phosphoserine	AGC	chr17	1721	1	0.20522	0.088673	0.437675	1869	1	-6.8236	0.79478	0.91133	1	7014	0	-6.8236
TLE1	chr9:81616111-81616113	-	263	S	Phosphoserine	AGC	chr9	1791	1	0.20522	0.088673	0.437675	1870	1	-6.8236	0.79478	0.91133	1	7015	0	-6.8236
NOL10	chr2:10589632-10589634	-	514	S	Phosphoserine	AGT	chr2	1755	1	0.20522	0.088673	0.437675	1871	1	-6.8236	0.79478	0.91133	1	7016	0	-6.8236
EIF5B	chr2:99361541-99361543	+	214	S	Phosphoserine	AGT	chr2	4159	1	0.20522	0.088673	0.437675	1872	1	-6.8236	0.79478	0.91133	1	7017	0	-6.8236
TMF1	chr3:69048369-69048371	-	112	S	Phosphoserine	AGT	chr3	2131	1	0.20522	0.088673	0.437675	1873	1	-6.8236	0.79478	0.91133	1	7018	0	-6.8236
ZNF316	chr7:6642743-6642745	+	112	S	Phosphoserine	TCC	chr7	4714	1	0.20522	0.088673	0.437675	1874	1	-6.8236	0.79478	0.91133	1	7019	0	-6.8236
CAV1	chr7:116526603-116526605	+	37	S	Phosphoserine	AGC	chr7	183	1	0.20522	0.088673	0.437675	1875	1	-6.8236	0.79478	0.91133	1	7020	0	-6.8236
FNDC3B	chr3:172251373-172251375	+	208	S	Phosphoserine	AGC	chr3	5600	1	0.20522	0.088673	0.437675	1876	1	-6.8236	0.79478	0.91133	1	7021	0	-6.8236
FAM126A	chr7:22960284-22960286	-	321	S	Phosphoserine	TCA	chr7	6816	1	0.20522	0.088673	0.437675	1877	1	-6.8236	0.79478	0.91133	1	7022	0	-6.8236
ARAP2	chr4:36068126-36068128	-	1632	S	Phosphoserine	AGT	chr4	2175	1	0.20522	0.088673	0.437675	1878	1	-6.8236	0.79478	0.91133	1	7023	0	-6.8236
AHSA1	chr14:77468164-77468166	+	258	S	Phosphoserine	TCT	chr14	5610	1	0.20668	0.089938	0.437675	1879	1	-6.8218	0.79332	0.91006	1	6998	0	-6.8218
TRIM29	chr11:120122961-120122963	-	476	T	Phosphothreonine	ACA	chr11	5805	1	0.20668	0.089938	0.437675	1880	1	-6.8218	0.79332	0.91006	1	6999	0	-6.8218
TNKS1BP1	chr11:57308820-57308822	-	1297	S	Phosphoserine	AGT	chr11	2771	1	0.20668	0.089938	0.437675	1881	1	-6.8218	0.79332	0.91006	1	7000	0	-6.8218
BCL7C	chr16:30892737-30892739	-	97	S	Phosphoserine	AGC	chr16	1717	1	0.20668	0.089938	0.437675	1882	1	-6.8218	0.79332	0.91006	1	7001	0	-6.8218
CNR2	chr1:23874604-23874606	-	338	T	Phosphothreonine	ACC	chr1	4654	1	0.20668	0.089938	0.437675	1883	1	-6.8218	0.79332	0.91006	1	7002	0	-6.8218
C2CD2	chr21:41899180-41899182	-	581	S	Phosphoserine	TCC	chr21	810	1	0.20668	0.089938	0.437675	1884	1	-6.8218	0.79332	0.91006	1	7003	0	-6.8218
TJP1	chr15:29761249-29761251	-	300	S	Phosphoserine	TCT	chr15	537	1	0.20668	0.089938	0.437675	1885	1	-6.8218	0.79332	0.91006	1	7004	0	-6.8218
CLGN	chr4:140390652-140390654	-	576	S	Phosphoserine	TCA	chr4	4962	1	0.20668	0.089938	0.437675	1886	1	-6.8218	0.79332	0.91006	1	7005	0	-6.8218
TNKS1BP1	chr11:57308727-57308729	-	1328	S	Phosphoserine	TCT	chr11	1135	1	0.20668	0.089938	0.437675	1887	1	-6.2923	0.79332	0.91006	1	7006	0	-6.2923
MYCBP2	chr13:77090116-77090118	-	3467	S	Phosphoserine	AGT	chr13	5930	1	0.20668	0.089938	0.437675	1888	1	-6.8218	0.79332	0.91006	1	7007	0	-6.8218
RBM27	chr5:146284667-146284669	+	1012	S	Phosphoserine	TCA	chr5	1108	1	0.20727	0.089938	0.437675	1889	1	-2.0648	0.79273	0.91006	1	6997	0	-2.0648
CORO1A	chr16:30188529-30188531	+	412	T	Phosphothreonine	ACC	chr16	592	1	0.20829	0.089939	0.437675	1890	1	-6.8058	0.79171	0.91006	1	6979	0	-6.8058
SAV1	chr14:50665306-50665308	-	136	S	Phosphoserine	TCA	chr14	2812	1	0.20829	0.089939	0.437675	1891	1	-6.8058	0.79171	0.91006	1	6980	0	-6.8058
HAX1	chr1:154275162-154275164	+	189	S	Phosphoserine	TCC	chr1	7065	1	0.20829	0.089939	0.437675	1892	1	-6.8058	0.79171	0.91006	1	6981	0	-6.8058
PLA2G4A	chr1:186988443-186988445	+	729	S	Phosphoserine	TCC	chr1	5047	1	0.20829	0.089939	0.437675	1893	1	-6.8058	0.79171	0.91006	1	6982	0	-6.8058
SALL1	chr16:51140452-51140454	-	590	S	Phosphoserine	TCA	chr16	1016	1	0.20829	0.089939	0.437675	1894	1	-6.8058	0.79171	0.91006	1	6983	0	-6.8058
TBC1D12	chr10:94403463-94403465	+	284	S	Phosphoserine	AGC	chr10	1401	1	0.20829	0.089939	0.437675	1895	1	-6.8058	0.79171	0.91006	1	6984	0	-6.8058
MTDH	chr8:97719148-97719150	+	494	S	Phosphoserine	AGC	chr8	4212	1	0.20829	0.089939	0.437675	1896	1	-6.8058	0.79171	0.91006	1	6985	0	-6.8058
BLM	chr15:90760649-90760651	+	426	S	Phosphoserine	TCA	chr15	3992	1	0.20829	0.089939	0.437675	1897	1	-6.8058	0.79171	0.91006	1	6986	0	-6.8058
CENPE	chr4:103138405-103138407	-	2083	S	Phosphoserine	AGT	chr4	3098	1	0.20829	0.089939	0.437675	1898	1	-6.8058	0.79171	0.91006	1	6987	0	-6.8058
CEP55	chr10:93528040-93528042	+	428	S	Phosphoserine	AGT	chr10	2840	1	0.20829	0.089939	0.437675	1899	1	-6.8058	0.79171	0.91006	1	6988	0	-6.8058
DNAJC5	chr20:63930980-63930982	+	151	S	Phosphoserine	TCC	chr20	5999	1	0.20829	0.089939	0.437675	1900	1	-6.8058	0.79171	0.91006	1	6989	0	-6.8058
KIAA1191	chr5:176348270-176348272	-	182	S	Phosphoserine	TCT	chr5	1246	1	0.20829	0.089939	0.437675	1901	1	-6.8058	0.79171	0.91006	1	6990	0	-6.8058
FBXW5	chr9:136942842-136942844	-	151	S	Phosphoserine	TCG	chr9	8246	1	0.20829	0.089939	0.437675	1902	1	-6.8058	0.79171	0.91006	1	6991	0	-6.8058
AHNAK	chr11:62519717-62519719	-	4900	S	Phosphoserine	AGT	chr11	6394	1	0.20829	0.089939	0.437675	1903	1	-6.8058	0.79171	0.91006	1	6992	0	-6.8058
MLXIPL	chr7:73624424-73624426	-	23	S	Phosphoserine	TCG	chr7	627	1	0.20829	0.089939	0.437675	1904	1	-6.8058	0.79171	0.91006	1	6993	0	-6.8058
AHNAK	chr11:62517557-62517559	-	5620	S	Phosphoserine	TCA	chr11	1731	1	0.20829	0.089939	0.437675	1905	1	-6.8058	0.79171	0.91006	1	6994	0	-6.8058
MAST1	chr19:12874394-12874396	+	1413	S	Phosphoserine	AGC	chr19	2112	1	0.20829	0.089939	0.437675	1906	1	-6.8058	0.79171	0.91006	1	6995	0	-6.8058
PYGL	chr14:50915449-50915451	-	430	S	Phosphoserine	TCT	chr14	7473	1	0.20829	0.089939	0.437675	1907	1	-6.8058	0.79171	0.91006	1	6996	0	-6.8058
EIF6	chr20:35279993-35279995	-	165	T	Phosphothreonine	ACT	chr20	4817	1	0.20932	0.089939	0.437675	1908	1	-5.9562	0.79068	0.91006	1	6978	0	-5.9562
FCHO2	chr5:73068686-73068688	+	496	S	Phosphoserine	AGC	chr5	4313	1	0.21055	0.091212	0.439036	1909	1	-6.8039	0.78945	0.90879	1	6957	0	-6.8039
SLC8A2	chr19:47441338-47441340	-	622	S	Phosphoserine	TCA	chr19	3163	1	0.21055	0.091212	0.439036	1910	1	-6.8039	0.78945	0.90879	1	6958	0	-6.8039
RERE	chr1:8360168-8360170	-	1113	S	Phosphoserine	AGC	chr1	7974	1	0.21055	0.091212	0.439036	1911	1	-6.8039	0.78945	0.90879	1	6959	0	-6.8039
PKN3	chr9:128706812-128706814	+	171	S	Phosphoserine	TCC	chr9	684	1	0.21055	0.091212	0.439036	1912	1	-6.8039	0.78945	0.90879	1	6960	0	-6.8039
PKN1	chr19:14470189-14470191	+	774	T	Phosphothreonine	ACA	chr19	3999	1	0.21055	0.091212	0.439036	1913	1	-6.8039	0.78945	0.90879	1	6961	0	-6.8039
P2RX7	chr12:121177426-121177428	+	390	S	Phosphoserine	TCC	chr12	3853	1	0.21055	0.091212	0.439036	1914	1	-6.8039	0.78945	0.90879	1	6962	0	-6.8039
FAM83F	chr22:39995052-39995054	+	4	S	Phosphoserine	TCC	chr22	3631	1	0.21055	0.091212	0.439036	1915	1	-6.8039	0.78945	0.90879	1	6963	0	-6.8039
DTL	chr1:212102851-212102853	+	702	T	Phosphothreonine	ACG	chr1	144	1	0.21055	0.091212	0.439036	1916	1	-6.8039	0.78945	0.90879	1	6964	0	-6.8039
VPS13C	chr15:61920125-61920127	-	2473	S	Phosphoserine	AGT	chr15	5789	1	0.21055	0.091212	0.439036	1917	1	-6.8039	0.78945	0.90879	1	6965	0	-6.8039
KDM2B	chr12:121442516-121442518	-	975	S	Phosphoserine	TCG	chr12	383	1	0.21055	0.091212	0.439036	1918	1	-6.8039	0.78945	0.90879	1	6966	0	-6.8039
MAPT	chr17:45991571-45991573	+	498	T	Phosphothreonine	ACA	chr17	6215	1	0.21055	0.091212	0.439036	1919	1	-6.8039	0.78945	0.90879	1	6967	0	-6.8039
APOBR	chr16:28496569-28496571	+	501	S	Phosphoserine	TCA	chr16	2457	1	0.21055	0.091212	0.439036	1920	1	-6.8039	0.78945	0.90879	1	6968	0	-6.8039
KIAA1671	chr22:25039375-25039377	+	749	S	Phosphoserine	TCA	chr22	1406	1	0.21055	0.091212	0.439036	1921	1	-6.8039	0.78945	0.90879	1	6969	0	-6.8039
PTPN5	chr11:18740783-18740785	-	245	S	Phosphoserine	TCC	chr11	6140	1	0.21055	0.091212	0.439036	1922	1	-6.8039	0.78945	0.90879	1	6970	0	-6.8039
PHIP	chr6:79060509-79060511	-	136	S	Phosphoserine	TCA	chr6	683	1	0.21055	0.091212	0.439036	1923	1	-6.8039	0.78945	0.90879	1	6971	0	-6.8039
SIN3B	chr19:16869691-16869693	+	712	S	Phosphoserine	TCA	chr19	4908	1	0.21055	0.091212	0.439036	1924	1	-6.8039	0.78945	0.90879	1	6972	0	-6.8039
SPECC1	chr17:20110511-20110513	+	78	T	Phosphothreonine	ACT	chr17	21	1	0.21055	0.091212	0.439036	1925	1	-6.8039	0.78945	0.90879	1	6973	0	-6.8039
KLHL3	chr5:137720569-137720571	-	10	S	Phosphoserine	TCC	chr5	4785	1	0.21055	0.091212	0.439036	1926	1	-6.8039	0.78945	0.90879	1	6974	0	-6.8039
CDS2	chr20:5173562-5173564	+	33	S	Phosphoserine	TCG	chr20	3477	1	0.21055	0.091212	0.439036	1927	1	-6.8039	0.78945	0.90879	1	6975	0	-6.8039
AHNAK	chr11:62516945-62516947	-	5824	T	Phosphothreonine	ACC	chr11	2292	1	0.21055	0.091212	0.439036	1928	1	-6.8039	0.78945	0.90879	1	6976	0	-6.8039
NOM1	chr7:156950698-156950700	+	321	S	Phosphoserine	TCG	chr7	615	1	0.21055	0.091212	0.439036	1929	1	-6.8039	0.78945	0.90879	1	6977	0	-6.8039
EIF4G1	chr3:184334894-184334896	+	1596	S	Phosphoserine	TCT	chr3	990	1	0.21179	0.092485	0.444016	1930	1	-2.6235	0.78821	0.90751	1	6956	0	-2.6235
CCT3	chr1:156318895-156318897	-	244	S	Phosphoserine	TCT	chr1	280	1	0.2119	0.092485	0.444016	1931	1	-2.7917	0.7881	0.90751	1	6955	0	-2.7917
FOXA1	chr14:37591863-37591865	-	307	S	Phosphoserine	TCG	chr14	1003	1	0.21201	0.092485	0.444016	1932	1	-2.7438	0.78799	0.90751	1	6954	0	-2.7438
MELK	chr9:36665365-36665367	+	398	T	Phosphothreonine	ACA	chr9	927	1	0.21212	0.092485	0.444016	1933	1	-2.7429	0.78788	0.90751	1	6953	0	-2.7429
PHACTR4	chr1:28474087-28474089	+	453	S	Phosphoserine	TCT	chr1	1408	1	0.21222	0.092485	0.444016	1934	1	-4.629	0.78778	0.90751	1	6952	0	-4.629
ATF7IP	chr12:14461031-14461033	+	899	S	Phosphoserine	AGT	chr12	7931	1	0.21287	0.093743	0.447737	1935	1	-6.7896	0.78713	0.90626	1	6942	0	-6.7896
NES	chr1:156669961-156669963	-	1409	S	Phosphoserine	TCC	chr1	4138	1	0.21287	0.093743	0.447737	1936	1	-6.7896	0.78713	0.90626	1	6943	0	-6.7896
CIT	chr12:119785062-119785064	-	433	S	Phosphoserine	TCT	chr12	3787	1	0.21287	0.093743	0.447737	1937	1	-6.7896	0.78713	0.90626	1	6944	0	-6.7896
MAP1B	chr5:72199200-72199202	+	1949	T	Phosphothreonine	ACC	chr5	1730	1	0.21287	0.093743	0.447737	1938	1	-6.7896	0.78713	0.90626	1	6945	0	-6.7896
MPP7	chr10:28059721-28059723	-	409	S	Phosphoserine	AGC	chr10	1037	1	0.21287	0.093743	0.447737	1939	1	-6.7896	0.78713	0.90626	1	6946	0	-6.7896
TSC22D4	chr7:100477544-100477546	-	165	S	Phosphoserine	TCC	chr7	2	1	0.21287	0.093743	0.447737	1940	1	-6.7896	0.78713	0.90626	1	6947	0	-6.7896
MCPH1	chr8:6444581-6444583	+	287	S	Phosphoserine	AGT	chr8	6282	1	0.21287	0.093743	0.447737	1941	1	-6.7896	0.78713	0.90626	1	6948	0	-6.7896
KIAA1217	chr10:24473474-24473476	+	365	S	Phosphoserine	AGC	chr10	7904	1	0.21287	0.093743	0.447737	1942	1	-6.7896	0.78713	0.90626	1	6949	0	-6.7896
SLC4A2	chr7:151064896-151064898	+	170	S	Phosphoserine	AGT	chr7	1758	1	0.21287	0.093743	0.447737	1943	1	-6.7896	0.78713	0.90626	1	6950	0	-6.7896
BUB1	chr2:110650766-110650768	-	661	S	Phosphoserine	AGC	chr2	563	1	0.21287	0.093743	0.447737	1944	1	-6.7896	0.78713	0.90626	1	6951	0	-6.7896
CABLES2	chr20:62396565-62396567	-	130	S	Phosphoserine	TCC	chr20	4437	1	0.21352	0.095	0.449121	1945	1	-4.9176	0.78648	0.905	1	6941	0	-4.9176
AKAP13	chr15:85664567-85664569	+	1602	S	Phosphoserine	AGT	chr15	832	1	0.21362	0.095	0.449121	1946	1	-2.7834	0.78638	0.905	1	6940	0	-2.7834
BCL9	chr1:147620874-147620876	+	907	S	Phosphoserine	TCC	chr1	3031	1	0.21465	0.095	0.449121	1947	1	-6.7854	0.78535	0.905	1	6922	0	-6.7854
C11orf84	chr11:63818038-63818040	+	121	S	Phosphoserine	AGC	chr11	152	1	0.21465	0.095	0.449121	1948	1	-6.7854	0.78535	0.905	1	6923	0	-6.7854
CKB	chr14:103521319-103521321	-	199	S	Phosphoserine	TCG	chr14	6728	1	0.21465	0.095	0.449121	1949	1	-6.7854	0.78535	0.905	1	6924	0	-6.7854
HMHA1	chr19:1085689-1085691	+	1032	S	Phosphoserine	TCG	chr19	1587	1	0.21465	0.095	0.449121	1950	1	-6.7854	0.78535	0.905	1	6925	0	-6.7854
FOXK1	chr7:4754481-4754483	+	257	S	Phosphoserine	AGT	chr7	1751	1	0.21465	0.095	0.449121	1951	1	-6.7854	0.78535	0.905	1	6926	0	-6.7854
DSP	chr6:7542072-7542074	+	53	S	Phosphoserine	TCG	chr6	1162	1	0.21465	0.095	0.449121	1952	1	-6.7854	0.78535	0.905	1	6927	0	-6.7854
MAP6	chr11:75667809-75667811	-	187	S	Phosphoserine	TCG	chr11	17	1	0.21465	0.095	0.449121	1953	1	-6.7854	0.78535	0.905	1	6928	0	-6.7854
YAP1	chr11:102223733-102223735	+	382	S	Phosphoserine	TCA	chr11	4346	1	0.21465	0.095	0.449121	1954	1	-6.7854	0.78535	0.905	1	6929	0	-6.7854
MAST3	chr19:18143770-18143772	+	754	S	Phosphoserine	TCC	chr19	5458	1	0.21465	0.095	0.449121	1955	1	-6.7854	0.78535	0.905	1	6930	0	-6.7854
ZBTB21	chr21:41991087-41991089	-	1003	S	Phosphoserine	AGC	chr21	3179	1	0.21465	0.095	0.449121	1956	1	-6.7854	0.78535	0.905	1	6931	0	-6.7854
NDRG2	chr14:21023256-21023258	-	20	T	Phosphothreonine	ACG	chr14	6160	1	0.21465	0.095	0.449121	1957	1	-6.7854	0.78535	0.905	1	6932	0	-6.7854
FMR1	chrX:147943242-147943244	+	463	T	Phosphothreonine	ACT	chrX	4060	1	0.21465	0.095	0.449121	1958	1	-6.7854	0.78535	0.905	1	6933	0	-6.7854
LAT	chr16:28986437-28986439	+	101	S	Phosphoserine	TCT	chr16	7415	1	0.21465	0.095	0.449121	1959	1	-6.7854	0.78535	0.905	1	6934	0	-6.7854
SQSTM1	chr5:179833698-179833700	+	361	S	Phosphoserine	TCC	chr5	1119	1	0.21465	0.095	0.449121	1960	1	-6.7854	0.78535	0.905	1	6935	0	-6.7854
CYB5B	chr16:69424792-69424794	+	33	S	Phosphoserine	TCC	chr16	949	1	0.21465	0.095	0.449121	1961	1	-6.7854	0.78535	0.905	1	6936	0	-6.7854
SLC3A2	chr11:62881213-62881215	+	165	S	Phosphoserine	TCC	chr11	5882	1	0.21465	0.095	0.449121	1962	1	-6.7854	0.78535	0.905	1	6937	0	-6.7854
PPIL4	chr6:149512203-149512205	-	393	S	Phosphoserine	TCT	chr6	476	1	0.21465	0.095	0.449121	1963	1	-6.7854	0.78535	0.905	1	6938	0	-6.7854
NOP56	chr20:2657201-2657203	+	468	T	Phosphothreonine	ACT	chr20	1713	1	0.21465	0.095	0.449121	1964	1	-6.7854	0.78535	0.905	1	6939	0	-6.7854
TBC1D10B	chr16:30358388-30358390	-	661	S	Phosphoserine	AGC	chr16	3912	1	0.21664	0.096252	0.45091	1965	1	-6.7839	0.78336	0.90375	1	6904	0	-6.7839
PDCD4	chr10:110881388-110881390	+	67	S	Phosphoserine	TCA	chr10	187	1	0.21664	0.096252	0.45091	1966	1	-6.7839	0.78336	0.90375	1	6905	0	-6.7839
TRPM7	chr15:50592023-50592025	-	1404	S	Phosphoserine	AGT	chr15	1192	1	0.21664	0.096252	0.45091	1967	1	-6.7839	0.78336	0.90375	1	6906	0	-6.7839
JPH2	chr20:44115893-44115895	-	594	S	Phosphoserine	TCC	chr20	2628	1	0.21664	0.096252	0.45091	1968	1	-6.7839	0.78336	0.90375	1	6907	0	-6.7839
TMEM206	chr1:212414731-212414733	-	9	S	Phosphoserine	TCC	chr1	851	1	0.21664	0.096252	0.45091	1969	1	-6.7839	0.78336	0.90375	1	6908	0	-6.7839
FAM65C	chr20:50604666-50604668	-	351	S	Phosphoserine	AGC	chr20	8613	1	0.21664	0.096252	0.45091	1970	1	-6.7839	0.78336	0.90375	1	6909	0	-6.7839
CAMSAP2	chr1:200849758-200849760	+	1008	S	Phosphoserine	TCT	chr1	197	1	0.21664	0.096252	0.45091	1971	1	-6.7839	0.78336	0.90375	1	6910	0	-6.7839
YWHAB	chr20:44901537-44901539	+	2	T	Phosphothreonine	ACA	chr20	2615	1	0.21664	0.096252	0.45091	1972	1	-6.7839	0.78336	0.90375	1	6911	0	-6.7839
PRPH	chr12:49297160-49297162	+	295	S	Phosphoserine	TCC	chr12	4765	1	0.21664	0.096252	0.45091	1973	1	-6.7839	0.78336	0.90375	1	6912	0	-6.7839
FBXW7	chr4:152346975-152346977	-	227	S	Phosphoserine	TCT	chr4	3537	1	0.21664	0.096252	0.45091	1974	1	-6.7839	0.78336	0.90375	1	6913	0	-6.7839
IKZF1	chr7:50400271-50400273	+	402	S	Phosphoserine	AGC	chr7	840	1	0.21664	0.096252	0.45091	1975	1	-6.7839	0.78336	0.90375	1	6914	0	-6.7839
TAF7	chr5:141319445-141319447	-	200	S	Phosphoserine	TCT	chr5	7662	1	0.21664	0.096252	0.45091	1976	1	-6.7839	0.78336	0.90375	1	6915	0	-6.7839
SPERT	chr13:45713281-45713283	+	86	S	Phosphoserine	AGC	chr13	3285	1	0.21664	0.096252	0.45091	1977	1	-6.7839	0.78336	0.90375	1	6916	0	-6.7839
TRIM28	chr19:58549819-58549821	+	689	S	Phosphoserine	AGC	chr19	4671	1	0.21664	0.096252	0.45091	1978	1	-6.7839	0.78336	0.90375	1	6917	0	-6.7839
SV2B	chr15:91226360-91226362	+	33	S	Phosphoserine	AGT	chr15	2889	1	0.21664	0.096252	0.45091	1979	1	-6.7839	0.78336	0.90375	1	6918	0	-6.7839
TMPO	chr12:98544326-98544328	+	254	S	Phosphoserine	TCA	chr12	305	1	0.21664	0.096252	0.45091	1980	1	-6.7839	0.78336	0.90375	1	6919	0	-6.7839
ZNF687	chr1:151291045-151291047	+	1184	S	Phosphoserine	TCT	chr1	1000	1	0.21664	0.096252	0.45091	1981	1	-6.7839	0.78336	0.90375	1	6920	0	-6.7839
DCX	chrX:111333064-111333066	-	265	S	Phosphoserine	TCT	chrX	1479	1	0.21664	0.096252	0.45091	1982	1	-6.7839	0.78336	0.90375	1	6921	0	-6.7839
BCL11B	chr14:99175642-99175644	-	398	S	Phosphoserine	AGC	chr14	5513	1	0.21772	0.097505	0.456546	1983	1	-1.7971	0.78228	0.9025	1	6903	0	-1.7971
NSL1	chr1:212738522-212738524	-	244	T	Phosphothreonine	ACA	chr1	7387	1	0.21874	0.1011	0.469133	1984	1	-6.7733	0.78126	0.8989	1	6888	0	-6.7733
DHX38	chr16:72096847-72096849	+	117	T	Phosphothreonine	ACT	chr16	2947	1	0.21874	0.1011	0.469133	1985	1	-6.7733	0.78126	0.8989	1	6889	0	-6.7733
DDX39A	chr19:14411089-14411091	-	171	T	Phosphothreonine	ACC	chr19	1574	1	0.21874	0.1011	0.469133	1986	1	-6.7733	0.78126	0.8989	1	6890	0	-6.7733
ARHGEF17	chr11:73309785-73309787	+	383	S	Phosphoserine	AGC	chr11	7903	1	0.21874	0.1011	0.469133	1987	1	-6.7733	0.78126	0.8989	1	6891	0	-6.7733
COBLL1	chr2:164694950-164694952	-	890	S	Phosphoserine	TCA	chr2	5823	1	0.21874	0.1011	0.469133	1988	1	-6.7733	0.78126	0.8989	1	6892	0	-6.7733
CTNND2	chr5:11384762-11384764	-	360	S	Phosphoserine	TCG	chr5	1113	1	0.21874	0.1011	0.469133	1989	1	-6.7733	0.78126	0.8989	1	6893	0	-6.7733
MISP	chr19:758090-758092	+	382	S	Phosphoserine	TCG	chr19	587	1	0.21874	0.1011	0.469133	1990	1	-6.7733	0.78126	0.8989	1	6894	0	-6.7733
DENND5A	chr11:9144140-9144142	-	1087	S	Phosphoserine	AGT	chr11	1133	1	0.21874	0.1011	0.469133	1991	1	-6.7733	0.78126	0.8989	1	6895	0	-6.7733
RAB34	chr17:28714700-28714702	-	241	S	Phosphoserine	AGT	chr17	1324	1	0.21874	0.1011	0.469133	1992	1	-6.7733	0.78126	0.8989	1	6896	0	-6.7733
BZW2	chr7:16706062-16706064	+	412	S	Phosphoserine	TCC	chr7	670	1	0.21874	0.1011	0.469133	1993	1	-6.7733	0.78126	0.8989	1	6897	0	-6.7733
NEDD4	chr15:55856173-55856175	-	747	S	Phosphoserine	AGC	chr15	5348	1	0.21874	0.1011	0.469133	1994	1	-6.7733	0.78126	0.8989	1	6898	0	-6.7733
ETFB	chr19:51345301-51345303	-	226	S	Phosphoserine	AGT	chr19	1824	1	0.21874	0.1011	0.469133	1995	1	-6.7733	0.78126	0.8989	1	6899	0	-6.7733
SYDE1	chr19:15109943-15109945	+	224	S	Phosphoserine	AGC	chr19	499	1	0.21874	0.1011	0.469133	1996	1	-6.7733	0.78126	0.8989	1	6900	0	-6.7733
MAP4K4	chr2:101698093-101698095	+	5	S	Phosphoserine	TCC	chr2	6343	1	0.21874	0.1011	0.469133	1997	1	-6.7733	0.78126	0.8989	1	6901	0	-6.7733
PLEKHA6	chr1:204223557-204223559	-	1020	T	Phosphothreonine	ACC	chr1	2918	1	0.21874	0.1011	0.469133	1998	1	-6.7733	0.78126	0.8989	1	6902	0	-6.7733
CABLES1	chr18:23188851-23188853	+	287	S	Phosphoserine	TCC	chr18	2578	1	0.21966	0.10231	0.469133	1999	1	-3.4751	0.78034	0.89769	1	6887	0	-3.4751
[truncated: 6,886 more rows]

## Sheet: Top positive enriched for A3A
GeneName			AA	AA type	Modification	Codon	Chr	id	num	neg|score	neg|p-value	neg|fdr	neg|rank	neg|goodsgrna	neg|lfc	pos|score	pos|p-value	pos|fdr	pos|rank	pos|goodsgrna	pos|lfc
MAP3K11	chr11:65606017-65606019	-	556	S	Phosphoserine	AGC	chr11	2650	1	0.96871	0.98019	1	8603	0	1.0717	0.031287	0.01981	0.647661	283	1	1.0717
FZR1	chr19:3526989-3526991	+	133	S	Phosphoserine	AGC	chr19	7584	1	0.97044	0.98019	1	8619	0	1.0216	0.029564	0.019809	0.647661	267	1	1.0216
CABS1	chr4:70335898-70335900	+	287	T	Phosphothreonine	ACT	chr4	3274	1	0.97065	0.98019	1	8621	0	1.1598	0.029348	0.019809	0.647661	265	1	1.1598
RCSD1	chr1:167697153-167697155	+	177	S	Phosphoserine	TCA	chr1	5486	1	0.97076	0.98019	1	8622	0	1.1801	0.029241	0.019809	0.647661	264	1	1.1801
USP20	chr9:129868963-129868965	+	413	S	Phosphoserine	AGC	chr9	4521	1	0.97097	0.98269	1	8623	0	1.337	0.029025	0.017305	0.610944	263	1	1.337
CEP131	chr17:81197871-81197873	-	499	S	Phosphoserine	TCT	chr17	5730	1	0.97108	0.98269	1	8624	0	1.3886	0.028918	0.017305	0.610944	262	1	1.3886
C1orf112	chr1:169802681-169802683	+	43	S	Phosphoserine	AGC	chr1	3653	1	0.97119	0.98269	1	8625	0	1.1335	0.02881	0.017305	0.610944	261	1	1.1335
MICALL1	chr22:37926028-37926030	+	484	S	Phosphoserine	AGC	chr22	6567	1	0.9713	0.98269	1	8626	0	1.0564	0.028702	0.017305	0.610944	260	1	1.0564
TBC1D1	chr4:38045853-38045855	+	527	S	Phosphoserine	AGT	chr4	5899	1	0.97141	0.98269	1	8627	0	1.1325	0.028595	0.017305	0.610944	259	1	1.1325
STRIP2	chr7:129458236-129458238	+	354	S	Phosphoserine	AGC	chr7	3067	1	0.97151	0.98269	1	8628	0	1.2418	0.028487	0.017305	0.610944	258	1	1.2418
LRRC16A	chr6:25610073-25610075	+	1291	S	Phosphoserine	AGC	chr6	3112	1	0.97162	0.98269	1	8629	0	0.99383	0.028379	0.017305	0.610944	257	1	1.09383
HTATSF1	chrX:136511306-136511308	+	521	S	Phosphoserine	TCT	chrX	2666	1	0.97173	0.98269	1	8630	0	1.1944	0.028271	0.017305	0.610944	256	1	1.1944
OBSCN	chr1:228337294-228337296	+	5571	S	Phosphoserine	TCT	chr1	2638	1	0.97184	0.98269	1	8631	0	1.2135	0.028164	0.017305	0.610944	255	1	1.2135
GKAP1	chr9:83799227-83799229	-	106	S	Phosphoserine	TCA	chr9	2904	1	0.97194	0.98269	1	8632	0	1.4081	0.028056	0.017305	0.610944	254	1	1.4081
SASH3	chrX:129787996-129787998	+	27	S	Phosphoserine	AGC	chrX	1005	1	0.97205	0.98269	1	8633	0	1.0358	0.027948	0.017305	0.610944	253	1	1.0358
NF1	chr17:31350260-31350262	+	2467	S	Phosphoserine	TCA	chr17	5945	1	0.97216	0.98269	1	8634	0	1.2918	0.027841	0.017305	0.610944	252	1	1.2918
CHAF1A	chr19:4409211-4409213	+	138	S	Phosphoserine	TCT	chr19	2136	1	0.97227	0.98269	1	8635	0	1.0698	0.027733	0.017305	0.610944	251	1	1.0698
COBL	chr7:51219845-51219847	-	47	S	Phosphoserine	TCG	chr7	978	1	0.97237	0.98269	1	8636	0	1.1565	0.027625	0.017305	0.610944	250	1	1.1565
CBX8	chr17:79794872-79794874	-	311	S	Phosphoserine	TCA	chr17	4046	1	0.97248	0.98269	1	8637	0	1.4076	0.027518	0.017305	0.610944	249	1	1.4076
GRID2IP	chr7:6509120-6509122	-	655	S	Phosphoserine	AGC	chr7	1271	1	0.97259	0.98269	1	8638	0	0.88307	0.02741	0.017305	0.610944	248	1	1.08307
TNKS1BP1	chr11:57302468-57302470	-	1558	S	Phosphoserine	TCC	chr11	3535	1	0.9727	0.98269	1	8639	0	0.86008	0.027302	0.017305	0.610944	247	1	1.06008
SPEN	chr1:15932616-15932618	+	2126	S	Phosphoserine	AGT	chr1	7828	1	0.97281	0.98269	1	8640	0	1.5295	0.027194	0.017305	0.610944	246	1	1.5295
NECAB1	chr8:90925614-90925616	+	192	S	Phosphoserine	AGC	chr8	3915	1	0.97291	0.98269	1	8641	0	1.2233	0.027087	0.017305	0.610944	245	1	1.2233
AASDH	chr4:56349579-56349581	-	724	S	Phosphoserine	TCT	chr4	419	1	0.97302	0.98269	1	8642	0	0.92363	0.026979	0.017305	0.610944	244	1	1.02363
TP53BP1	chr15:43492386-43492388	-	25	S	Phosphoserine	TCT	chr15	6893	1	0.97313	0.98269	1	8643	0	1.3102	0.026871	0.017305	0.610944	243	1	1.3102
ZFYVE19	chr15:40814197-40814199	+	463	S	Phosphoserine	TCT	chr15	2981	1	0.97324	0.98269	1	8644	0	1.3543	0.026764	0.017305	0.610944	242	1	1.3543
HAX1	chr1:154275171-154275173	+	192	S	Phosphoserine	TCC	chr1	7322	1	0.97334	0.98269	1	8645	0	1.588	0.026656	0.017305	0.610944	241	1	1.588
CAD	chr2:27241325-27241327	+	1938	S	Phosphoserine	TCT	chr2	1131	1	0.97345	0.98269	1	8646	0	1.0676	0.026548	0.017305	0.610944	240	1	1.0676
NFKB2	chr10:102397387-102397389	+	161	S	Phosphoserine	TCT	chr10	3718	1	0.97356	0.98269	1	8647	0	2.2013	0.02644	0.017305	0.610944	239	1	2.2013
RTN4	chr2:55049980-55049982	-	107	S	Phosphoserine	TCT	chr2	3893	1	0.97367	0.98269	1	8648	0	1.0792	0.026333	0.017305	0.610944	238	1	1.0792
RIF1	chr2:151465137-151465139	+	1873	S	Phosphoserine	TCA	chr2	391	1	0.97377	0.98269	1	8649	0	1.0354	0.026225	0.017305	0.610944	237	1	1.0354
INTS1	chr7:1502989-1502991	-	87	S	Phosphoserine	AGT	chr7	8	1	0.97388	0.98269	1	8650	0	0.94793	0.026117	0.017305	0.610944	236	1	0.94793
STK38L	chr12:27322384-27322386	+	442	T	Phosphothreonine	ACC	chr12	7922	1	0.97399	0.98269	1	8651	0	1.7966	0.02601	0.017305	0.610944	235	1	1.7966
RAB11FIP1	chr8:37875066-37875068	-	357	S	Phosphoserine	TCT	chr8	7609	1	0.9741	0.98269	1	8652	0	1.5811	0.025902	0.017305	0.610944	234	1	1.5811
AHNAK	chr11:62532701-62532703	-	572	S	Phosphoserine	TCA	chr11	945	1	0.97421	0.98269	1	8653	0	1.2662	0.025794	0.017305	0.610944	233	1	1.2662
IFNAR2	chr21:33263150-33263152	+	400	S	Phosphoserine	AGT	chr21	8116	1	0.97431	0.98269	1	8654	0	1.5063	0.025687	0.017305	0.610944	232	1	1.5063
CCDC9	chr19:47260786-47260788	+	137	S	Phosphoserine	TCA	chr19	982	1	0.97442	0.98269	1	8655	0	1.1893	0.025579	0.017305	0.610944	231	1	1.1893
SDF4	chr1:1218575-1218577	-	265	T	Phosphothreonine	ACC	chr1	8664	1	0.97453	0.98269	1	8656	0	1.1779	0.025471	0.017305	0.610944	230	1	1.1779
PPP6R1	chr19:55236726-55236728	-	635	S	Phosphoserine	TCA	chr19	2313	1	0.97464	0.98269	1	8657	0	1.5946	0.025363	0.017305	0.610944	229	1	1.5946
PPL	chr16:4885808-4885810	-	949	S	Phosphoserine	AGC	chr16	8636	1	0.97474	0.98269	1	8658	0	1.6034	0.025256	0.017305	0.610944	228	1	1.6034
PQLC1	chr18:79943336-79943338	-	110	S	Phosphoserine	TCC	chr18	7227	1	0.97485	0.98269	1	8659	0	1.504	0.025148	0.017305	0.610944	227	1	1.504
NEFL	chr8:24952882-24952884	-	520	T	Phosphothreonine	ACC	chr8	5904	1	0.97496	0.98269	1	8660	0	1.9224	0.02504	0.017305	0.610944	226	1	1.9224
RBM15	chr1:110340033-110340035	+	210	S	Phosphoserine	TCT	chr1	554	1	0.97507	0.98269	1	8661	0	1.1207	0.024933	0.017305	0.610944	225	1	1.1207
BAZ2A	chr12:56601289-56601291	-	1397	S	Phosphoserine	AGT	chr12	5545	1	0.97518	0.98269	1	8662	0	1.1841	0.024825	0.017305	0.610944	224	1	1.1841
ARHGAP12	chr10:31908328-31908330	-	176	S	Phosphoserine	TCA	chr10	3024	1	0.97528	0.98269	1	8663	0	1.5117	0.024717	0.017305	0.610944	223	1	1.5117
ORAOV1	chr11:69675228-69675230	-	4	S	Phosphoserine	AGT	chr11	7049	1	0.97539	0.98269	1	8664	0	1.5185	0.02461	0.017305	0.610944	222	1	1.5185
PAGR1	chr16:29816952-29816954	+	143	S	Phosphoserine	AGC	chr16	8296	1	0.9755	0.9827	1	8665	0	1.8604	0.024502	0.017305	0.610944	221	1	1.8604
GRIA4	chr11:105979614-105979616	+	862	S	Phosphoserine	TCC	chr11	3533	1	0.97561	0.9827	1	8666	0	1.4829	0.024394	0.017304	0.610944	220	1	1.4829
PGR	chr11:101128585-101128587	-	162	S	Phosphoserine	TCC	chr11	2485	1	0.97571	0.9827	1	8667	0	1.8633	0.024286	0.017304	0.610944	219	1	1.8633
RAB12	chr18:8609800-8609802	+	25	S	Phosphoserine	TCG	chr18	4268	1	0.97582	0.9827	1	8668	0	1.9792	0.024179	0.017304	0.610944	218	1	1.9792
AHDC1	chr1:27547469-27547471	-	1549	S	Phosphoserine	TCC	chr1	7005	1	0.97593	0.9827	1	8669	0	1.4024	0.024071	0.017304	0.610944	217	1	1.4024
KCNB2	chr8:72936697-72936699	+	448	S	Phosphoserine	AGC	chr8	4042	1	0.97604	0.9827	1	8670	0	1.9154	0.023963	0.017304	0.610944	216	1	1.9154
PIK3R4	chr3:130708400-130708402	-	808	S	Phosphoserine	AGC	chr3	7585	1	0.97614	0.9827	1	8671	0	1.803	0.023856	0.017304	0.610944	215	1	1.803
PAK7	chr20:9644206-9644208	-	41	S	Phosphoserine	AGC	chr20	5607	1	0.97625	0.9827	1	8672	0	1.8058	0.023748	0.017304	0.610944	214	1	1.8058
FAM83H	chr8:143726257-143726259	-	1068	S	Phosphoserine	AGC	chr8	6183	1	0.97636	0.9827	1	8673	0	1.5545	0.02364	0.017304	0.610944	213	1	1.5545
BRD4	chr19:15257021-15257023	-	498	S	Phosphoserine	AGT	chr19	3895	1	0.97647	0.9827	1	8674	0	1.7651	0.023533	0.017304	0.610944	212	1	1.7651
FES	chr15:90885244-90885246	+	67	S	Phosphoserine	AGC	chr15	6258	1	0.97658	0.9827	1	8675	0	1.665	0.023425	0.017304	0.610944	211	1	1.665
MTF2	chr1:93134125-93134127	+	452	S	Phosphoserine	TCA	chr1	8132	1	0.97668	0.9827	1	8676	0	1.6823	0.023317	0.017304	0.610944	210	1	1.6823
TSC2	chr16:2084606-2084608	+	1462	T	Phosphothreonine	ACC	chr16	5605	1	0.97679	0.9827	1	8677	0	1.9936	0.023209	0.017304	0.610944	209	1	1.9936
GCFC2	chr2:75701268-75701270	-	213	T	Phosphothreonine	ACA	chr2	7280	1	0.9769	0.9827	1	8678	0	1.4477	0.023102	0.017304	0.610944	208	1	1.4477
MYO9B	chr19:17211690-17211692	+	1992	S	Phosphoserine	TCG	chr19	4377	1	0.97701	0.9827	1	8679	0	1.7049	0.022994	0.017304	0.610944	207	1	1.7049
C5AR1	chr19:47320777-47320779	+	334	S	Phosphoserine	TCA	chr19	6478	1	0.97711	0.9827	1	8680	0	1.9302	0.022886	0.017304	0.610944	206	1	1.9302
ITSN2	chr2:24310307-24310309	-	210	S	Phosphoserine	TCT	chr2	3193	1	0.97722	0.9827	1	8681	0	1.3915	0.022779	0.017304	0.610944	205	1	1.3915
GCFC2	chr2:75706629-75706631	-	96	S	Phosphoserine	TCC	chr2	468	1	0.97733	0.9827	1	8682	0	1.1864	0.022671	0.017304	0.610944	204	1	1.1864
TRIP10	chr19:6744902-6744904	+	298	S	Phosphoserine	AGC	chr19	368	1	0.97744	0.9827	1	8683	0	1.5579	0.022563	0.017304	0.610944	203	1	1.5579
DCP2	chr5:113001604-113001606	+	246	S	Phosphoserine	TCC	chr5	6463	1	0.97754	0.9827	1	8684	0	1.8294	0.022456	0.017304	0.610944	202	1	1.8294
HERC2	chr15:28186618-28186620	-	2928	S	Phosphoserine	TCG	chr15	5788	1	0.97765	0.9827	1	8685	0	1.9681	0.022348	0.017304	0.610944	201	1	1.9681
GSE1	chr16:85656650-85656652	+	433	T	Phosphothreonine	ACC	chr16	7429	1	0.97776	0.9827	1	8686	0	2.0001	0.02224	0.017304	0.610944	200	1	2.0001
KAT6A	chr8:41937269-41937271	-	1113	S	Phosphoserine	TCA	chr8	3766	1	0.97787	0.9827	1	8687	0	1.8653	0.022132	0.017304	0.610944	199	1	1.8653
TPM1	chr15:63060932-63060934	+	186	S	Phosphoserine	TCA	chr15	7124	1	0.97798	0.9827	1	8688	0	1.4421	0.022025	0.017304	0.610944	198	1	1.4421
RAB11FIP1	chr8:37875192-37875194	-	315	S	Phosphoserine	TCT	chr8	8573	1	0.97808	0.9827	1	8689	0	1.719	0.021917	0.017304	0.610944	197	1	1.719
ATAD5	chr17:30835012-30835014	+	311	S	Phosphoserine	TCC	chr17	6293	1	0.97819	0.9827	1	8690	0	1.9408	0.021809	0.017304	0.610944	196	1	1.9408
INTS1	chr7:1503922-1503924	-	13	S	Phosphoserine	AGC	chr7	3392	1	0.9783	0.9827	1	8691	0	2.9671	0.021702	0.017304	0.610944	195	1	2.9671
SALL2	chr14:21524999-21525001	-	243	S	Phosphoserine	AGC	chr14	758	1	0.97841	0.9827	1	8692	0	1.4463	0.021594	0.017304	0.610944	194	1	1.4463
EDC4	chr16:67879706-67879708	+	585	S	Phosphoserine	AGC	chr16	192	1	0.97851	0.9827	1	8693	0	1.3942	0.021486	0.017304	0.610944	193	1	1.3942
AKAP13	chr15:85717348-85717350	+	1932	S	Phosphoserine	TCA	chr15	250	1	0.97862	0.9827	1	8694	0	1.4857	0.021379	0.017304	0.610944	192	1	1.4857
LPP	chr3:188609728-188609730	+	333	T	Phosphothreonine	ACT	chr3	4130	1	0.97873	0.9827	1	8695	0	1.5172	0.021271	0.017304	0.610944	191	1	1.5172
MFF	chr2:227347230-227347232	+	200	T	Phosphothreonine	ACA	chr2	7734	1	0.97884	0.9827	1	8696	0	1.5429	0.021163	0.017304	0.610944	190	1	1.5429
PRKAB2	chr1:147166514-147166516	-	174	S	Phosphoserine	TCT	chr1	445	1	0.97894	0.9827	1	8697	0	1.6791	0.021055	0.017304	0.610944	189	1	1.6791
ARMC1	chr8:65604463-65604465	-	260	S	Phosphoserine	TCA	chr8	295	1	0.97905	0.9827	1	8698	0	1.6033	0.020948	0.017304	0.610944	188	1	1.6033
APBB2	chr4:41014049-41014051	-	123	S	Phosphoserine	AGC	chr4	6583	1	0.97916	0.9827	1	8699	0	2.1522	0.02084	0.017304	0.610944	187	1	2.1522
SH3KBP1	chrX:19545982-19545984	-	521	S	Phosphoserine	TCA	chrX	3008	1	0.97927	0.9827	1	8700	0	1.6714	0.020732	0.017304	0.610944	186	1	1.6714
BRD7	chr16:50322036-50322038	-	482	S	Phosphoserine	TCA	chr16	5832	1	0.97938	0.9827	1	8701	0	1.9657	0.020625	0.017304	0.610944	185	1	1.9657
DDR1	chr6:30897035-30897037	+	631	S	Phosphoserine	AGC	chr6	568	1	0.97948	0.9827	1	8702	0	1.718	0.020517	0.017304	0.610944	184	1	1.718
CSPG5	chr3:47562672-47562674	-	543	S	Phosphoserine	TCG	chr3	648	1	0.97959	0.9827	1	8703	0	1.7833	0.020409	0.017304	0.610944	183	1	1.7833
MKI67	chr10:128105402-128105404	-	2146	T	Phosphothreonine	ACA	chr10	2475	1	0.9797	0.9827	1	8704	0	1.9585	0.020302	0.017304	0.610944	182	1	1.9585
NDRG1	chr8:133284306-133284308	-	2	S	Phosphoserine	TCT	chr8	457	1	0.97981	0.9827	1	8705	0	1.6535	0.020194	0.017304	0.610944	181	1	1.6535
ZNF326	chr1:90007544-90007546	+	137	S	Phosphoserine	TCC	chr1	3427	1	0.97991	0.9827	1	8706	0	2.3249	0.020086	0.017304	0.610944	180	1	2.3249
ATG9A	chr2:219227971-219227973	-	18	S	Phosphoserine	TCA	chr2	3332	1	0.98002	0.9827	1	8707	0	2.1873	0.019978	0.017304	0.610944	179	1	2.1873
PLEKHG3	chr14:64743161-64743163	+	1040	S	Phosphoserine	AGC	chr14	6203	1	0.98024	0.98515	1	8708	0	2.5024	0.019763	0.014851	0.610944	178	1	2.5024
FHOD1	chr16:67232171-67232173	-	690	T	Phosphothreonine	ACA	chr16	5012	1	0.98045	0.98773	1	8709	0	2.2794	0.019548	0.012272	0.610944	177	1	2.2794
FARSA	chr19:12925113-12925115	-	301	S	Phosphoserine	TCT	chr19	3779	1	0.98056	0.98773	1	8710	0	2.3889	0.01944	0.012272	0.610944	176	1	2.3889
BRCA1	chr17:43092504-43092506	-	1009	S	Phosphoserine	TCA	chr17	4125	1	0.98067	0.98773	1	8711	0	1.791	0.019332	0.012272	0.610944	175	1	1.791
PRRC1	chr5:127526749-127526751	+	209	S	Phosphoserine	TCT	chr5	2753	1	0.98078	0.98773	1	8712	0	2.1173	0.019225	0.012272	0.610944	174	1	2.1173
OSBPL9	chr1:51772104-51772106	+	325	S	Phosphoserine	AGC	chr1	2328	1	0.98088	0.98773	1	8713	0	2.2086	0.019117	0.012272	0.610944	173	1	2.2086
SALL1	chr16:51140443-51140445	-	593	S	Phosphoserine	AGT	chr16	6427	1	0.98099	0.98773	1	8714	0	2.2228	0.019009	0.012272	0.610944	172	1	2.2228
SPECC1	chr17:20257504-20257506	+	912	S	Phosphoserine	AGT	chr17	477	1	0.9811	0.98773	1	8715	0	2.1121	0.018901	0.012272	0.610944	171	1	2.1121
FAM126B	chr2:200981531-200981533	-	444	S	Phosphoserine	AGT	chr2	1173	1	0.98121	0.98773	1	8716	0	1.9437	0.018794	0.012272	0.610944	170	1	1.9437
NR5A1	chr9:124500351-124500353	-	203	S	Phosphoserine	AGC	chr9	3474	1	0.98131	0.98773	1	8717	0	2.3639	0.018686	0.012272	0.610944	169	1	2.3639
EVI5	chr1:92563693-92563695	-	689	S	Phosphoserine	TCT	chr1	8867	1	0.98142	0.98773	1	8718	0	2.0626	0.018578	0.012272	0.610944	168	1	2.0626
ZC3H4	chr19:47094554-47094556	-	72	T	Phosphothreonine	ACC	chr19	2989	1	0.98153	0.98773	1	8719	0	2.1418	0.018471	0.012272	0.610944	167	1	2.1418
UBAP2	chr9:33944593-33944595	-	439	S	Phosphoserine	AGC	chr9	1624	1	0.98164	0.98773	1	8720	0	1.6899	0.018363	0.012272	0.610944	166	1	1.6899
CDCA7L	chr7:21906427-21906429	-	261	S	Phosphoserine	TCG	chr7	573	1	0.98174	0.98773	1	8721	0	1.4456	0.018255	0.012272	0.610944	165	1	1.4456
EMD	chrX:154379785-154379787	+	60	S	Phosphoserine	AGC	chrX	431	1	0.98185	0.98773	1	8722	0	1.8969	0.018148	0.012272	0.610944	164	1	1.8969
GNAL	chr18:11862435-11862437	+	178	T	Phosphothreonine	ACA	chr18	5253	1	0.98196	0.98773	1	8723	0	2.1343	0.01804	0.012272	0.610944	163	1	2.1343
CHURC1-FNTB	chr14:65061304-65061306	+	436	T	Phosphothreonine	ACC	chr14	1062	1	0.98207	0.98773	1	8724	0	2.0442	0.017932	0.012272	0.610944	162	1	2.0442
ANK3	chr10:60055673-60055675	-	4350	S	Phosphoserine	AGT	chr10	238	1	0.98218	0.98773	1	8725	0	1.8862	0.017824	0.012272	0.610944	161	1	1.8862
SCAF1	chr19:49651392-49651394	+	335	T	Phosphothreonine	ACG	chr19	1759	1	0.98228	0.98773	1	8726	0	2.1088	0.017717	0.012272	0.610944	160	1	2.1088
WDR44	chrX:118393229-118393231	+	262	S	Phosphoserine	AGC	chrX	4410	1	0.98239	0.98773	1	8727	0	2.5633	0.017609	0.012272	0.610944	159	1	2.5633
ZC3H18	chr16:88577223-88577225	+	34	S	Phosphoserine	TCC	chr16	1207	1	0.9825	0.98773	1	8728	0	2.0425	0.017501	0.012272	0.610944	158	1	2.0425
PDE3A	chr12:20370218-20370220	+	312	S	Phosphoserine	TCC	chr12	6230	1	0.98261	0.98773	1	8729	0	2.2642	0.017394	0.012272	0.610944	157	1	2.2642
UVRAG	chr11:76141057-76141059	+	582	S	Phosphoserine	AGC	chr11	37	1	0.98271	0.98773	1	8730	0	2.028	0.017286	0.012272	0.610944	156	1	2.028
PGAM2	chr7:44065125-44065127	-	135	S	Phosphoserine	TCC	chr7	4674	1	0.98282	0.98773	1	8731	0	2.4424	0.017178	0.012272	0.610944	155	1	2.4424
TP53BP1	chr15:43432212-43432214	-	1214	T	Phosphothreonine	ACA	chr15	3704	1	0.98293	0.98773	1	8732	0	2.3575	0.017071	0.012272	0.610944	154	1	2.3575
CERS4	chr19:8261969-8261971	+	349	S	Phosphoserine	TCC	chr19	1971	1	0.98304	0.98773	1	8733	0	2.6052	0.016963	0.012272	0.610944	153	1	2.6052
YWHAQ	chr2:9630177-9630179	-	92	S	Phosphoserine	TCC	chr2	795	1	0.98314	0.98773	1	8734	0	2.1191	0.016855	0.012272	0.610944	152	1	2.1191
PKNOX1	chr21:43007560-43007562	+	41	S	Phosphoserine	AGC	chr21	2167	1	0.98325	0.98773	1	8735	0	2.5852	0.016747	0.012272	0.610944	151	1	2.5852
MED1	chr17:39408180-39408182	-	1347	S	Phosphoserine	TCA	chr17	8490	1	0.98336	0.98773	1	8736	0	2.5409	0.01664	0.012272	0.610944	150	1	2.5409
CD5	chr11:61125804-61125806	+	485	S	Phosphoserine	AGT	chr11	1639	1	0.98347	0.98773	1	8737	0	1.912	0.016532	0.012272	0.610944	149	1	1.912
HEATR6	chr17:60067664-60067666	-	336	S	Phosphoserine	TCC	chr17	1354	1	0.98358	0.98773	1	8738	0	2.2597	0.016424	0.012272	0.610944	148	1	2.2597
RPS6KA5	chr14:90873707-90873709	-	695	S	Phosphoserine	TCC	chr14	264	1	0.98368	0.98773	1	8739	0	2.0819	0.016317	0.012272	0.610944	147	1	2.0819
DCAF10	chr9:37801023-37801025	+	53	S	Phosphoserine	AGC	chr9	5239	1	0.98379	0.98773	1	8740	0	2.0069	0.016209	0.012272	0.610944	146	1	2.0069
ANK2	chr4:113358843-113358845	+	3409	S	Phosphoserine	AGT	chr4	1774	1	0.9839	0.98773	1	8741	0	2.4066	0.016101	0.012272	0.610944	145	1	2.4066
FERMT1	chr20:6110507-6110509	-	179	S	Phosphoserine	AGT	chr20	8476	1	0.98401	0.98773	1	8742	0	1.9967	0.015994	0.012271	0.610944	144	1	1.9967
RAD23A	chr19:12952758-12952760	+	295	S	Phosphoserine	TCA	chr19	6009	1	0.98411	0.98773	1	8743	0	2.6563	0.015886	0.012271	0.610944	143	1	2.6563
NEO1	chr15:73301356-73301358	+	1401	S	Phosphoserine	TCC	chr15	3824	1	0.98422	0.98773	1	8744	0	2.9369	0.015778	0.012271	0.610944	142	1	2.9369
SYN1	chrX:47572933-47572935	-	683	S	Phosphoserine	AGC	chrX	6369	1	0.98433	0.98773	1	8745	0	2.724	0.01567	0.012271	0.610944	141	1	2.724
REEP4	chr8:22138511-22138513	-	250	T	Phosphothreonine	ACT	chr8	4002	1	0.98444	0.98773	1	8746	0	2.6295	0.015563	0.012271	0.610944	140	1	2.6295
BORCS6	chr17:8189553-8189555	-	196	T	Phosphothreonine	ACC	chr17	7574	1	0.98454	0.98773	1	8747	0	2.7565	0.015455	0.012271	0.610944	139	1	2.7565
OFD1	chrX:13761189-13761191	+	789	S	Phosphoserine	AGC	chrX	7020	1	0.98465	0.98773	1	8748	0	2.6369	0.015347	0.012271	0.610944	138	1	2.6369
ILF3	chr19:10680429-10680431	+	315	T	Phosphothreonine	ACA	chr19	5688	1	0.98476	0.98773	1	8749	0	2.5577	0.01524	0.012271	0.610944	137	1	2.5577
DDX3Y	chrY:12917446-12917448	+	603	S	Phosphoserine	AGT	chrY	2076	1	0.98487	0.98773	1	8750	0	2.9433	0.015132	0.012271	0.610944	136	1	2.9433
TCEB3	chr1:23751764-23751766	+	413	S	Phosphoserine	TCC	chr1	7546	1	0.98498	0.98773	1	8751	0	2.6806	0.015024	0.012271	0.610944	135	1	2.6806
SENP7	chr3:101513098-101513100	-	11	S	Phosphoserine	TCT	chr3	454	1	0.98508	0.98773	1	8752	0	2.5856	0.014917	0.012271	0.610944	134	1	2.5856
CTNNB1	chr3:41224609-41224611	+	33	S	Phosphoserine	TCT	chr3	4841	1	0.98519	0.98773	1	8753	0	3.0022	0.014809	0.012271	0.610944	133	1	3.0022
RAD23A	chr19:12948348-12948350	+	136	S	Phosphoserine	TCT	chr19	8194	1	0.9853	0.98773	1	8754	0	2.8002	0.014701	0.012271	0.610944	132	1	2.8002
PSMD2	chr3:184299336-184299338	+	24	T	Phosphothreonine	ACG	chr3	2299	1	0.98541	0.98773	1	8755	0	2.7763	0.014593	0.012271	0.610944	131	1	2.7763
RIOK3	chr18:23464259-23464261	+	127	S	Phosphoserine	AGC	chr18	4321	1	0.98551	0.98773	1	8756	0	2.9278	0.014486	0.012271	0.610944	130	1	2.9278
IKBKB	chr8:42326072-42326074	+	697	S	Phosphoserine	AGC	chr8	7855	1	0.98562	0.98773	1	8757	0	2.3966	0.014378	0.012271	0.610944	129	1	2.3966
NUPL2	chr7:23185264-23185266	+	106	S	Phosphoserine	AGT	chr7	523	1	0.98573	0.98773	1	8758	0	2.0843	0.01427	0.012271	0.610944	128	1	2.0843
BAP1	chr3:52403582-52403584	-	521	S	Phosphoserine	AGC	chr3	8351	1	0.98584	0.98773	1	8759	0	3.0599	0.014163	0.012271	0.610944	127	1	3.0599
SOWAHA	chr5:132814399-132814401	+	260	S	Phosphoserine	TCG	chr5	351	1	0.98595	0.98773	1	8760	0	2.0123	0.014055	0.012271	0.610944	126	1	2.0123
PLA2G4A	chr1:186956308-186956310	+	515	S	Phosphoserine	TCC	chr1	1518	1	0.98605	0.98773	1	8761	0	1.9501	0.013947	0.012271	0.610944	125	1	1.9501
AKAP13	chr15:85715814-85715816	+	1876	S	Phosphoserine	TCC	chr15	3971	1	0.98616	0.98773	1	8762	0	2.2377	0.01384	0.012271	0.610944	124	1	2.2377
BICD2	chr9:92720690-92720692	-	224	S	Phosphoserine	AGC	chr9	1322	1	0.98627	0.98773	1	8763	0	1.9775	0.013732	0.012271	0.610944	123	1	1.9775
TMEM245	chr9:109119878-109119880	-	12	S	Phosphoserine	AGC	chr9	3353	1	0.98638	0.98773	1	8764	0	3.6909	0.013624	0.012271	0.610944	122	1	3.6909
KCNK1	chr1:233671495-233671497	+	326	S	Phosphoserine	TCA	chr1	631	1	0.98648	0.98773	1	8765	0	2.441	0.013516	0.012271	0.610944	121	1	2.441
CA3	chr8:85439819-85439821	+	48	S	Phosphoserine	TCT	chr8	8500	1	0.98659	0.98773	1	8766	0	2.4582	0.013409	0.012271	0.610944	120	1	2.4582
SAFB2	chr19:5591781-5591783	-	787	S	Phosphoserine	TCG	chr19	4927	1	0.9867	0.98773	1	8767	0	2.9501	0.013301	0.012271	0.610944	119	1	2.9501
PHC2	chr1:33332306-33332308	-	619	T	Phosphothreonine	ACT	chr1	6683	1	0.98681	0.98773	1	8768	0	2.2492	0.013193	0.012271	0.610944	118	1	2.2492
PNISR	chr6:99401563-99401565	-	465	S	Phosphoserine	AGT	chr6	4168	1	0.98691	0.98773	1	8769	0	3.1917	0.013086	0.012271	0.610944	117	1	3.1917
COPS9	chr2:240133991-240133993	-	26	T	Phosphothreonine	ACC	chr2	5931	1	0.98702	0.98773	1	8770	0	2.9782	0.012978	0.012271	0.610944	116	1	2.9782
BMP2K	chr4:78911638-78911640	+	1031	S	Phosphoserine	AGT	chr4	7068	1	0.98713	0.98773	1	8771	0	2.5526	0.01287	0.012271	0.610944	115	1	2.5526
GEMIN5	chr5:154907652-154907654	-	778	S	Phosphoserine	TCA	chr5	6361	1	0.98724	0.98773	1	8772	0	3.2629	0.012763	0.012271	0.610944	114	1	3.2629
CEP350	chr1:180013870-180013872	+	473	S	Phosphoserine	TCT	chr1	4972	1	0.98735	0.98773	1	8773	0	3.2131	0.012655	0.012271	0.610944	113	1	3.2131
CDCA5	chr11:65083370-65083372	-	79	S	Phosphoserine	AGC	chr11	6107	1	0.98745	0.98773	1	8774	0	3.1739	0.012547	0.012271	0.610944	112	1	3.1739
TOP2A	chr17:40392244-40392246	-	1354	S	Phosphoserine	AGT	chr17	3325	1	0.98767	0.99021	1	8775	0	3.1013	0.012332	0.0097853	0.610944	111	1	3.1013
SHROOM1	chr5:132826087-132826089	-	18	S	Phosphoserine	AGC	chr5	4385	1	0.98778	0.99021	1	8776	0	3.0294	0.012224	0.0097853	0.610944	110	1	3.0294
NCOA3	chr20:47639094-47639096	+	867	S	Phosphoserine	AGT	chr20	4574	1	0.98788	0.99021	1	8777	0	3.0434	0.012116	0.0097853	0.610944	109	1	3.0434
SF3B1	chr2:197416825-197416827	-	194	S	Phosphoserine	TCA	chr2	6718	1	0.98799	0.99021	1	8778	0	2.8094	0.012009	0.0097853	0.610944	108	1	2.8094
EPM2A	chr6:145735424-145735426	-	25	S	Phosphoserine	TCG	chr6	3295	1	0.9881	0.99021	1	8779	0	3.1859	0.011901	0.0097853	0.610944	107	1	3.1859
FRY	chr13:32254233-32254235	+	2419	S	Phosphoserine	TCA	chr13	1938	1	0.98821	0.99021	1	8780	0	2.4509	0.011793	0.0097853	0.610944	106	1	2.4509
XPC	chr3:14158524-14158526	-	453	S	Phosphoserine	TCT	chr3	5596	1	0.98831	0.99021	1	8781	0	3.1376	0.011686	0.0097853	0.610944	105	1	3.1376
CLIP2	chr7:74338471-74338473	+	49	S	Phosphoserine	TCT	chr7	4761	1	0.98842	0.99021	1	8782	0	2.9542	0.011578	0.0097853	0.610944	104	1	2.9542
EIF3G	chr19:10119688-10119690	-	11	S	Phosphoserine	AGT	chr19	334	1	0.98853	0.99021	1	8783	0	2.8968	0.01147	0.0097853	0.610944	103	1	2.8968
PDE11A	chr2:178071721-178071723	-	239	S	Phosphoserine	TCT	chr2	2387	1	0.98864	0.99021	1	8784	0	2.9638	0.011362	0.0097853	0.610944	102	1	2.9638
FKBP3	chr14:45134349-45134351	-	36	S	Phosphoserine	TCG	chr14	1106	1	0.98875	0.99021	1	8785	0	2.6371	0.011255	0.0097853	0.610944	101	1	2.6371
PRKCE	chr2:46004620-46004622	+	349	T	Phosphothreonine	ACC	chr2	2562	1	0.98885	0.99021	1	8786	0	2.8048	0.011147	0.0097853	0.610944	100	1	2.8048
SDPR	chr2:191846815-191846817	-	37	S	Phosphoserine	AGC	chr2	7858	1	0.98896	0.99021	1	8787	0	2.38	0.011039	0.0097853	0.610944	99	1	2.38
TMUB1	chr7:151082183-151082185	-	127	S	Phosphoserine	TCC	chr7	7019	1	0.98907	0.99022	1	8788	0	3.3592	0.010932	0.0097848	0.610944	98	1	3.3592
CRTC2	chr1:153951560-153951562	-	368	S	Phosphoserine	AGC	chr1	3313	1	0.98918	0.99022	1	8789	0	3.1027	0.010824	0.0097842	0.610944	97	1	3.1027
GAD2	chr10:26216846-26216848	+	13	S	Phosphoserine	TCG	chr10	5611	1	0.98928	0.99022	1	8790	0	2.715	0.010716	0.0097842	0.610944	96	1	2.715
ZNF318	chr6:43365321-43365323	-	173	S	Phosphoserine	TCA	chr6	385	1	0.98939	0.99022	1	8791	0	2.7108	0.010609	0.0097842	0.610944	95	1	2.7108
NARR	chr17:28717502-28717504	-	69	T	Phosphothreonine	ACG	chr17	4678	1	0.9895	0.99022	1	8792	0	3.1503	0.010501	0.0097842	0.610944	94	1	3.1503
ADGRB1	chr8:142542639-142542641	+	1469	S	Phosphoserine	TCC	chr8	2200	1	0.98961	0.99022	1	8793	0	3.2755	0.010393	0.0097842	0.610944	93	1	3.2755
RABGAP1L	chr1:174305073-174305075	+	471	T	Phosphothreonine	ACT	chr1	8506	1	0.98971	0.99022	1	8794	0	3.4956	0.010285	0.0097842	0.610944	92	1	3.4956
PBXIP1	chr1:154951844-154951846	-	43	S	Phosphoserine	AGC	chr1	5461	1	0.98982	0.99022	1	8795	0	2.9321	0.010178	0.0097842	0.610944	91	1	2.9321
CNKSR2	chrX:21531932-21531934	+	390	S	Phosphoserine	TCA	chrX	7218	1	0.98993	0.99022	1	8796	0	3.175	0.01007	0.0097842	0.610944	90	1	3.175
SART1	chr11:65967499-65967501	+	448	S	Phosphoserine	TCC	chr11	6262	1	0.99004	0.99022	1	8797	0	2.8476	0.0099623	0.0097842	0.610944	89	1	2.8476
CHRM4	chr11:46385181-46385183	-	459	T	Phosphothreonine	ACC	chr11	5134	1	0.99015	0.99022	1	8798	0	3.4026	0.0098546	0.0097842	0.610944	88	1	3.4026
ABCC3	chr17:50675638-50675640	+	908	S	Phosphoserine	AGT	chr17	1603	1	0.99025	0.99022	1	8799	0	2.968	0.0097469	0.0097842	0.610944	87	1	2.968
GRIA1	chr5:153811049-153811051	+	849	S	Phosphoserine	TCC	chr5	5371	1	0.99036	0.99022	1	8800	0	3.2985	0.0096392	0.0097842	0.610944	86	1	3.2985
C7orf31	chr7:25151623-25151625	-	219	T	Phosphothreonine	ACT	chr7	2484	1	0.99047	0.99022	1	8801	0	3.534	0.0095315	0.0097842	0.610944	85	1	3.534
YIF1A	chr11:66288288-66288290	-	12	S	Phosphoserine	TCC	chr11	2117	1	0.99068	0.99264	1	8802	0	3.4369	0.0093161	0.0073604	0.610944	84	1	3.4369
REXO2	chr11:114443898-114443900	+	92	S	Phosphoserine	AGC	chr11	2019	1	0.99079	0.99264	1	8803	0	3.1444	0.0092084	0.0073604	0.610944	83	1	3.1444
DIS3L2	chr2:232336595-232336597	+	875	S	Phosphoserine	TCT	chr2	242	1	0.9909	0.99264	1	8804	0	2.7791	0.0091007	0.0073604	0.610944	82	1	2.7791
RPAP1	chr15:41520823-41520825	-	1121	S	Phosphoserine	TCT	chr15	2977	1	0.99101	0.99264	1	8805	0	3.7132	0.008993	0.0073604	0.610944	81	1	3.7132
MLLT10	chr10:21673604-21673606	+	436	S	Phosphoserine	TCA	chr10	6352	1	0.99111	0.99264	1	8806	0	3.8708	0.0088853	0.0073604	0.610944	80	1	3.8708
TACC2	chr10:122211161-122211163	+	2246	T	Phosphothreonine	ACC	chr10	8646	1	0.99122	0.99264	1	8807	0	3.74	0.0087776	0.0073604	0.610944	79	1	3.74
NOP16	chr5:176384336-176384338	-	144	T	Phosphothreonine	ACC	chr5	1753	1	0.99133	0.99264	1	8808	0	3.3172	0.0086699	0.0073604	0.610944	78	1	3.3172
GYS2	chr12:21604569-21604571	-	8	S	Phosphoserine	TCT	chr12	1553	1	0.99144	0.99264	1	8809	0	3.4053	0.0085622	0.0073604	0.610944	77	1	3.4053
GFAP	chr17:44910631-44910633	-	385	S	Phosphoserine	TCC	chr17	2825	1	0.99155	0.99264	1	8810	0	3.3794	0.0084545	0.0073604	0.610944	76	1	3.3794
SPRED2	chr2:65314140-65314142	-	206	S	Phosphoserine	AGC	chr2	3985	1	0.99165	0.99264	1	8811	0	4.1504	0.0083468	0.0073604	0.610944	75	1	4.1504
RBL1	chr20:37003774-37003776	-	988	S	Phosphoserine	TCC	chr20	8061	1	0.99176	0.99264	1	8812	0	3.7548	0.0082391	0.0073594	0.610944	74	1	3.7548
SLC2A13	chr12:40105791-40105793	-	6	S	Phosphoserine	AGC	chr12	5715	1	0.99187	0.99264	1	8813	0	3.9606	0.0081314	0.0073594	0.610944	73	1	3.9606
MED7	chr5:157138850-157138852	-	194	S	Phosphoserine	AGC	chr5	2503	1	0.99198	0.99264	1	8814	0	3.2666	0.0080237	0.0073594	0.610944	72	1	3.2666
SH3PXD2A	chr10:103603517-103603519	-	567	S	Phosphoserine	TCA	chr10	15	1	0.99208	0.99264	1	8815	0	3.5242	0.007916	0.0073594	0.610944	71	1	3.5242
RNF214	chr11:117239019-117239021	+	176	S	Phosphoserine	TCT	chr11	2442	1	0.99219	0.99264	1	8816	0	3.7871	0.0078083	0.0073594	0.610944	70	1	3.7871
ALDOB	chr9:101424945-101424947	-	299	S	Phosphoserine	AGT	chr9	5573	1	0.9923	0.99264	1	8817	0	3.9574	0.0077006	0.0073594	0.610944	69	1	3.9574
IGF2BP1	chr17:48999150-48999152	+	73	S	Phosphoserine	TCG	chr17	6332	1	0.99241	0.99264	1	8818	0	4.042	0.0075929	0.0073594	0.610944	68	1	4.042
PRKD3	chr2:37274455-37274457	-	539	S	Phosphoserine	AGT	chr2	7641	1	0.99251	0.99264	1	8819	0	3.7178	0.0074852	0.0073594	0.610944	67	1	3.7178
ABI2	chr2:203402623-203402625	+	361	T	Phosphothreonine	ACT	chr2	5797	1	0.99262	0.99264	1	8820	0	3.8624	0.0073775	0.0073594	0.610944	66	1	3.8624
EPB41L2	chr6:130956465-130956467	-	7	S	Phosphoserine	TCT	chr6	5706	1	0.99273	0.99264	1	8821	0	3.9584	0.0072698	0.0073594	0.610944	65	1	3.9584
ESF1	chr20:13782910-13782912	-	77	S	Phosphoserine	TCT	chr20	5388	1	0.99295	0.9951	1	8822	0	3.6468	0.0070544	0.0048993	0.610944	64	1	3.6468
TMPO	chr12:98516102-98516104	+	79	S	Phosphoserine	TCT	chr12	6445	1	0.99305	0.9951	1	8823	0	4.2724	0.0069467	0.0048993	0.610944	63	1	4.2724
FLNB	chr3:58121459-58121461	+	1028	S	Phosphoserine	AGC	chr3	7257	1	0.99316	0.9951	1	8824	0	4.05	0.006839	0.0048993	0.610944	62	1	4.05
UXS1	chr2:106145365-106145367	-	94	T	Phosphothreonine	ACA	chr2	4986	1	0.99327	0.9951	1	8825	0	3.769	0.0067313	0.0048982	0.610944	61	1	3.769
SAP30	chr4:173373507-173373509	+	145	T	Phosphothreonine	ACC	chr4	6485	1	0.99338	0.9951	1	8826	0	3.7689	0.0066236	0.0048982	0.610944	60	1	3.7689
RALGAPB	chr20:38517844-38517846	+	421	S	Phosphoserine	AGT	chr20	7143	1	0.99348	0.9951	1	8827	0	3.9536	0.0065159	0.0048982	0.610944	59	1	3.9536
HTATSF1	chrX:136511330-136511332	+	529	S	Phosphoserine	TCT	chrX	2194	1	0.9937	0.99757	1	8828	0	3.9757	0.0063005	0.0024275	0.388614	58	1	3.9757
FAM83H	chr8:143726785-143726787	-	892	S	Phosphoserine	AGT	chr8	6762	1	0.99381	0.99757	1	8829	0	4.0479	0.0061928	0.0024275	0.388614	57	1	4.0479
MCM2	chr3:127599468-127599470	+	53	S	Phosphoserine	TCC	chr3	2898	1	0.99391	0.99757	1	8830	0	4.0877	0.0060851	0.0024275	0.388614	56	1	4.0877
ATG2B	chr14:96317711-96317713	-	1008	S	Phosphoserine	TCT	chr14	2090	1	0.99402	0.99757	1	8831	0	3.4666	0.0059774	0.0024275	0.388614	55	1	3.4666
SRSF5	chr14:69771321-69771323	+	227	S	Phosphoserine	TCC	chr14	5602	1	0.99413	0.99757	1	8832	0	3.6023	0.0058697	0.0024275	0.388614	54	1	3.6023
RPRD2	chr1:150471094-150471096	+	716	S	Phosphoserine	TCA	chr1	6496	1	0.99424	0.99757	1	8833	0	4.1122	0.005762	0.0024275	0.388614	53	1	4.1122
CNNM1	chr10:99387940-99387942	+	821	T	Phosphothreonine	ACA	chr10	3140	1	0.99435	0.99757	1	8834	0	4.3007	0.0056543	0.0024275	0.388614	52	1	4.3007
FAM126B	chr2:200988335-200988337	-	306	T	Phosphothreonine	ACT	chr2	3188	1	0.99445	0.99757	1	8835	0	3.5857	0.0055466	0.0024275	0.388614	51	1	3.5857
ARID3A	chr19:929820-929822	+	98	T	Phosphothreonine	ACA	chr19	7991	1	0.99456	0.99757	1	8836	0	3.4769	0.0054389	0.0024275	0.388614	50	1	3.4769
ATP5B	chr12:56642688-56642690	-	312	T	Phosphothreonine	ACC	chr12	4020	1	0.99467	0.99757	1	8837	0	3.5309	0.0053312	0.0024275	0.388614	49	1	3.5309
KIAA1549	chr7:138869651-138869653	-	1554	S	Phosphoserine	TCC	chr7	4402	1	0.99478	0.99757	1	8838	0	3.6442	0.0052235	0.0024275	0.388614	48	1	3.6442
RPL12	chr9:127449706-127449708	-	38	S	Phosphoserine	TCT	chr9	6468	1	0.99488	0.99757	1	8839	0	4.3985	0.0051158	0.0024275	0.388614	47	1	4.3985
PI4KA	chr22:20805047-20805049	-	429	S	Phosphoserine	AGC	chr22	6837	1	0.99499	0.99757	1	8840	0	4.1453	0.0050081	0.0024275	0.388614	46	1	4.1453
SAP30L	chr5:154451163-154451165	+	92	T	Phosphothreonine	ACA	chr5	6878	1	0.9951	0.99757	1	8841	0	4.025	0.0049004	0.0024275	0.388614	45	1	4.025
ATXN10	chr22:45843041-45843043	+	430	S	Phosphoserine	AGC	chr22	6582	1	0.99521	0.99757	1	8842	0	3.6873	0.0047927	0.0024275	0.388614	44	1	3.6873
YEATS2	chr3:183756548-183756550	+	471	S	Phosphoserine	AGC	chr3	3099	1	0.99532	0.99757	1	8843	0	3.2733	0.004685	0.0024275	0.388614	43	1	3.2733
TEX14	chr17:58559481-58559483	-	1459	S	Phosphoserine	TCA	chr17	8475	1	0.99542	0.99757	1	8844	0	4.3909	0.0045773	0.0024275	0.388614	42	1	4.3909
ETS2	chr21:38819583-38819585	+	298	S	Phosphoserine	AGC	chr21	5044	1	0.99553	0.99757	1	8845	0	4.4623	0.0044696	0.0024275	0.388614	41	1	4.4623
PNPLA2	chr11:824629-824631	+	428	S	Phosphoserine	TCG	chr11	5147	1	0.99564	0.99757	1	8846	0	4.5536	0.0043619	0.0024275	0.388614	40	1	4.5536
GLCCI1	chr7:7969672-7969674	+	108	S	Phosphoserine	AGC	chr7	2867	1	0.99575	0.99757	1	8847	0	4.6999	0.0042542	0.0024275	0.388614	39	1	4.6999
SPP1	chr4:87982882-87982884	+	311	S	Phosphoserine	TCT	chr4	1084	1	0.99585	0.99757	1	8848	0	3.8979	0.0041465	0.0024275	0.388614	38	1	3.8979
SIPA1L3	chr19:38164857-38164859	+	1387	T	Phosphothreonine	ACC	chr19	1890	1	0.99596	0.99757	1	8849	0	4.011	0.0040388	0.0024275	0.388614	37	1	4.011
SPEG	chr2:219484793-219484795	+	2444	S	Phosphoserine	TCG	chr2	3950	1	0.99607	0.99757	1	8850	0	4.9186	0.0039311	0.0024275	0.388614	36	1	4.9186
ADAM22	chr7:88181596-88181598	+	834	S	Phosphoserine	TCT	chr7	2016	1	0.99618	0.99757	1	8851	0	4.1366	0.0038234	0.0024275	0.388614	35	1	4.1366
SNAP23	chr15:42529730-42529732	+	161	S	Phosphoserine	AGT	chr15	1496	1	0.99628	0.99757	1	8852	0	3.9734	0.0037157	0.0024275	0.388614	34	1	3.9734
ZFP36L2	chr2:43224328-43224330	-	492	S	Phosphoserine	TCC	chr2	8186	1	0.99639	0.99757	1	8853	0	4.777	0.003608	0.0024275	0.388614	33	1	4.777
TBC1D17	chr19:49888481-49888483	+	602	S	Phosphoserine	AGC	chr19	5420	1	0.9965	0.99757	1	8854	0	4.9969	0.0035003	0.0024275	0.388614	32	1	4.9969
PLEKHG2	chr19:39425061-39425063	+	1310	S	Phosphoserine	TCT	chr19	1831	1	0.99661	0.99757	1	8855	0	3.7016	0.0033926	0.0024275	0.388614	31	1	3.7016
ADRB2	chr5:148827894-148827896	+	355	S	Phosphoserine	TCC	chr5	1684	1	0.99672	0.99757	1	8856	0	4.1681	0.0032849	0.0024265	0.388614	30	1	4.1681
UBR5	chr8:102275527-102275529	-	2241	S	Phosphoserine	TCA	chr8	5684	1	0.99682	0.99757	1	8857	0	4.6458	0.0031772	0.0024265	0.388614	29	1	4.6458
SMG9	chr19:43750730-43750732	-	4	S	Phosphoserine	TCT	chr19	2413	1	0.99693	0.99757	1	8858	0	4.3825	0.0030695	0.0024265	0.388614	28	1	4.3825
COBL	chr7:51190899-51190901	-	212	S	Phosphoserine	TCC	chr7	5975	1	0.99704	0.99757	1	8859	0	5.9304	0.0029618	0.0024265	0.388614	27	1	5.9304
GAB1	chr4:143438564-143438566	+	387	T	Phosphothreonine	ACC	chr4	98	1	0.99715	0.99757	1	8860	0	4.521	0.0028541	0.0024265	0.388614	26	1	4.521
RNF25	chr2:218663987-218663989	-	450	S	Phosphoserine	TCC	chr2	6756	1	0.99725	0.99757	1	8861	0	5.6297	0.0027464	0.0024265	0.388614	25	1	5.6297
AHNAK	chr11:62531213-62531215	-	1068	S	Phosphoserine	TCT	chr11	1215	1	0.99736	0.99757	1	8862	0	4.6553	0.0026387	0.0024265	0.388614	24	1	4.6553
PRKD3	chr2:37256882-37256884	-	731	S	Phosphoserine	TCA	chr2	5103	1	0.99747	0.99757	1	8863	0	5.1349	0.002531	0.0024265	0.388614	23	1	5.1349
RALY	chr20:34078511-34078513	+	295	S	Phosphoserine	AGC	chr20	6129	1	0.99758	0.99757	1	8864	0	4.7264	0.0024233	0.0024265	0.388614	22	1	4.7264
PRPH	chr12:49295237-49295239	+	13	S	Phosphoserine	AGC	chr12	3679	1	0.99768	0.99757	1	8865	0	5.3762	0.0023156	0.0024265	0.388614	21	1	5.3762
HEXIM1	chr17:45149899-45149901	+	237	S	Phosphoserine	AGC	chr17	7428	1	0.99779	0.99757	1	8866	0	5.3174	0.0022079	0.0024265	0.388614	20	1	5.3174
TAGAP	chr6:159036823-159036825	-	400	S	Phosphoserine	AGT	chr6	4525	1	0.9979	0.99757	1	8867	0	5.2104	0.0021002	0.0024265	0.388614	19	1	5.2104
ROBO3	chr11:124879566-124879568	+	1263	S	Phosphoserine	AGT	chr11	1679	1	0.99801	0.99757	1	8868	0	4.9978	0.0019925	0.0024265	0.388614	18	1	4.9978
PAK4	chr19:39173023-39173025	+	104	S	Phosphoserine	AGC	chr19	1764	1	0.99812	0.99757	1	8869	0	5.1368	0.0018848	0.0024265	0.388614	17	1	5.1368
SREBF1	chr17:17813402-17813404	-	1060	S	Phosphoserine	AGT	chr17	1561	1	0.99822	0.99757	1	8870	0	5.4376	0.0017771	0.0024265	0.388614	16	1	5.4376
PSEN2	chr1:226881980-226881982	+	25	S	Phosphoserine	AGC	chr1	8621	1	0.99833	0.99757	1	8871	0	6.0415	0.0016694	0.0024265	0.388614	15	1	6.0415
FAM117A	chr17:49720365-49720367	-	178	S	Phosphoserine	TCA	chr17	1029	1	0.99844	0.99757	1	8872	0	5.4849	0.0015617	0.0024265	0.388614	14	1	5.4849
BRPF1	chr3:9744382-9744384	+	926	S	Phosphoserine	AGT	chr3	7269	1	0.99855	0.99757	1	8873	0	5.5847	0.001454	0.0024265	0.388614	13	1	5.5847
DOK1	chr2:74556539-74556541	+	291	S	Phosphoserine	AGT	chr2	7973	1	0.99865	0.99757	1	8874	0	6.0912	0.0013463	0.0024265	0.388614	12	1	6.0912
POLD3	chr11:74640590-74640592	+	409	S	Phosphoserine	TCC	chr11	6128	1	0.99876	0.99757	1	8875	0	6.3842	0.0012386	0.0024265	0.388614	11	1	6.3842
LMNA	chr1:156138500-156138502	+	571	S	Phosphoserine	AGC	chr1	6587	1	0.99887	0.99757	1	8876	0	6.2205	0.0011309	0.0024265	0.388614	10	1	6.2205
BSND	chr1:55007052-55007054	+	110	S	Phosphoserine	AGC	chr1	5204	1	0.99898	0.99757	1	8877	0	6.3306	0.0010232	0.0024265	0.388614	9	1	6.3306
SLC9A1	chr1:27102390-27102392	-	605	S	Phosphoserine	TCC	chr1	8799	1	0.99908	0.99757	1	8878	0	6.1539	0.00091546	0.0024265	0.388614	8	1	6.1539
CETN2	chrX:152829686-152829688	-	26	T	Phosphothreonine	ACT	chrX	6603	1	0.99919	0.99757	1	8879	0	6.6435	0.00080775	0.0024265	0.388614	7	1	6.6435
DAPK2	chr15:63912159-63912161	-	299	S	Phosphoserine	TCT	chr15	4342	1	0.9993	0.99757	1	8880	0	6.4797	0.00070005	0.0024265	0.388614	6	1	6.4797
PHKA1	chrX:72602009-72602011	-	1018	S	Phosphoserine	TCA	chrX	534	1	0.99941	0.99757	1	8881	0	6.3602	0.00059235	0.0024265	0.388614	5	1	6.3602
EP300	chr22:41131600-41131602	+	499	S	Phosphoserine	TCT	chr22	1839	1	0.99952	0.99757	1	8882	0	5.92	0.00048465	0.0024265	0.388614	4	1	5.92
ZSWIM8	chr10:73797424-73797426	+	1156	S	Phosphoserine	TCC	chr10	1347	1	0.99962	0.99757	1	8883	0	6.9695	0.00037695	0.0024265	0.388614	3	1	6.9695
TMEM40	chr3:12738149-12738151	-	137	S	Phosphoserine	TCT	chr3	7467	1	0.99984	1	1	8884	0	7.6783	0.00016155	5.3317e-07	0.002475	2	1	7.6783
FAM83H	chr8:143726719-143726721	-	914	S	Phosphoserine	AGT	chr8	3547	1	0.99995	1	1	8885	0	8.7993	5.385e-05	5.3317e-07	0.002475	1	1	8.7993

## Sheet: Top negative enriched for A3A
GeneName			AA	AA type	Modification	Codon	Chr	id	num	neg|score	neg|p-value	neg|fdr	neg|rank	neg|goodsgrna	neg|lfc	pos|score	pos|p-value	pos|fdr	pos|rank	pos|goodsgrna	pos|lfc
MTUS1	chr8:17645974-17645976	-	1255	S	Phosphoserine	TCA	chr8	1105	1	5.385e-05	5.3317e-07	0.000141	1	1	-9.4304	0.99995	1	1	8885	0	-9.4304
PLEKHA6	chr1:204228793-204228795	-	940	S	Phosphoserine	AGC	chr1	882	1	0.00016155	5.3317e-07	0.000141	2	1	-7.9722	0.99984	1	1	8884	0	-7.9722
FIGNL1	chr7:50446511-50446513	-	259	S	Phosphoserine	TCT	chr7	929	1	0.00026925	5.3317e-07	0.000141	3	1	-5.4313	0.99973	1	1	8883	0	-5.4313
DSG2	chr18:31542616-31542618	+	700	S	Phosphoserine	AGC	chr18	1400	1	0.00037695	5.3317e-07	0.000141	4	1	-8.8238	0.99962	1	1	8882	0	-8.8238
ZGPAT	chr20:63735224-63735226	+	373	S	Phosphoserine	TCG	chr20	1692	1	0.00048465	5.3317e-07	0.000141	5	1	-8.6108	0.99952	1	1	8881	0	-8.6108
GYS1	chr19:48993089-48993091	-	8	S	Phosphoserine	TCC	chr19	1756	1	0.00059235	5.3317e-07	0.000141	6	1	-4.2751	0.99941	1	1	8880	0	-4.2751
EPAS1	chr2:46384565-46384567	+	840	T	Phosphothreonine	ACC	chr2	834	1	0.00070005	5.3317e-07	0.000141	7	1	-8.602	0.9993	1	1	8879	0	-8.602
VPS37C	chr11:61138743-61138745	-	29	S	Phosphoserine	TCC	chr11	574	1	0.00080775	5.3317e-07	0.000141	8	1	-6.4397	0.99919	1	1	8878	0	-6.4397
LRIF1	chr1:110951576-110951578	-	436	S	Phosphoserine	TCC	chr1	909	1	0.00091546	5.3317e-07	0.000141	9	1	-3.6044	0.99908	1	1	8877	0	-3.6044
NPM1	chr5:171407763-171407765	+	279	T	Phosphothreonine	ACT	chr5	1136	1	0.0010232	5.3317e-07	0.000141	10	1	-8.5732	0.99898	1	1	8876	0	-8.5732
ZNF608	chr5:124649121-124649123	-	421	S	Phosphoserine	TCA	chr5	800	1	0.0011309	5.3317e-07	0.000141	11	1	-8.5402	0.99887	1	1	8875	0	-8.5402
CACNA1G	chr17:50578406-50578408	+	715	S	Phosphoserine	AGC	chr17	1473	1	0.0012386	5.3317e-07	0.000141	12	1	-8.5378	0.99876	1	1	8874	0	-8.5378
RIPK3	chr14:24339821-24339823	-	2	S	Phosphoserine	TCG	chr14	466	1	0.0013463	5.3317e-07	0.000141	13	1	-4.7162	0.99865	1	1	8873	0	-4.7162
ABCA1	chr9:104814131-104814133	-	1296	S	Phosphoserine	TCT	chr9	802	1	0.001454	5.3317e-07	0.000141	14	1	-7.469	0.99855	1	1	8872	0	-7.469
SEC23A	chr14:39075998-39076000	-	308	T	Phosphothreonine	ACA	chr14	1126	1	0.0015617	5.3317e-07	0.000141	15	1	-6.023	0.99844	1	1	8871	0	-6.023
NES	chr1:156671884-156671886	-	768	S	Phosphoserine	TCT	chr1	1650	1	0.0016694	5.3317e-07	0.000141	16	1	-7.5467	0.99833	1	1	8870	0	-7.5467
E2F7	chr12:77033936-77033938	-	410	S	Phosphoserine	TCT	chr12	1658	1	0.0017771	5.3317e-07	0.000141	17	1	-4.8611	0.99822	1	1	8869	0	-4.8611
R3HDM2	chr12:57256021-57256023	-	853	S	Phosphoserine	TCT	chr12	565	1	0.0018848	5.3317e-07	0.000141	18	1	-8.483	0.99812	1	1	8868	0	-8.483
NAT10	chr11:34141806-34141808	+	934	S	Phosphoserine	AGT	chr11	731	1	0.0019925	5.3317e-07	0.000141	19	1	-8.481	0.99801	1	1	8867	0	-8.481
FAM129A	chr1:184796018-184796020	-	582	S	Phosphoserine	AGC	chr1	348	1	0.0021002	5.3317e-07	0.000141	20	1	-8.4246	0.9979	1	1	8866	0	-8.4246
TLK1	chr2:171061085-171061087	-	134	S	Phosphoserine	AGT	chr2	998	1	0.0022079	5.3317e-07	0.000141	21	1	-8.3713	0.99779	1	1	8865	0	-8.3713
SUGP1	chr19:19297254-19297256	-	326	S	Phosphoserine	AGC	chr19	1434	1	0.0023156	5.3317e-07	0.000141	22	1	-8.3533	0.99768	1	1	8864	0	-8.3533
BRAF	chr7:140734711-140734713	-	729	S	Phosphoserine	TCA	chr7	616	1	0.0024771	5.3317e-07	0.000141	23	1	-8.3465	0.99752	1	1	8862	0	-8.3465
RMDN3	chr15:40745235-40745237	-	183	S	Phosphoserine	TCT	chr15	1490	1	0.0024771	5.3317e-07	0.000141	24	1	-8.3465	0.99752	1	1	8863	0	-8.3465
RAPGEF2	chr4:159341928-159341930	+	806	S	Phosphoserine	TCA	chr4	1442	1	0.0026387	5.3317e-07	0.000141	25	1	-8.3259	0.99736	1	1	8861	0	-8.3259
AHNAK	chr11:62529455-62529457	-	1654	S	Phosphoserine	TCC	chr11	225	1	0.0027464	5.3317e-07	0.000141	26	1	-8.316	0.99725	1	1	8860	0	-8.316
BAG2	chr6:57182135-57182137	+	73	S	Phosphoserine	AGT	chr6	1618	1	0.0028541	5.3317e-07	0.000141	27	1	-5.6326	0.99715	1	1	8859	0	-5.6326
TANK	chr2:161230982-161230984	+	178	S	Phosphoserine	TCT	chr2	1750	1	0.0029618	5.3317e-07	0.000141	28	1	-6.2629	0.99704	1	1	8858	0	-6.2629
SETD2	chr3:47083816-47083818	-	1988	S	Phosphoserine	TCT	chr3	1780	1	0.0030695	5.3317e-07	0.000141	29	1	-8.305	0.99693	1	1	8857	0	-8.305
SLC9A1	chr1:27100394-27100396	-	787	S	Phosphoserine	AGC	chr1	741	1	0.0031772	5.3317e-07	0.000141	30	1	-8.2909	0.99682	1	1	8856	0	-8.2909
CDC42EP1	chr22:37566710-37566712	+	121	S	Phosphoserine	TCC	chr22	1418	1	0.0032849	5.3317e-07	0.000141	31	1	-5.4266	0.99672	1	1	8855	0	-5.4266
MEF2D	chr1:156479623-156479625	-	190	S	Phosphoserine	AGT	chr1	1038	1	0.0033926	5.3317e-07	0.000141	32	1	-8.2847	0.99661	1	1	8854	0	-8.2847
PTPN14	chr1:214384082-214384084	-	591	S	Phosphoserine	AGC	chr1	936	1	0.0035003	5.3317e-07	0.000141	33	1	-6.6525	0.9965	1	1	8853	0	-6.6525
INA	chr10:103278214-103278216	+	335	S	Phosphoserine	TCC	chr10	299	1	0.003608	5.3317e-07	0.000141	34	1	-8.2688	0.99639	1	1	8852	0	-8.2688
USP32	chr17:60183238-60183240	-	1350	S	Phosphoserine	TCG	chr17	1865	1	0.0037157	5.3317e-07	0.000141	35	1	-4.8765	0.99628	1	1	8851	0	-4.8765
PRKCB	chr16:24094224-24094226	+	250	T	Phosphothreonine	ACC	chr16	524	1	0.0039311	0.0024329	0.073136	36	1	-4.8122	0.99607	0.99757	1	8850	0	-4.8122
STIM1	chr11:4086536-4086538	+	512	S	Phosphoserine	TCT	chr11	6808	1	0.0040926	0.0024329	0.073136	37	1	-8.2551	0.99591	0.99757	1	8848	0	-8.2551
TECPR1	chr7:98223104-98223106	-	938	S	Phosphoserine	TCC	chr7	1213	1	0.0040926	0.0024329	0.073136	38	1	-8.2551	0.99591	0.99757	1	8849	0	-8.2551
FUBP1	chr1:77969971-77969973	-	55	S	Phosphoserine	TCA	chr1	1419	1	0.0042542	0.0024329	0.073136	39	1	-8.2527	0.99575	0.99757	1	8847	0	-8.2527
STXBP5	chr6:147363493-147363495	+	902	S	Phosphoserine	TCC	chr6	1436	1	0.0043619	0.0024329	0.073136	40	1	-5.3847	0.99564	0.99757	1	8846	0	-5.3847
ANAPC4	chr4:25418224-25418226	+	757	S	Phosphoserine	TCT	chr4	1122	1	0.0044696	0.0024329	0.073136	41	1	-8.2408	0.99553	0.99757	1	8845	0	-8.2408
BRCA1	chr17:43091523-43091525	-	1336	S	Phosphoserine	AGT	chr17	292	1	0.0046311	0.0024329	0.073136	42	1	-8.2365	0.99537	0.99757	1	8843	0	-8.2365
SERPINF1	chr17:1766980-1766982	+	24	S	Phosphoserine	AGC	chr17	1909	1	0.0046311	0.0024329	0.073136	43	1	-8.2365	0.99537	0.99757	1	8844	0	-8.2365
CDC42SE2	chr5:131385642-131385644	+	52	S	Phosphoserine	TCA	chr5	5266	1	0.0047927	0.0024329	0.073136	44	1	-8.2331	0.99521	0.99757	1	8842	0	-8.2331
IQGAP2	chr5:76637036-76637038	+	595	S	Phosphoserine	TCT	chr5	571	1	0.0049542	0.0024329	0.073136	45	1	-8.2183	0.99505	0.99757	1	8840	0	-8.2183
ARHGAP39	chr8:144547274-144547276	-	604	S	Phosphoserine	AGC	chr8	1457	1	0.0049542	0.0024329	0.073136	46	1	-8.2183	0.99505	0.99757	1	8841	0	-8.2183
PPFIBP1	chr12:27692853-27692855	+	1003	S	Phosphoserine	AGC	chr12	1577	1	0.0051158	0.0024329	0.073136	47	1	-8.2034	0.99488	0.99757	1	8839	0	-8.2034
CDAN1	chr15:42735598-42735600	-	285	S	Phosphoserine	AGC	chr15	664	1	0.0052235	0.0024329	0.073136	48	1	-4.5046	0.99478	0.99757	1	8838	0	-4.5046
TNIP2	chr4:2756269-2756271	-	7	S	Phosphoserine	TCG	chr4	3268	1	0.0053312	0.0024329	0.073136	49	1	-6.9903	0.99467	0.99757	1	8837	0	-6.9903
AKAP4	chrX:50194323-50194325	-	130	S	Phosphoserine	AGC	chrX	155	1	0.0054389	0.0024329	0.073136	50	1	-5.5792	0.99456	0.99757	1	8836	0	-5.5792
TCOF1	chr5:150375757-150375759	+	581	T	Phosphothreonine	ACC	chr5	775	1	0.0055466	0.0024329	0.073136	51	1	-8.1924	0.99445	0.99757	1	8835	0	-8.1924
CACNA1E	chr1:181483799-181483801	+	19	S	Phosphoserine	TCG	chr1	2673	1	0.0057081	0.0024329	0.073136	52	1	-8.1866	0.99429	0.99757	1	8833	0	-8.1866
ARAF	chrX:47565262-47565264	+	157	S	Phosphoserine	AGT	chrX	1178	1	0.0057081	0.0024329	0.073136	53	1	-8.1866	0.99429	0.99757	1	8834	0	-8.1866
RARA	chr17:40352355-40352357	+	219	S	Phosphoserine	TCT	chr17	1235	1	0.0058697	0.0024329	0.073136	54	1	-6.6803	0.99413	0.99757	1	8832	0	-6.6803
PRRC2B	chr9:131473693-131473695	+	765	S	Phosphoserine	AGT	chr9	625	1	0.0059774	0.0024329	0.073136	55	1	-8.1806	0.99402	0.99757	1	8831	0	-8.1806
CAMK2D	chr4:113455785-113455787	-	490	S	Phosphoserine	TCA	chr4	1355	1	0.0060851	0.0024329	0.073136	56	1	-8.1801	0.99391	0.99757	1	8830	0	-8.1801
GRAMD1B	chr11:123613601-123613603	+	581	S	Phosphoserine	AGC	chr11	1389	1	0.0062466	0.0024329	0.073136	57	1	-8.1696	0.99375	0.99757	1	8828	0	-8.1696
PLCD3	chr17:45115416-45115418	-	496	S	Phosphoserine	TCG	chr17	332	1	0.0062466	0.0024329	0.073136	58	1	-8.1696	0.99375	0.99757	1	8829	0	-8.1696
GPHN	chr14:66922807-66922809	+	200	S	Phosphoserine	AGC	chr14	4777	1	0.0064082	0.0024329	0.073136	59	1	-8.1614	0.99359	0.99757	1	8827	0	-8.1614
CCDC28B	chr1:32204197-32204199	+	115	S	Phosphoserine	TCC	chr1	1059	1	0.0065159	0.0024329	0.073136	60	1	-6.6562	0.99348	0.99757	1	8826	0	-6.6562
ZNF592	chr15:84799969-84799971	+	1089	S	Phosphoserine	TCC	chr15	1977	1	0.0066236	0.0024329	0.073136	61	1	-6.5283	0.99338	0.99757	1	8825	0	-6.5283
KDM5C	chrX:53196988-53196990	-	893	S	Phosphoserine	TCA	chrX	1164	1	0.0067851	0.0024329	0.073136	62	1	-8.1574	0.99321	0.99757	1	8823	0	-8.1574
PTPN21	chr14:88479034-88479036	-	799	S	Phosphoserine	TCC	chr14	1145	1	0.0067851	0.0024329	0.073136	63	1	-8.1574	0.99321	0.99757	1	8824	0	-8.1574
SRPK1	chr6:35869894-35869896	-	333	S	Phosphoserine	TCA	chr6	7561	1	0.0070005	0.0024329	0.073136	64	1	-8.1524	0.993	0.99757	1	8821	0	-8.1524
CHD1	chr5:98879714-98879716	-	1025	S	Phosphoserine	TCA	chr5	724	1	0.0070005	0.0024329	0.073136	65	1	-8.1524	0.993	0.99757	1	8822	0	-8.1524
TNNI3	chr19:55156621-55156623	-	44	S	Phosphoserine	TCG	chr19	287	1	0.0071621	0.0024329	0.073136	66	1	-8.1496	0.99284	0.99757	1	8820	0	-8.1496
FOXK2	chr17:82584101-82584103	+	398	S	Phosphoserine	TCG	chr17	1826	1	0.0072698	0.0024329	0.073136	67	1	-8.1424	0.99273	0.99757	1	8819	0	-8.1424
TOP2B	chr3:25609256-25609258	-	1340	S	Phosphoserine	TCC	chr3	1263	1	0.0073775	0.0024329	0.073136	68	1	-8.135	0.99262	0.99757	1	8818	0	-8.135
MYC	chr8:127738473-127738475	+	71	S	Phosphoserine	TCG	chr8	728	1	0.0074852	0.0024329	0.073136	69	1	-4.441	0.99251	0.99757	1	8817	0	-4.441
ZFHX3	chr16:72794006-72794008	-	2892	S	Phosphoserine	TCT	chr16	1607	1	0.0075929	0.0024329	0.073136	70	1	-8.1296	0.99241	0.99757	1	8816	0	-8.1296
SDPR	chr2:191846815-191846817	-	37	S	Phosphoserine	AGC	chr2	652	1	0.0077006	0.0024329	0.073136	71	1	-8.126	0.9923	0.99757	1	8815	0	-8.126
EIF4EBP1	chr8:38030703-38030705	+	44	S	Phosphoserine	AGC	chr8	8021	1	0.0078083	0.0024329	0.073136	72	1	-8.118	0.99219	0.99757	1	8814	0	-8.118
RAF1	chr3:12604163-12604165	-	269	T	Phosphothreonine	ACC	chr3	1632	1	0.007916	0.0024329	0.073136	73	1	-8.1167	0.99208	0.99757	1	8813	0	-8.1167
AUNIP	chr1:25835191-25835193	-	292	S	Phosphoserine	TCT	chr1	1799	1	0.0080237	0.0024329	0.073136	74	1	-8.11	0.99198	0.99757	1	8812	0	-8.11
NEDD9	chr6:11190762-11190764	-	369	S	Phosphoserine	TCT	chr6	958	1	0.0081314	0.0024329	0.073136	75	1	-2.1341	0.99187	0.99757	1	8811	0	-2.1341
LSR	chr19:35267845-35267847	+	646	S	Phosphoserine	AGT	chr19	231	1	0.0082391	0.0024329	0.073136	76	1	-8.0995	0.99176	0.99757	1	8810	0	-8.0995
RFX7	chr15:56096036-56096038	-	467	T	Phosphothreonine	ACA	chr15	1513	1	0.0083468	0.0024329	0.073136	77	1	-7.0593	0.99165	0.99757	1	8809	0	-7.0593
HOMER3	chr19:18934354-18934356	-	120	S	Phosphoserine	TCT	chr19	350	1	0.0085083	0.0024329	0.073136	78	1	-8.0939	0.99149	0.99757	1	8807	0	-8.0939
TP53BP1	chr15:43415700-43415702	-	1656	S	Phosphoserine	AGT	chr15	3341	1	0.0085083	0.0024329	0.073136	79	1	-8.0939	0.99149	0.99757	1	8808	0	-8.0939
NCOA7	chr6:125878311-125878313	+	134	T	Phosphothreonine	ACT	chr6	1472	1	0.0086699	0.0024329	0.073136	80	1	-8.0906	0.99133	0.99757	1	8806	0	-8.0906
SRRM2	chr16:2764480-2764482	+	1318	S	Phosphoserine	TCT	chr16	141	1	0.0087776	0.0024329	0.073136	81	1	-8.0857	0.99122	0.99757	1	8805	0	-8.0857
LSM11	chr5:157755019-157755021	+	280	S	Phosphoserine	TCT	chr5	890	1	0.0088853	0.0024329	0.073136	82	1	-4.5268	0.99111	0.99757	1	8804	0	-4.5268
SLC7A3	chrX:70925855-70925857	-	606	T	Phosphothreonine	ACT	chrX	3555	1	0.008993	0.0024329	0.073136	83	1	-7.0431	0.99101	0.99757	1	8803	0	-7.0431
ZC3H14	chr14:88602856-88602858	+	515	S	Phosphoserine	AGT	chr14	3579	1	0.0092084	0.0024329	0.073136	84	1	-8.0776	0.99079	0.99757	1	8800	0	-8.0776
NUP214	chr9:131189098-131189100	+	1181	S	Phosphoserine	TCC	chr9	4317	1	0.0092084	0.0024329	0.073136	85	1	-8.0776	0.99079	0.99757	1	8801	0	-8.0776
RFTN1	chr3:16377947-16377949	-	199	S	Phosphoserine	TCA	chr3	463	1	0.0092084	0.0024329	0.073136	86	1	-8.0776	0.99079	0.99757	1	8802	0	-8.0776
NCAPD2	chr12:6495156-6495158	+	20	S	Phosphoserine	AGT	chr12	1683	1	0.0094238	0.0024329	0.073136	87	1	-5.7078	0.99058	0.99757	1	8799	0	-5.7078
BECN1	chr17:42823788-42823790	-	30	S	Phosphoserine	AGT	chr17	1318	1	0.0095315	0.0024329	0.073136	88	1	-8.0631	0.99047	0.99757	1	8798	0	-8.0631
KCNQ2	chr20:63415012-63415014	-	472	S	Phosphoserine	AGC	chr20	601	1	0.0096392	0.0024329	0.073136	89	1	-8.0573	0.99036	0.99757	1	8797	0	-8.0573
DLGAP1	chr18:3742440-3742442	-	415	S	Phosphoserine	TCC	chr18	606	1	0.0097469	0.0024329	0.073136	90	1	-8.0527	0.99025	0.99757	1	8796	0	-8.0527
NES	chr1:156671506-156671508	-	894	S	Phosphoserine	TCT	chr1	1240	1	0.0098546	0.0024329	0.073136	91	1	-3.8193	0.99015	0.99757	1	8795	0	-3.8193
RRP8	chr11:6602129-6602131	-	62	S	Phosphoserine	AGT	chr11	1090	1	0.01007	0.0024329	0.073136	92	1	-8.0445	0.98993	0.99757	1	8792	0	-8.0445
RSF1	chr11:77667118-77667120	-	1375	S	Phosphoserine	AGC	chr11	788	1	0.01007	0.0024329	0.073136	93	1	-8.0445	0.98993	0.99757	1	8793	0	-8.0445
ALDOB	chr9:101425026-101425028	-	272	S	Phosphoserine	TCT	chr9	873	1	0.01007	0.0024329	0.073136	94	1	-8.0445	0.98993	0.99757	1	8794	0	-8.0445
SLCO4A1	chr20:62656602-62656604	+	50	S	Phosphoserine	AGC	chr20	360	1	0.010285	0.0024329	0.073136	95	1	-6.1377	0.98971	0.99757	1	8791	0	-6.1377
PRKAR1B	chr7:680673-680675	-	77	S	Phosphoserine	TCC	chr7	539	1	0.010393	0.0024329	0.073136	96	1	-8.0369	0.98961	0.99757	1	8790	0	-8.0369
CHMP6	chr17:80997013-80997015	+	119	S	Phosphoserine	TCC	chr17	1866	1	0.010501	0.0024329	0.073136	97	1	-8.03	0.9895	0.99757	1	8789	0	-8.03
FGFR3	chr4:1804890-1804892	+	445	S	Phosphoserine	TCA	chr4	964	1	0.010609	0.0024329	0.073136	98	1	-8.0274	0.98939	0.99757	1	8788	0	-8.0274
SLC4A3	chr2:219629676-219629678	+	198	S	Phosphoserine	AGC	chr2	831	1	0.01077	0.0024329	0.073136	99	1	-8.0231	0.98923	0.99757	1	8786	0	-8.0231
SMAD7	chr18:48921906-48921908	-	249	S	Phosphoserine	TCC	chr18	702	1	0.01077	0.0024329	0.073136	100	1	-8.0231	0.98923	0.99757	1	8787	0	-8.0231
PODXL	chr7:131504434-131504436	-	518	T	Phosphothreonine	ACC	chr7	6472	1	0.011039	0.0024329	0.073136	101	1	-8.0189	0.98896	0.99757	1	8783	0	-8.0189
CCDC66	chr3:56593527-56593529	+	369	S	Phosphoserine	TCA	chr3	808	1	0.011039	0.0024329	0.073136	102	1	-8.0189	0.98896	0.99757	1	8784	0	-8.0189
KRT8	chr12:52904880-52904882	-	34	S	Phosphoserine	AGC	chr12	1906	1	0.011039	0.0024329	0.073136	103	1	-8.0189	0.98896	0.99757	1	8785	0	-8.0189
CHCHD6	chr3:126704349-126704351	+	13	S	Phosphoserine	TCC	chr3	1121	1	0.011255	0.0024329	0.073136	104	1	-8.0162	0.98875	0.99757	1	8782	0	-8.0162
SNRK	chr3:43347703-43347705	+	482	S	Phosphoserine	AGT	chr3	1804	1	0.011362	0.0024329	0.073136	105	1	-6.9767	0.98864	0.99757	1	8781	0	-6.9767
TNS2	chr12:53058818-53058820	+	466	S	Phosphoserine	AGT	chr12	4	1	0.01147	0.0024329	0.073136	106	1	-3.8032	0.98853	0.99757	1	8780	0	-3.8032
NUP107	chr12:68688981-68688983	+	10	S	Phosphoserine	TCA	chr12	774	1	0.011578	0.0024329	0.073136	107	1	-8.0103	0.98842	0.99757	1	8779	0	-8.0103
EPB41L1	chr20:36209557-36209559	+	580	T	Phosphothreonine	ACA	chr20	4406	1	0.011686	0.0024329	0.073136	108	1	-8.0092	0.98831	0.99757	1	8778	0	-8.0092
EPB41L2	chr6:130880198-130880200	-	614	S	Phosphoserine	TCC	chr6	1448	1	0.011847	0.0024329	0.073136	109	1	-8.0067	0.98815	0.99757	1	8776	0	-8.0067
CHFR	chr12:132861522-132861524	-	244	S	Phosphoserine	TCG	chr12	1114	1	0.011847	0.0024329	0.073136	110	1	-8.0067	0.98815	0.99757	1	8777	0	-8.0067
FAM83G	chr17:18977818-18977820	-	616	S	Phosphoserine	TCA	chr17	7075	1	0.012009	0.0024329	0.073136	111	1	-8.0022	0.98799	0.99757	1	8775	0	-8.0022
SPARCL1	chr4:87493726-87493728	-	358	S	Phosphoserine	AGT	chr4	519	1	0.01217	0.0024329	0.073136	112	1	-5.7956	0.98783	0.99757	1	8773	0	-5.7956
GPS1	chr17:82057053-82057055	+	468	S	Phosphoserine	TCC	chr17	1696	1	0.01217	0.0024329	0.073136	113	1	-5.7956	0.98783	0.99757	1	8774	0	-5.7956
ISL2	chr15:76338472-76338474	+	157	S	Phosphoserine	AGC	chr15	1544	1	0.012332	0.0024329	0.073136	114	1	-8.0017	0.98767	0.99757	1	8772	0	-8.0017
GIT1	chr17:29577137-29577139	-	364	T	Phosphothreonine	ACA	chr17	7453	1	0.012439	0.0024329	0.073136	115	1	-7.993	0.98756	0.99757	1	8771	0	-7.993
DSC1	chr18:31142104-31142106	-	385	T	Phosphothreonine	ACT	chr18	354	1	0.012547	0.0024329	0.073136	116	1	-6.364	0.98745	0.99757	1	8770	0	-6.364
PRKD2	chr19:46678616-46678618	-	706	S	Phosphoserine	TCG	chr19	1345	1	0.012655	0.0024329	0.073136	117	1	-7.9874	0.98735	0.99757	1	8769	0	-7.9874
ATP1A3	chr19:41988360-41988362	-	37	S	Phosphoserine	TCA	chr19	4068	1	0.012816	0.0024329	0.073136	118	1	-7.9843	0.98718	0.99757	1	8767	0	-7.9843
MAP3K11	chr11:65599419-65599421	-	727	S	Phosphoserine	AGC	chr11	438	1	0.012816	0.0024329	0.073136	119	1	-7.9843	0.98718	0.99757	1	8768	0	-7.9843
LRWD1	chr7:102467779-102467781	+	212	S	Phosphoserine	AGC	chr7	1249	1	0.012978	0.0024329	0.073136	120	1	-4.841	0.98702	0.99757	1	8766	0	-4.841
HEATR5B	chr2:37007135-37007137	-	1564	S	Phosphoserine	TCT	chr2	1330	1	0.013086	0.0024329	0.073136	121	1	-7.9755	0.98691	0.99757	1	8765	0	-7.9755
DENND4A	chr15:65668012-65668014	-	1589	S	Phosphoserine	AGT	chr15	1564	1	0.013193	0.0024329	0.073136	122	1	-7.9739	0.98681	0.99757	1	8764	0	-7.9739
AIF1L	chr9:131096633-131096635	+	2	S	Phosphoserine	TCG	chr9	983	1	0.013409	0.0024329	0.073136	123	1	-7.9679	0.98659	0.99757	1	8761	0	-7.9679
ANLN	chr7:36420223-36420225	+	642	S	Phosphoserine	AGT	chr7	1953	1	0.013409	0.0024329	0.073136	124	1	-7.9679	0.98659	0.99757	1	8762	0	-7.9679
DNM3	chr1:172388586-172388588	+	773	S	Phosphoserine	AGC	chr1	765	1	0.013409	0.0024329	0.073136	125	1	-7.9679	0.98659	0.99757	1	8763	0	-7.9679
CECR2	chr22:17540492-17540494	+	546	T	Phosphothreonine	ACA	chr22	925	1	0.013678	0.0024329	0.073136	126	1	-7.9667	0.98632	0.99757	1	8759	0	-7.9667
MED1	chr17:39408552-39408554	-	1223	S	Phosphoserine	TCC	chr17	1802	1	0.013678	0.0024329	0.073136	127	1	-7.9667	0.98632	0.99757	1	8760	0	-7.9667
SATB2	chr2:199455978-199455980	-	20	S	Phosphoserine	AGC	chr2	932	1	0.01384	0.0024329	0.073136	128	1	-7.9666	0.98616	0.99757	1	8758	0	-7.9666
EPB41L2	chr6:130869881-130869883	-	763	T	Phosphothreonine	ACC	chr6	8247	1	0.013947	0.0024329	0.073136	129	1	-7.9595	0.98605	0.99757	1	8757	0	-7.9595
MYOM1	chr18:3129365-3129367	-	887	S	Phosphoserine	AGC	chr18	3619	1	0.014163	0.0024329	0.073136	130	1	-7.9523	0.98584	0.99757	1	8754	0	-7.9523
EHBP1	chr2:62948647-62948649	+	636	S	Phosphoserine	AGT	chr2	3210	1	0.014163	0.0024329	0.073136	131	1	-7.9523	0.98584	0.99757	1	8755	0	-7.9523
TSC22D4	chr7:100477352-100477354	-	229	T	Phosphothreonine	ACC	chr7	1987	1	0.014163	0.0024329	0.073136	132	1	-7.9523	0.98584	0.99757	1	8756	0	-7.9523
PPP1R12A	chr12:79798509-79798511	-	692	S	Phosphoserine	TCT	chr12	258	1	0.014378	0.0024329	0.073136	133	1	-7.9488	0.98562	0.99757	1	8753	0	-7.9488
STEAP3	chr2:119245545-119245547	+	17	S	Phosphoserine	AGC	chr2	602	1	0.01454	0.0024329	0.073136	134	1	-7.948	0.98546	0.99757	1	8751	0	-7.948
CHD8	chr14:21400985-21400987	-	1420	S	Phosphoserine	TCT	chr14	1904	1	0.01454	0.0024329	0.073136	135	1	-7.948	0.98546	0.99757	1	8752	0	-7.948
ARAP1	chr11:72713236-72713238	-	229	S	Phosphoserine	TCT	chr11	934	1	0.014701	0.0024329	0.073136	136	1	-5.3407	0.9853	0.99757	1	8750	0	-5.3407
NUFIP2	chr17:29286281-29286283	-	571	T	Phosphothreonine	ACT	chr17	7987	1	0.014809	0.0024329	0.073136	137	1	-7.945	0.98519	0.99757	1	8749	0	-7.945
RAPH1	chr2:203491278-203491280	-	54	S	Phosphoserine	TCT	chr2	1265	1	0.014917	0.0024329	0.073136	138	1	-4.1098	0.98508	0.99757	1	8748	0	-4.1098
SH3PXD2B	chr5:172339521-172339523	-	528	S	Phosphoserine	TCC	chr5	704	1	0.015024	0.0024329	0.073136	139	1	-4.1854	0.98498	0.99757	1	8747	0	-4.1854
ARHGAP4	chrX:153907852-153907854	-	906	S	Phosphoserine	AGC	chrX	131	1	0.015132	0.0024329	0.073136	140	1	-7.9398	0.98487	0.99757	1	8746	0	-7.9398
PSIP1	chr9:15465571-15465573	-	514	S	Phosphoserine	AGT	chr9	372	1	0.01524	0.0024329	0.073136	141	1	-7.9377	0.98476	0.99757	1	8745	0	-7.9377
MAP3K1	chr5:56872838-56872840	+	507	S	Phosphoserine	AGT	chr5	760	1	0.015347	0.0024329	0.073136	142	1	-7.9307	0.98465	0.99757	1	8744	0	-7.9307
GRIN2A	chr16:9764757-9764759	-	929	S	Phosphoserine	TCC	chr16	2239	1	0.015617	0.0024329	0.073136	143	1	-7.9304	0.98438	0.99757	1	8740	0	-7.9304
RBL2	chr16:53480599-53480601	+	972	S	Phosphoserine	AGC	chr16	889	1	0.015617	0.0024329	0.073136	144	1	-7.9304	0.98438	0.99757	1	8741	0	-7.9304
SRRM2	chr16:2766880-2766882	+	2118	S	Phosphoserine	AGT	chr16	1071	1	0.015617	0.0024329	0.073136	145	1	-7.9304	0.98438	0.99757	1	8742	0	-7.9304
KIAA1462	chr10:30026998-30027000	-	1050	S	Phosphoserine	TCT	chr10	1274	1	0.015617	0.0024329	0.073136	146	1	-7.9304	0.98438	0.99757	1	8743	0	-7.9304
ARHGAP31	chr3:119399237-119399239	+	349	S	Phosphoserine	TCA	chr3	827	1	0.016047	0.0024329	0.073136	147	1	-7.9279	0.98395	0.99757	1	8736	0	-7.9279
WDR47	chr1:108995645-108995647	-	542	T	Phosphothreonine	ACT	chr1	1260	1	0.016047	0.0024329	0.073136	148	1	-7.9279	0.98395	0.99757	1	8737	0	-7.9279
MYL1	chr2:210298505-210298507	-	73	S	Phosphoserine	AGC	chr2	735	1	0.016047	0.0024329	0.073136	149	1	-7.9279	0.98395	0.99757	1	8738	0	-7.9279
SPEG	chr2:219484778-219484780	+	2439	S	Phosphoserine	TCG	chr2	1455	1	0.016047	0.0024329	0.073136	150	1	-7.9279	0.98395	0.99757	1	8739	0	-7.9279
TTYH3	chr7:2661731-2661733	+	522	S	Phosphoserine	AGC	chr7	8325	1	0.016317	0.0024329	0.073136	151	1	-6.887	0.98368	0.99757	1	8735	0	-6.887
PXN	chr12:120222960-120222962	-	132	T	Phosphothreonine	ACC	chr12	1140	1	0.016478	0.0024329	0.073136	152	1	-7.923	0.98352	0.99757	1	8733	0	-7.923
BCR	chr22:23181375-23181377	+	139	S	Phosphoserine	TCG	chr22	1212	1	0.016478	0.0024329	0.073136	153	1	-7.923	0.98352	0.99757	1	8734	0	-7.923
IRAK1BP1	chr6:78867742-78867744	+	56	S	Phosphoserine	AGC	chr6	1928	1	0.016694	0.0024329	0.073136	154	1	-7.9216	0.98331	0.99757	1	8731	0	-7.9216
MEPCE	chr7:100430889-100430891	+	291	T	Phosphothreonine	ACC	chr7	6382	1	0.016694	0.0024329	0.073136	155	1	-7.9216	0.98331	0.99757	1	8732	0	-7.9216
TAF2	chr8:119731969-119731971	-	1185	S	Phosphoserine	AGC	chr8	1360	1	0.016963	0.0024329	0.073136	156	1	-7.9156	0.98304	0.99757	1	8728	0	-7.9156
DLGAP5	chr14:55177097-55177099	-	338	T	Phosphothreonine	ACA	chr14	1903	1	0.016963	0.0024329	0.073136	157	1	-7.9156	0.98304	0.99757	1	8729	0	-7.9156
CDK9	chr9:127789493-127789495	+	357	S	Phosphoserine	AGT	chr9	269	1	0.016963	0.0024329	0.073136	158	1	-7.9156	0.98304	0.99757	1	8730	0	-7.9156
PRKD2	chr19:46678604-46678606	-	710	S	Phosphoserine	TCA	chr19	611	1	0.017178	0.0024329	0.073136	159	1	-7.9076	0.98282	0.99757	1	8727	0	-7.9076
SSH2	chr17:29636250-29636252	-	633	S	Phosphoserine	AGC	chr17	2774	1	0.01734	0.0024329	0.073136	160	1	-7.9032	0.98266	0.99757	1	8725	0	-7.9032
PRDM11	chr11:45181851-45181853	+	63	S	Phosphoserine	TCA	chr11	555	1	0.01734	0.0024329	0.073136	161	1	-7.9032	0.98266	0.99757	1	8726	0	-7.9032
STK11	chr19:1223037-1223039	+	325	S	Phosphoserine	AGC	chr19	5574	1	0.017501	0.0024329	0.073136	162	1	-4.4727	0.9825	0.99757	1	8724	0	-4.4727
WDR26	chr1:224433737-224433739	-	123	S	Phosphoserine	TCA	chr1	6046	1	0.017609	0.0024329	0.073136	163	1	-6.2359	0.98239	0.99757	1	8723	0	-6.2359
HMGN3	chr6:79201709-79201711	-	93	S	Phosphoserine	TCT	chr6	164	1	0.017717	0.0024329	0.073136	164	1	-7.8939	0.98228	0.99757	1	8722	0	-7.8939
FOXP3	chrX:49251376-49251378	-	418	S	Phosphoserine	AGC	chrX	1818	1	0.017824	0.0024329	0.073136	165	1	-7.8931	0.98218	0.99757	1	8721	0	-7.8931
ACSS2	chr20:34876727-34876729	+	28	S	Phosphoserine	AGT	chr20	5174	1	0.017932	0.0024329	0.073136	166	1	-7.8869	0.98207	0.99757	1	8720	0	-7.8869
OSBPL11	chr3:125576312-125576314	-	181	S	Phosphoserine	TCT	chr3	1898	1	0.018201	0.0024329	0.073136	167	1	-7.8855	0.9818	0.99757	1	8716	0	-7.8855
DPYSL2	chr8:26653379-26653381	+	537	S	Phosphoserine	TCT	chr8	158	1	0.018201	0.0024329	0.073136	168	1	-7.8855	0.9818	0.99757	1	8717	0	-7.8855
NME1	chr17:51161750-51161752	+	122	S	Phosphoserine	TCT	chr17	4736	1	0.018201	0.0024329	0.073136	169	1	-7.8855	0.9818	0.99757	1	8718	0	-7.8855
AZI2	chr3:28324162-28324164	-	353	S	Phosphoserine	AGT	chr3	987	1	0.018201	0.0024329	0.073136	170	1	-7.8855	0.9818	0.99757	1	8719	0	-7.8855
NOLC1	chr10:102160331-102160333	+	363	S	Phosphoserine	TCA	chr10	1782	1	0.018525	0.0024329	0.073136	171	1	-7.8845	0.98148	0.99757	1	8714	0	-7.8845
HECA	chr6:139166802-139166804	+	264	S	Phosphoserine	TCC	chr6	234	1	0.018525	0.0024329	0.073136	172	1	-7.8845	0.98148	0.99757	1	8715	0	-7.8845
HIPK2	chr7:139583980-139583982	-	934	S	Phosphoserine	AGC	chr7	2430	1	0.01874	0.0024334	0.073136	173	1	-7.8778	0.98126	0.99757	1	8712	0	-7.8778
TBC1D23	chr3:100297944-100297946	+	300	S	Phosphoserine	AGT	chr3	1801	1	0.01874	0.0024334	0.073136	174	1	-7.8778	0.98126	0.99757	1	8713	0	-7.8778
EEF2K	chr16:22225940-22225942	+	71	S	Phosphoserine	TCC	chr16	1061	1	0.019063	0.0024339	0.073136	175	1	-7.8751	0.98094	0.99757	1	8708	0	-7.8751
LEMD3	chr12:65169675-65169677	+	27	S	Phosphoserine	TCT	chr12	1393	1	0.019063	0.0024339	0.073136	176	1	-7.8751	0.98094	0.99757	1	8709	0	-7.8751
FGD6	chr12:95094601-95094603	-	1197	S	Phosphoserine	AGT	chr12	959	1	0.019063	0.0024339	0.073136	177	1	-7.8751	0.98094	0.99757	1	8710	0	-7.8751
AHI1	chr6:135490623-135490625	-	45	S	Phosphoserine	TCA	chr6	359	1	0.019063	0.0024339	0.073136	178	1	-7.8751	0.98094	0.99757	1	8711	0	-7.8751
WHSC1L1	chr8:38329588-38329590	-	457	S	Phosphoserine	AGT	chr8	308	1	0.019332	0.0024339	0.073136	179	1	-4.2044	0.98067	0.99757	1	8707	0	-4.2044
MAP3K2	chr2:127322059-127322061	-	344	S	Phosphoserine	AGC	chr2	869	1	0.01944	0.0024339	0.073136	180	1	-4.6081	0.98056	0.99757	1	8706	0	-4.6081
SHCBP1	chr16:46604332-46604334	-	273	S	Phosphoserine	TCT	chr16	1704	1	0.019548	0.0024339	0.073136	181	1	-7.8702	0.98045	0.99757	1	8705	0	-7.8702
HIC1	chr17:2057342-2057344	+	237	S	Phosphoserine	TCC	chr17	621	1	0.019655	0.0024339	0.073136	182	1	-5.6667	0.98034	0.99757	1	8704	0	-5.6667
NACA	chr12:56712544-56712546	-	214	T	Phosphothreonine	ACA	chr12	340	1	0.020086	0.0024339	0.073136	183	1	-7.8659	0.97991	0.99757	1	8697	0	-7.8659
BRWD1	chr21:39199037-39199039	-	1793	S	Phosphoserine	TCT	chr21	58	1	0.020086	0.0024339	0.073136	184	1	-7.8659	0.97991	0.99757	1	8698	0	-7.8659
TJP1	chr15:29720538-29720540	-	861	T	Phosphothreonine	ACT	chr15	4643	1	0.020086	0.0024339	0.073136	185	1	-7.8659	0.97991	0.99757	1	8699	0	-7.8659
NUP107	chr12:68689601-68689603	+	57	S	Phosphoserine	AGC	chr12	3786	1	0.020086	0.0024339	0.073136	186	1	-7.8659	0.97991	0.99757	1	8700	0	-7.8659
HIST1H2AJ	chr6:27814735-27814737	-	2	S	Phosphoserine	TCT	chr6	2151	1	0.020086	0.0024339	0.073136	187	1	-7.8659	0.97991	0.99757	1	8701	0	-7.8659
SH3KBP1	chrX:19542056-19542058	-	587	S	Phosphoserine	TCC	chrX	3056	1	0.020086	0.0024339	0.073136	188	1	-7.8659	0.97991	0.99757	1	8702	0	-7.8659
ARHGAP1	chr11:46695976-46695978	-	44	S	Phosphoserine	TCA	chr11	294	1	0.020086	0.0024339	0.073136	189	1	-7.8659	0.97991	0.99757	1	8703	0	-7.8659
AHNAK	chr11:62531387-62531389	-	1010	S	Phosphoserine	AGC	chr11	1531	1	0.020571	0.0024339	0.073136	190	1	-7.8656	0.97943	0.99757	1	8695	0	-7.8656
SNAPIN	chr1:153658771-153658773	+	10	S	Phosphoserine	TCG	chr1	1286	1	0.020571	0.0024339	0.073136	191	1	-7.8656	0.97943	0.99757	1	8696	0	-7.8656
CCR5	chr3:46373947-46373949	+	349	S	Phosphoserine	TCT	chr3	914	1	0.02084	0.0024339	0.073136	192	1	-7.856	0.97916	0.99757	1	8692	0	-7.856
ORAI3	chr16:30949422-30949424	+	45	S	Phosphoserine	TCG	chr16	449	1	0.02084	0.0024339	0.073136	193	1	-7.856	0.97916	0.99757	1	8693	0	-7.856
MYO18A	chr17:29082318-29082320	-	2006	S	Phosphoserine	TCC	chr17	260	1	0.02084	0.0024339	0.073136	194	1	-7.856	0.97916	0.99757	1	8694	0	-7.856
CHMP7	chr8:23260558-23260560	+	441	S	Phosphoserine	TCT	chr8	1899	1	0.021109	0.0024339	0.073136	195	1	-7.8547	0.97889	0.99757	1	8690	0	-7.8547
FAM122B	chrX:134787489-134787491	-	141	S	Phosphoserine	AGT	chrX	276	1	0.021109	0.0024339	0.073136	196	1	-7.8547	0.97889	0.99757	1	8691	0	-7.8547
UGP2	chr2:63887630-63887632	+	434	S	Phosphoserine	AGT	chr2	626	1	0.021325	0.0024339	0.073136	197	1	-7.847	0.97868	0.99757	1	8688	0	-7.847
JPH3	chr16:87689876-87689878	+	506	S	Phosphoserine	TCG	chr16	8374	1	0.021325	0.0024339	0.073136	198	1	-7.847	0.97868	0.99757	1	8689	0	-7.847
ZZEF1	chr17:4064459-4064461	-	1540	S	Phosphoserine	TCC	chr17	928	1	0.021594	0.0024339	0.073136	199	1	-7.8464	0.97841	0.99757	1	8685	0	-7.8464
HERC2	chr15:28111838-28111840	-	4810	S	Phosphoserine	AGC	chr15	323	1	0.021594	0.0024339	0.073136	200	1	-7.8464	0.97841	0.99757	1	8686	0	-7.8464

## Sheet: ABE screen summary
GeneInfo			AA	AA type	Modification	Codon	Chr	GeneName	id	num	neg|score	neg|p-value	neg|fdr	neg|rank	neg|goodsgrna	neg|lfc	pos|score	pos|p-value	pos|fdr	pos|rank	pos|goodsgrna	pos|lfc
DCDC2	chr6:24278161-24278163	-	270	S	Phosphoserine	TCT	chr6	DCDC2	3737	1	4.6066e-05	4.561e-07	0.000413	1	1	-8.998	0.99995	1	1	10149	0	-8.998
SCAF1	chr19:49652562-49652564	+	725	S	Phosphoserine	TCA	chr19	SCAF1	5624	1	0.0001382	4.561e-07	0.000413	2	1	-8.9413	0.99986	1	1	10148	0	-8.9413
LRBA	chr4:150852410-150852412	-	1100	S	Phosphoserine	TCT	chr4	LRBA	1952	1	0.00023033	4.561e-07	0.000413	3	1	-8.2527	0.99977	1	1	10147	0	-8.2527
THRAP3	chr1:36287206-36287208	+	326	S	Phosphoserine	TCC	chr1	THRAP3	5410	1	0.00032246	4.561e-07	0.000413	4	1	-8.6597	0.99968	1	1	10146	0	-8.6597
DCX	chrX:111301705-111301707	-	360	S	Phosphoserine	TCG	chrX	DCX	3104	1	0.00041459	4.561e-07	0.000413	5	1	-8.6596	0.99959	1	1	10145	0	-8.6596
SCAF11	chr12:45928495-45928497	-	402	S	Phosphoserine	TCC	chr12	SCAF11	215	1	0.00050673	4.561e-07	0.000413	6	1	-8.6363	0.99949	1	1	10144	0	-8.6363
SPEN	chr1:15933336-15933338	+	2366	S	Phosphoserine	AGT	chr1	SPEN	5774	1	0.00059886	4.561e-07	0.000413	7	1	-8.6305	0.9994	1	1	10143	0	-8.6305
BLVRA	chr7:43807032-43807034	+	230	S	Phosphoserine	AGC	chr7	BLVRA	1289	1	0.00069099	4.561e-07	0.000413	8	1	-8.6296	0.99931	1	1	10142	0	-8.6296
EPB41L1	chr20:36209557-36209559	+	580	T	Phosphothreonine	ACA	chr20	EPB41L1	5723	1	0.00078312	4.561e-07	0.000413	9	1	-8.6231	0.99922	1	1	10141	0	-8.6231
RAI14	chr5:34686950-34686952	+	11	S	Phosphoserine	AGT	chr5	RAI14	2204	1	0.00092132	4.561e-07	0.000413	10	1	-8.5711	0.99908	1	1	10139	0	-8.5711
CKAP2	chr13:52473879-52473881	+	534	S	Phosphoserine	AGT	chr13	CKAP2	1212	1	0.00092132	4.561e-07	0.000413	11	1	-8.5711	0.99908	1	1	10140	0	-8.5711
RB1CC1	chr8:52674160-52674162	-	229	S	Phosphoserine	TCA	chr8	RB1CC1	6456	1	0.0010595	4.561e-07	0.000413	12	1	-8.5534	0.99894	1	1	10138	0	-8.5534
CASK	chrX:41671495-41671497	-	155	S	Phosphoserine	TCG	chrX	CASK	879	1	0.0012438	0.0013847	0.558441	13	1	-8.5391	0.99876	0.99862	1	10137	0	-8.5391
UBA1	chrX:47198863-47198865	+	21	S	Phosphoserine	TCT	chrX	UBA1	4447	1	0.001428	0.0028739	0.558441	14	1	-8.5247	0.99857	0.99713	1	10136	0	-8.5247
OSBPL3	chr7:24861728-24861730	-	304	S	Phosphoserine	TCC	chr7	OSBPL3	2623	1	0.0015202	0.0028739	0.558441	15	1	-8.5073	0.99848	0.99713	1	10135	0	-8.5073
SRGAP1	chr12:64094935-64094937	+	515	S	Phosphoserine	TCA	chr12	SRGAP1	2521	1	0.0016123	0.0028739	0.558441	16	1	-8.4846	0.99839	0.99713	1	10134	0	-8.4846
TGM1	chr14:24262281-24262283	-	24	S	Phosphoserine	TCT	chr14	TGM1	1178	1	0.0017505	0.0028743	0.558441	17	1	-8.4748	0.99825	0.99713	1	10132	0	-8.4748
NEK9	chr14:75126862-75126864	-	20	S	Phosphoserine	AGC	chr14	NEK9	2391	1	0.0017505	0.0028743	0.558441	18	1	-8.4748	0.99825	0.99713	1	10133	0	-8.4748
DYNC1LI1	chr3:32528447-32528449	-	487	S	Phosphoserine	TCA	chr3	DYNC1LI1	1278	1	0.0018887	0.0028748	0.558441	19	1	-8.4665	0.99811	0.99713	1	10131	0	-8.4665
SPDL1	chr5:169601498-169601500	+	515	S	Phosphoserine	TCT	chr5	SPDL1	2968	1	0.0019808	0.0028748	0.558441	20	1	-8.4549	0.99802	0.99713	1	10130	0	-8.4549
EPB41	chr1:28993525-28993527	+	222	Y	Phosphotyrosine	TAT	chr1	EPB41	1287	1	0.002073	0.0028748	0.558441	21	1	-8.4427	0.99793	0.99713	1	10129	0	-8.4427
NEDD4L	chr18:58342987-58342989	+	487	S	Phosphoserine	TCC	chr18	NEDD4L	8734	1	0.0022572	0.0043215	0.558441	22	1	-6.7242	0.99774	0.99568	1	10128	0	-6.7242
SLC16A10	chr6:111222188-111222190	+	501	S	Phosphoserine	TCA	chr6	SLC16A10	5610	1	0.0023954	0.0043215	0.558441	23	1	-8.4331	0.9976	0.99568	1	10126	0	-8.4331
CIC	chr19:42294083-42294085	+	1397	S	Phosphoserine	TCC	chr19	CIC	4296	1	0.0023954	0.0043215	0.558441	24	1	-8.4331	0.9976	0.99568	1	10127	0	-8.4331
VIM	chr10:17235874-17235876	+	420	S	Phosphoserine	TCC	chr10	VIM	7323	1	0.0025336	0.0043215	0.558441	25	1	-8.4274	0.99747	0.99568	1	10125	0	-8.4274
CSF1R	chr5:150054219-150054221	-	923	Y	Phosphotyrosine	TAT	chr5	CSF1R	2926	1	0.0026258	0.0043215	0.558441	26	1	-8.4273	0.99737	0.99568	1	10124	0	-8.4273
ARHGEF15	chr17:8312358-8312360	+	107	S	Phosphoserine	TCC	chr17	ARHGEF15	6193	1	0.0027179	0.0043215	0.558441	27	1	-8.4247	0.99728	0.99568	1	10123	0	-8.4247
PRR12	chr19:49597738-49597740	+	314	S	Phosphoserine	TCG	chr19	PRR12	686	1	0.00281	0.0043215	0.558441	28	1	-8.4161	0.99719	0.99568	1	10122	0	-8.4161
LUZP1	chr1:23092540-23092542	-	574	S	Phosphoserine	TCC	chr1	LUZP1	857	1	0.0029022	0.0043215	0.558441	29	1	-8.3999	0.9971	0.99568	1	10121	0	-8.3999
SDPR	chr2:191836337-191836339	-	288	S	Phosphoserine	TCC	chr2	SDPR	3799	1	0.0029943	0.0043215	0.558441	30	1	-8.3814	0.99701	0.99568	1	10120	0	-8.3814
PTPN13	chr4:86750508-86750510	+	897	S	Phosphoserine	TCT	chr4	PTPN13	494	1	0.0030864	0.0043215	0.558441	31	1	-8.3766	0.99691	0.99568	1	10119	0	-8.3766
ADD1	chr4:2928428-2928430	+	707	S	Phosphoserine	AGC	chr4	ADD1	893	1	0.0031786	0.0043215	0.558441	32	1	-8.376	0.99682	0.99568	1	10118	0	-8.376
CD3E	chr11:118314489-118314491	+	188	Y	Phosphotyrosine	TAT	chr11	CD3E	1005	1	0.0032707	0.0043215	0.558441	33	1	-8.3726	0.99673	0.99568	1	10117	0	-8.3726
SETD2	chr3:47120385-47120387	-	1417	S	Phosphoserine	AGT	chr3	SETD2	5101	1	0.0033628	0.0043215	0.558441	34	1	-8.3639	0.99664	0.99568	1	10116	0	-8.3639
MAPRE2	chr18:35126992-35126994	+	219	S	Phosphoserine	TCT	chr18	MAPRE2	152	1	0.0034549	0.0043215	0.558441	35	1	-8.3549	0.99655	0.99568	1	10115	0	-8.3549
DMTN	chr8:22069052-22069054	+	96	S	Phosphoserine	TCC	chr8	DMTN	8108	1	0.0035471	0.0043215	0.558441	36	1	-8.3517	0.99645	0.99568	1	10114	0	-8.3517
MICAL3	chr22:17887380-17887382	-	649	S	Phosphoserine	TCC	chr22	MICAL3	6588	1	0.0036392	0.0043215	0.558441	37	1	-8.3475	0.99636	0.99568	1	10113	0	-8.3475
BCL7B	chr7:73537994-73537996	-	152	S	Phosphoserine	TCG	chr7	BCL7B	6170	1	0.0037313	0.0043224	0.558441	38	1	-8.3357	0.99627	0.99568	1	10112	0	-8.3357
MAGED2	chrX:54810851-54810853	+	190	S	Phosphoserine	AGC	chrX	MAGED2	903	1	0.0038235	0.0043224	0.558441	39	1	-8.3228	0.99618	0.99568	1	10111	0	-8.3228
GSTP1	chr11:67586539-67586541	+	199	Y	Phosphotyrosine	TAC	chr11	GSTP1	5929	1	0.0039617	0.0043224	0.558441	40	1	-8.3186	0.99604	0.99568	1	10109	0	-8.3186
NFKBIA	chr14:35404519-35404521	-	42	Y	Phosphotyrosine	TAC	chr14	NFKBIA	10001	1	0.0039617	0.0043224	0.558441	41	1	-8.3186	0.99604	0.99568	1	10110	0	-8.3186
TNS1	chr2:217810276-217810278	-	1588	S	Phosphoserine	TCA	chr2	TNS1	3005	1	0.0040999	0.0043224	0.558441	42	1	-8.3058	0.9959	0.99568	1	10108	0	-8.3058
NFATC2IP	chr16:28951171-28951173	+	54	S	Phosphoserine	AGC	chr16	NFATC2IP	4176	1	0.004192	0.0043224	0.558441	43	1	-8.3002	0.99581	0.99568	1	10107	0	-8.3002
ASXL2	chr2:25744393-25744395	-	648	S	Phosphoserine	AGT	chr2	ASXL2	3410	1	0.0042841	0.0043224	0.558441	44	1	-7.7506	0.99572	0.99568	1	10106	0	-7.7506
RRP15	chr1:218331080-218331082	+	280	S	Phosphoserine	TCT	chr1	RRP15	716	1	0.0043763	0.0043224	0.558441	45	1	-8.2909	0.99562	0.99568	1	10105	0	-8.2909
SH3KBP1	chrX:19546018-19546020	-	509	S	Phosphoserine	TCC	chrX	SH3KBP1	2448	1	0.0044684	0.0043224	0.558441	46	1	-7.0397	0.99553	0.99568	1	10104	0	-7.0397
KANK3	chr19:8335296-8335298	-	177	S	Phosphoserine	TCG	chr19	KANK3	6094	1	0.0046066	0.0043224	0.558441	47	1	-8.2848	0.99539	0.99568	1	10102	0	-8.2848
TNIK	chr3:171108149-171108151	-	766	S	Phosphoserine	TCA	chr3	TNIK	2628	1	0.0046066	0.0043224	0.558441	48	1	-8.2848	0.99539	0.99568	1	10103	0	-8.2848
TPX2	chr20:31760164-31760166	+	72	T	Phosphothreonine	ACA	chr20	TPX2	9876	1	0.0047448	0.0043224	0.558441	49	1	-7.7364	0.99526	0.99568	1	10101	0	-7.7364
FAM219A	chr9:34402392-34402394	-	113	T	Phosphothreonine	ACG	chr9	FAM219A	7952	1	0.0048369	0.0043224	0.558441	50	1	-4.216	0.99516	0.99568	1	10100	0	-4.216
CASP8AP2	chr6:89853168-89853170	+	20	S	Phosphoserine	TCT	chr6	CASP8AP2	5822	1	0.0049291	0.0043224	0.558441	51	1	-8.2721	0.99507	0.99568	1	10099	0	-8.2721
MAP3K6	chr1:27359424-27359426	-	806	T	Phosphothreonine	ACC	chr1	MAP3K6	6652	1	0.0050212	0.0043224	0.558441	52	1	-8.2675	0.99498	0.99568	1	10098	0	-8.2675
NES	chr1:156673123-156673125	-	355	S	Phosphoserine	TCC	chr1	NES	1477	1	0.0051594	0.0050267	0.558441	53	1	-8.2626	0.99484	0.99497	1	10097	0	-8.2626
APOBEC3G	chr22:39083801-39083803	+	218	T	Phosphothreonine	ACT	chr22	APOBEC3G	6145	1	0.0052976	0.0057309	0.558441	54	1	-8.2598	0.9947	0.99427	1	10096	0	-8.2598
PPM1F	chr22:21923095-21923097	-	454	S	Phosphoserine	AGC	chr22	PPM1F	5338	1	0.0053897	0.0057309	0.558441	55	1	-5.9974	0.99461	0.99427	1	10095	0	-5.9974
SND1	chr7:128086974-128086976	+	781	S	Phosphoserine	TCA	chr7	SND1	121	1	0.0055279	0.0057309	0.558441	56	1	-8.2535	0.99447	0.99427	1	10093	0	-8.2535
PLEKHA6	chr1:204241453-204241455	-	777	S	Phosphoserine	TCG	chr1	PLEKHA6	9985	1	0.0055279	0.0057309	0.558441	57	1	-8.2535	0.99447	0.99427	1	10094	0	-8.2535
ADD1	chr4:2928455-2928457	+	716	S	Phosphoserine	TCC	chr4	ADD1	6202	1	0.0057122	0.0057309	0.558441	58	1	-8.2531	0.99429	0.99427	1	10091	0	-8.2531
KIFC3	chr16:57759765-57759767	-	813	S	Phosphoserine	AGC	chr16	KIFC3	9518	1	0.0057122	0.0057309	0.558441	59	1	-8.2531	0.99429	0.99427	1	10092	0	-8.2531
TRAT1	chr3:108849186-108849188	+	79	Y	Phosphotyrosine	TAT	chr3	TRAT1	3790	1	0.0058504	0.0057309	0.558441	60	1	-8.2378	0.99415	0.99427	1	10090	0	-8.2378
SNTB2	chr16:69284082-69284084	+	395	S	Phosphoserine	TCC	chr16	SNTB2	1610	1	0.0060346	0.0057309	0.558441	61	1	-8.2338	0.99397	0.99427	1	10087	0	-8.2338
STAT1	chr2:190975844-190975846	-	701	Y	Phosphotyrosine	TAT	chr2	STAT1	4436	1	0.0060346	0.0057309	0.558441	62	1	-8.2338	0.99397	0.99427	1	10088	0	-8.2338
PCNT	chr21:46416447-46416449	+	2177	S	Phosphoserine	TCT	chr21	PCNT	6534	1	0.0060346	0.0057309	0.558441	63	1	-8.2338	0.99397	0.99427	1	10089	0	-8.2338
KDELR1	chr19:48383305-48383307	-	209	S	Phosphoserine	AGT	chr19	KDELR1	7872	1	0.0062189	0.0057309	0.558441	64	1	-8.228	0.99378	0.99427	1	10086	0	-8.228
ZNF185	chrX:152945451-152945453	+	465	S	Phosphoserine	AGT	chrX	ZNF185	1176	1	0.006311	0.0057318	0.558441	65	1	-8.224	0.99369	0.99427	1	10085	0	-8.224
AKAP13	chr15:85717339-85717341	+	1929	S	Phosphoserine	TCA	chr15	AKAP13	881	1	0.0064953	0.0057318	0.558441	66	1	-8.2142	0.9935	0.99427	1	10082	0	-8.2142
SPEN	chr1:15937433-15937435	+	3433	S	Phosphoserine	TCC	chr1	SPEN	2078	1	0.0064953	0.0057318	0.558441	67	1	-8.2142	0.9935	0.99427	1	10083	0	-8.2142
UGP2	chr2:63887630-63887632	+	434	S	Phosphoserine	AGT	chr2	UGP2	859	1	0.0064953	0.0057318	0.558441	68	1	-8.2142	0.9935	0.99427	1	10084	0	-8.2142
CXorf23	chrX:19965112-19965114	-	402	S	Phosphoserine	TCG	chrX	CXorf23	6852	1	0.0066796	0.0057318	0.558441	69	1	-8.2122	0.99332	0.99427	1	10081	0	-8.2122
INCENP	chr11:62130461-62130463	+	312	S	Phosphoserine	TCC	chr11	INCENP	9610	1	0.0067717	0.0057318	0.558441	70	1	-8.2101	0.99323	0.99427	1	10080	0	-8.2101
FLT3	chr13:28004169-28004171	-	955	Y	Phosphotyrosine	TAT	chr13	FLT3	6993	1	0.0068638	0.0057318	0.558441	71	1	-8.2056	0.99314	0.99427	1	10079	0	-8.2056
SORBS3	chr8:22571117-22571119	+	547	S	Phosphoserine	TCA	chr8	SORBS3	7691	1	0.006956	0.0057318	0.558441	72	1	-8.2043	0.99304	0.99427	1	10078	0	-8.2043
RIF1	chr2:151464174-151464176	+	1552	S	Phosphoserine	TCA	chr2	RIF1	6715	1	0.0070481	0.0057318	0.558441	73	1	-8.2011	0.99295	0.99427	1	10077	0	-8.2011
CCT2	chr12:69593003-69593005	+	260	S	Phosphoserine	TCT	chr12	CCT2	2823	1	0.0071402	0.0057318	0.558441	74	1	-8.1993	0.99286	0.99427	1	10076	0	-8.1993
SP1	chr12:53382122-53382124	+	59	S	Phosphoserine	TCC	chr12	SP1	8152	1	0.0072324	0.0057318	0.558441	75	1	-8.1965	0.99277	0.99427	1	10075	0	-8.1965
TM9SF4	chr20:32146835-32146837	+	312	Y	Phosphotyrosine	TAC	chr20	TM9SF4	9052	1	0.0073245	0.0057318	0.558441	76	1	-8.192	0.99268	0.99427	1	10074	0	-8.192
PPP1R15B	chr1:204410803-204410805	-	203	S	Phosphoserine	TCG	chr1	PPP1R15B	1300	1	0.0075088	0.0071548	0.558441	77	1	-8.1895	0.99249	0.99285	1	10073	0	-8.1895
NFIB	chr9:14125708-14125710	-	328	S	Phosphoserine	TCT	chr9	NFIB	2094	1	0.0076009	0.0071548	0.558441	78	1	-8.1844	0.9924	0.99285	1	10072	0	-8.1844
RERE	chr1:8614657-8614659	-	142	S	Phosphoserine	TCT	chr1	RERE	8743	1	0.007693	0.0071548	0.558441	79	1	-8.1796	0.99231	0.99285	1	10071	0	-8.1796
BCAS1	chr20:53953456-53953458	-	552	S	Phosphoserine	TCC	chr20	BCAS1	9310	1	0.0078312	0.0071548	0.558441	80	1	-8.1743	0.99217	0.99285	1	10069	0	-8.1743
NKTR	chr3:42639311-42639313	+	1203	S	Phosphoserine	AGT	chr3	NKTR	1735	1	0.0078312	0.0071548	0.558441	81	1	-8.1743	0.99217	0.99285	1	10070	0	-8.1743
MAP3K3	chr17:63667054-63667056	+	166	S	Phosphoserine	TCT	chr17	MAP3K3	1530	1	0.0080155	0.0071548	0.558441	82	1	-8.169	0.99198	0.99285	1	10067	0	-8.169
SH3PXD2A	chr10:103602212-103602214	-	1002	S	Phosphoserine	TCA	chr10	SH3PXD2A	7089	1	0.0080155	0.0071548	0.558441	83	1	-8.169	0.99198	0.99285	1	10068	0	-8.169
KMT2C	chr7:152149126-152149128	-	4267	S	Phosphoserine	TCA	chr7	KMT2C	3546	1	0.0081997	0.0071557	0.558441	84	1	-8.1664	0.9918	0.99284	1	10065	0	-8.1664
SRRM2	chr16:2766274-2766276	+	1916	S	Phosphoserine	TCC	chr16	SRRM2	832	1	0.0081997	0.0071557	0.558441	85	1	-8.1664	0.9918	0.99284	1	10066	0	-8.1664
PAG1	chr8:80976766-80976768	-	359	Y	Phosphotyrosine	TAT	chr8	PAG1	756	1	0.008384	0.0071557	0.558441	86	1	-8.1641	0.99162	0.99284	1	10063	0	-8.1641
CMYA5	chr5:79737202-79737204	+	2813	S	Phosphoserine	TCA	chr5	CMYA5	1117	1	0.008384	0.0071557	0.558441	87	1	-8.1641	0.99162	0.99284	1	10064	0	-8.1641
JUNB	chr19:12792120-12792122	+	117	S	Phosphoserine	AGC	chr19	JUNB	8956	1	0.0085222	0.0071557	0.558441	88	1	-8.1597	0.99148	0.99284	1	10062	0	-8.1597
SMAD1	chr4:145557923-145557925	+	463	S	Phosphoserine	TCT	chr4	SMAD1	6650	1	0.0086604	0.0078914	0.558441	89	1	-8.1563	0.99134	0.99211	1	10061	0	-8.1563
STK38	chr6:36499982-36499984	-	281	S	Phosphoserine	TCC	chr6	STK38	7153	1	0.0087986	0.0086271	0.558441	90	1	-8.155	0.9912	0.99137	1	10060	0	-8.155
AHNAK	chr11:62534072-62534074	-	115	S	Phosphoserine	AGC	chr11	AHNAK	5735	1	0.0090289	0.0086271	0.558441	91	1	-8.1539	0.99097	0.99137	1	10056	0	-8.1539
PRKD1	chr14:29597711-29597713	-	738	S	Phosphoserine	TCT	chr14	PRKD1	9243	1	0.0090289	0.0086271	0.558441	92	1	-8.1539	0.99097	0.99137	1	10057	0	-8.1539
DAGLB	chr7:6410201-6410203	-	583	S	Phosphoserine	TCT	chr7	DAGLB	3344	1	0.0090289	0.0086271	0.558441	93	1	-8.1539	0.99097	0.99137	1	10058	0	-8.1539
BDKRB2	chr14:96241445-96241447	+	373	S	Phosphoserine	TCC	chr14	BDKRB2	5151	1	0.0090289	0.0086271	0.558441	94	1	-8.1539	0.99097	0.99137	1	10059	0	-8.1539
TNRC6A	chr16:24823523-24823525	+	1869	S	Phosphoserine	TCT	chr16	TNRC6A	5283	1	0.0093053	0.0086271	0.558441	95	1	-8.1503	0.99069	0.99137	1	10054	0	-8.1503
SRRM2	chr16:2763898-2763900	+	1124	S	Phosphoserine	AGT	chr16	SRRM2	4870	1	0.0093053	0.0086271	0.558441	96	1	-8.1503	0.99069	0.99137	1	10055	0	-8.1503
RACK1	chr5:181242299-181242301	-	52	Y	Phosphotyrosine	TAT	chr5	RACK1	6841	1	0.0094896	0.0086276	0.558441	97	1	-8.1456	0.99051	0.99137	1	10052	0	-8.1456
INCA1	chr17:4990241-4990243	-	23	S	Phosphoserine	TCT	chr17	INCA1	8175	1	0.0094896	0.0086276	0.558441	98	1	-8.1456	0.99051	0.99137	1	10053	0	-8.1456
CCR3	chr3:46266191-46266193	+	345	S	Phosphoserine	TCC	chr3	CCR3	4402	1	0.0097199	0.008628	0.558441	99	1	-8.1436	0.99028	0.99137	1	10049	0	-8.1436
FCHO2	chr5:73068728-73068730	+	510	S	Phosphoserine	TCT	chr5	FCHO2	10054	1	0.0097199	0.008628	0.558441	100	1	-8.1436	0.99028	0.99137	1	10050	0	-8.1436
RACGAP1	chr12:49990707-49990709	-	600	S	Phosphoserine	TCC	chr12	RACGAP1	3727	1	0.0097199	0.008628	0.558441	101	1	-8.1436	0.99028	0.99137	1	10051	0	-8.1436
ULK1	chr12:131913796-131913798	+	403	S	Phosphoserine	TCT	chr12	ULK1	8059	1	0.0099502	0.008628	0.558441	102	1	-8.1429	0.99005	0.99137	1	10047	0	-8.1429
ANKRD17	chr4:73097194-73097196	-	1700	S	Phosphoserine	TCT	chr4	ANKRD17	8020	1	0.0099502	0.008628	0.558441	103	1	-8.1429	0.99005	0.99137	1	10048	0	-8.1429
GRIN2B	chr12:13564064-13564066	-	1058	S	Phosphoserine	TCC	chr12	GRIN2B	9438	1	0.010135	0.008628	0.558441	104	1	-8.1409	0.98987	0.99137	1	10045	0	-8.1409
PSRC1	chr1:109281201-109281203	-	190	S	Phosphoserine	TCT	chr1	PSRC1	4372	1	0.010135	0.008628	0.558441	105	1	-8.1409	0.98987	0.99137	1	10046	0	-8.1409
ARPP19	chr15:52551961-52551963	-	104	S	Phosphoserine	TCC	chr15	ARPP19	1598	1	0.010319	0.00933	0.558441	106	1	-8.1395	0.98968	0.99067	1	10044	0	-8.1395
RIF1	chr2:151464180-151464182	+	1554	S	Phosphoserine	TCT	chr2	RIF1	6846	1	0.010457	0.010032	0.558441	107	1	-8.1361	0.98954	0.98997	1	10043	0	-8.1361
NFIL3	chr9:91409676-91409678	-	353	S	Phosphoserine	TCA	chr9	NFIL3	6780	1	0.010595	0.010032	0.558441	108	1	-8.1332	0.9894	0.98997	1	10041	0	-8.1332
TSSC4	chr11:2402832-2402834	+	67	S	Phosphoserine	TCA	chr11	TSSC4	2779	1	0.010595	0.010032	0.558441	109	1	-8.1332	0.9894	0.98997	1	10042	0	-8.1332
KLC4	chr6:43073289-43073291	+	566	S	Phosphoserine	AGT	chr6	KLC4	1953	1	0.010733	0.010032	0.558441	110	1	-8.1293	0.98927	0.98997	1	10040	0	-8.1293
SRF	chr6:43178434-43178436	+	435	S	Phosphoserine	TCC	chr6	SRF	2386	1	0.010872	0.010032	0.558441	111	1	-8.1266	0.98913	0.98997	1	10038	0	-8.1266
ZC3H4	chr19:47067847-47067849	-	807	S	Phosphoserine	TCA	chr19	ZC3H4	2988	1	0.010872	0.010032	0.558441	112	1	-8.1266	0.98913	0.98997	1	10039	0	-8.1266
ADD2	chr2:70663497-70663499	-	703	S	Phosphoserine	TCA	chr2	ADD2	3326	1	0.01101	0.010032	0.558441	113	1	-6.5849	0.98899	0.98997	1	10037	0	-6.5849
CSNK1D	chr17:82249495-82249497	-	331	S	Phosphoserine	TCC	chr17	CSNK1D	4122	1	0.011148	0.010032	0.558441	114	1	-8.1259	0.98885	0.98997	1	10035	0	-8.1259
ARHGEF11	chr1:156940355-156940357	-	1155	S	Phosphoserine	AGT	chr1	ARHGEF11	3147	1	0.011148	0.010032	0.558441	115	1	-8.1259	0.98885	0.98997	1	10036	0	-8.1259
CTTNBP2NL	chr1:112457071-112457073	+	527	S	Phosphoserine	TCT	chr1	CTTNBP2NL	8277	1	0.011286	0.010032	0.558441	116	1	-8.1218	0.98871	0.98997	1	10034	0	-8.1218
CACNB4	chr2:151872466-151872468	-	183	S	Phosphoserine	AGT	chr2	CACNB4	6249	1	0.011378	0.010032	0.558441	117	1	-8.117	0.98862	0.98997	1	10033	0	-8.117
RBBP8	chr18:22996424-22996426	+	664	S	Phosphoserine	TCT	chr18	RBBP8	5989	1	0.011516	0.010032	0.558441	118	1	-8.1122	0.98848	0.98997	1	10031	0	-8.1122
ZC3H12C	chr11:110137329-110137331	+	230	S	Phosphoserine	TCT	chr11	ZC3H12C	1725	1	0.011516	0.010032	0.558441	119	1	-8.1122	0.98848	0.98997	1	10032	0	-8.1122
NUP153	chr6:17647852-17647854	-	529	S	Phosphoserine	TCT	chr6	NUP153	2312	1	0.011747	0.010032	0.558441	120	1	-8.1074	0.98825	0.98997	1	10028	0	-8.1074
ZAK	chr2:173266256-173266258	+	637	S	Phosphoserine	TCT	chr2	ZAK	8376	1	0.011747	0.010032	0.558441	121	1	-8.1074	0.98825	0.98997	1	10029	0	-8.1074
ZFP36L1	chr14:68790280-68790282	-	90	S	Phosphoserine	TCC	chr14	ZFP36L1	4369	1	0.011747	0.010032	0.558441	122	1	-8.1074	0.98825	0.98997	1	10030	0	-8.1074
LIMCH1	chr4:41666576-41666578	+	718	S	Phosphoserine	TCT	chr4	LIMCH1	7997	1	0.011931	0.010032	0.558441	123	1	-7.561	0.98807	0.98997	1	10027	0	-7.561
PAK7	chr20:9566214-9566216	-	387	S	Phosphoserine	TCC	chr20	PAK7	4528	1	0.012023	0.010032	0.558441	124	1	-8.1052	0.98798	0.98997	1	10026	0	-8.1052
SKAP1	chr17:48180184-48180186	-	232	Y	Phosphotyrosine	TAT	chr17	SKAP1	7653	1	0.012115	0.010032	0.558441	125	1	-8.1025	0.98788	0.98997	1	10025	0	-8.1025
MTSS1L	chr16:70676919-70676921	-	264	S	Phosphoserine	TCA	chr16	MTSS1L	8416	1	0.012254	0.010032	0.558441	126	1	-8.1017	0.98775	0.98997	1	10023	0	-8.1017
DYNC1LI1	chr3:32526823-32526825	-	516	S	Phosphoserine	TCT	chr3	DYNC1LI1	3535	1	0.012254	0.010032	0.558441	127	1	-8.1017	0.98775	0.98997	1	10024	0	-8.1017
GATA1	chrX:48791185-48791187	+	26	S	Phosphoserine	TCC	chrX	GATA1	8705	1	0.012484	0.010032	0.558441	128	1	-8.1016	0.98752	0.98997	1	10020	0	-8.1016
FPR1	chr19:51745981-51745983	-	338	S	Phosphoserine	TCT	chr19	FPR1	2895	1	0.012484	0.010032	0.558441	129	1	-8.1016	0.98752	0.98997	1	10021	0	-8.1016
CHD8	chr14:21385802-21385804	-	2519	S	Phosphoserine	TCA	chr14	CHD8	6630	1	0.012484	0.010032	0.558441	130	1	-8.1016	0.98752	0.98997	1	10022	0	-8.1016
CCAR2	chr8:22617746-22617748	+	681	S	Phosphoserine	TCA	chr8	CCAR2	9334	1	0.012714	0.010032	0.558441	131	1	-8.0977	0.98729	0.98997	1	10018	0	-8.0977
HIVEP1	chr6:12125052-12125054	+	1753	S	Phosphoserine	AGT	chr6	HIVEP1	646	1	0.012714	0.010032	0.558441	132	1	-8.0977	0.98729	0.98997	1	10019	0	-8.0977
PIP5K1B	chr9:68935030-68935032	+	448	S	Phosphoserine	AGC	chr9	PIP5K1B	4856	1	0.012852	0.010032	0.558441	133	1	-5.7644	0.98715	0.98997	1	10017	0	-5.7644
ZFPM1	chr16:88514500-88514502	+	128	S	Phosphoserine	TCC	chr16	ZFPM1	5737	1	0.012945	0.010032	0.558441	134	1	-8.0947	0.98706	0.98997	1	10016	0	-8.0947
LRRC41	chr1:46285786-46285788	-	357	S	Phosphoserine	TCA	chr1	LRRC41	1357	1	0.013037	0.010032	0.558441	135	1	-8.0912	0.98696	0.98997	1	10015	0	-8.0912
KIF2C	chr1:44750456-44750458	+	111	S	Phosphoserine	TCC	chr1	KIF2C	6802	1	0.013129	0.010032	0.558441	136	1	-8.0909	0.98687	0.98997	1	10014	0	-8.0909
CHAMP1	chr13:114325217-114325219	+	459	S	Phosphoserine	TCT	chr13	CHAMP1	3739	1	0.013221	0.010032	0.558441	137	1	-6.5403	0.98678	0.98997	1	10013	0	-6.5403
STMN1	chr1:25903713-25903715	-	38	S	Phosphoserine	TCC	chr1	STMN1	3840	1	0.013359	0.010032	0.558441	138	1	-8.0807	0.98664	0.98997	1	10011	0	-8.0807
EPS15L1	chr19:16392316-16392318	-	697	S	Phosphoserine	TCC	chr19	EPS15L1	331	1	0.013359	0.010032	0.558441	139	1	-8.0807	0.98664	0.98997	1	10012	0	-8.0807
RAF1	chr3:12604193-12604195	-	259	S	Phosphoserine	TCC	chr3	RAF1	3403	1	0.013497	0.010032	0.558441	140	1	-8.0801	0.9865	0.98997	1	10010	0	-8.0801
NBN	chr8:89953535-89953537	-	518	S	Phosphoserine	TCA	chr8	NBN	4815	1	0.013589	0.010032	0.558441	141	1	-8.0731	0.98641	0.98997	1	10009	0	-8.0731
TBX21	chr17:47745295-47745297	+	513	S	Phosphoserine	TCC	chr17	TBX21	1014	1	0.013728	0.010032	0.558441	142	1	-8.07	0.98627	0.98997	1	10007	0	-8.07
TC2N	chr14:91798395-91798397	-	214	T	Phosphothreonine	ACA	chr14	TC2N	6510	1	0.013728	0.010032	0.558441	143	1	-8.07	0.98627	0.98997	1	10008	0	-8.07
ZNF326	chr1:90007496-90007498	+	121	S	Phosphoserine	TCT	chr1	ZNF326	7815	1	0.013912	0.010032	0.558441	144	1	-8.0693	0.98609	0.98997	1	10005	0	-8.0693
RSRC2	chr12:122505704-122505706	-	376	S	Phosphoserine	AGT	chr12	RSRC2	5334	1	0.013912	0.010032	0.558441	145	1	-8.0693	0.98609	0.98997	1	10006	0	-8.0693
SRRM2	chr16:2766514-2766516	+	1996	S	Phosphoserine	TCT	chr16	SRRM2	8493	1	0.01405	0.010032	0.558441	146	1	-8.0681	0.98595	0.98997	1	10004	0	-8.0681
HDAC9	chr7:18648576-18648578	+	451	S	Phosphoserine	TCT	chr7	HDAC9	7254	1	0.014142	0.010032	0.558441	147	1	-8.0665	0.98586	0.98997	1	10003	0	-8.0665
PIGR	chr1:206931792-206931794	-	673	S	Phosphoserine	TCA	chr1	PIGR	728	1	0.014234	0.010032	0.558441	148	1	-8.0593	0.98577	0.98997	1	10002	0	-8.0593
ATN1	chr12:6937248-6937250	+	661	S	Phosphoserine	TCG	chr12	ATN1	8354	1	0.014511	0.010032	0.558441	149	1	-8.0584	0.98549	0.98997	1	9997	0	-8.0584
RBL2	chr16:53470002-53470004	+	688	S	Phosphoserine	AGC	chr16	RBL2	4053	1	0.014511	0.010032	0.558441	150	1	-8.0584	0.98549	0.98997	1	9998	0	-8.0584
PRC1	chr15:90969094-90969096	-	592	S	Phosphoserine	TCC	chr15	PRC1	5398	1	0.014511	0.010032	0.558441	151	1	-8.0584	0.98549	0.98997	1	9999	0	-8.0584
WRAP53	chr17:7688736-7688738	+	30	S	Phosphoserine	TCC	chr17	WRAP53	7488	1	0.014511	0.010032	0.558441	152	1	-8.0584	0.98549	0.98997	1	10000	0	-8.0584
PALM	chr19:746383-746385	+	245	S	Phosphoserine	AGC	chr19	PALM	2332	1	0.014511	0.010032	0.558441	153	1	-8.0584	0.98549	0.98997	1	10001	0	-8.0584
NCF2	chr1:183569156-183569158	-	233	T	Phosphothreonine	ACC	chr1	NCF2	1208	1	0.014925	0.010033	0.558441	154	1	-8.0582	0.98507	0.98997	1	9993	0	-8.0582
TSPYL2	chrX:53087829-53087831	+	658	S	Phosphoserine	AGT	chrX	TSPYL2	8550	1	0.014925	0.010033	0.558441	155	1	-8.0582	0.98507	0.98997	1	9994	0	-8.0582
ARHGAP35	chr19:46920440-46920442	+	589	S	Phosphoserine	TCA	chr19	ARHGAP35	3827	1	0.014925	0.010033	0.558441	156	1	-8.0582	0.98507	0.98997	1	9995	0	-8.0582
RECQL4	chr8:144516585-144516587	-	178	S	Phosphoserine	TCC	chr8	RECQL4	3785	1	0.014925	0.010033	0.558441	157	1	-8.0582	0.98507	0.98997	1	9996	0	-8.0582
PSKH1	chr16:67927508-67927510	+	381	S	Phosphoserine	TCG	chr16	PSKH1	275	1	0.015156	0.010033	0.558441	158	1	-8.0557	0.98484	0.98997	1	9992	0	-8.0557
RASSF5	chr1:206584531-206584533	+	279	S	Phosphoserine	TCC	chr1	RASSF5	5057	1	0.015248	0.010033	0.558441	159	1	-8.0531	0.98475	0.98997	1	9991	0	-8.0531
RASAL3	chr19:15464305-15464307	-	18	S	Phosphoserine	TCT	chr19	RASAL3	7213	1	0.015386	0.010033	0.558441	160	1	-8.0521	0.98461	0.98997	1	9989	0	-8.0521
HDAC6	chrX:48823502-48823504	+	1035	S	Phosphoserine	TCA	chrX	HDAC6	1218	1	0.015386	0.010033	0.558441	161	1	-8.0521	0.98461	0.98997	1	9990	0	-8.0521
CASKIN2	chr17:75502440-75502442	-	878	S	Phosphoserine	TCC	chr17	CASKIN2	7327	1	0.01557	0.010033	0.558441	162	1	-8.0481	0.98443	0.98997	1	9987	0	-8.0481
LCK	chr1:32279979-32279981	+	394	Y	Phosphotyrosine	TAC	chr1	LCK	4381	1	0.01557	0.010033	0.558441	163	1	-8.0481	0.98443	0.98997	1	9988	0	-8.0481
MYO1F	chr19:8522528-8522530	-	1023	S	Phosphoserine	AGC	chr19	MYO1F	5506	1	0.015847	0.010033	0.558441	164	1	-8.0474	0.98415	0.98997	1	9983	0	-8.0474
TP73	chr1:3707657-3707659	+	99	Y	Phosphotyrosine	TAC	chr1	TP73	3892	1	0.015847	0.010033	0.558441	165	1	-8.0474	0.98415	0.98997	1	9984	0	-8.0474
ZNRF2	chr7:30285703-30285705	+	116	S	Phosphoserine	TCG	chr7	ZNRF2	1161	1	0.015847	0.010033	0.558441	166	1	-8.0474	0.98415	0.98997	1	9985	0	-8.0474
BUB1	chr2:110666278-110666280	-	314	S	Phosphoserine	TCC	chr2	BUB1	3246	1	0.015847	0.010033	0.558441	167	1	-8.0474	0.98415	0.98997	1	9986	0	-8.0474
CD3EAP	chr19:45408482-45408484	+	172	S	Phosphoserine	TCA	chr19	CD3EAP	5731	1	0.016077	0.010033	0.558441	168	1	-8.043	0.98392	0.98997	1	9982	0	-8.043
SGIP1	chr1:66679731-66679733	+	265	S	Phosphoserine	TCC	chr1	SGIP1	6682	1	0.016169	0.010033	0.558441	169	1	-8.0413	0.98383	0.98997	1	9981	0	-8.0413
NR2C2	chr3:15023313-15023315	+	224	T	Phosphothreonine	ACT	chr3	NR2C2	155	1	0.016261	0.010033	0.558441	170	1	-8.038	0.98374	0.98997	1	9980	0	-8.038
RPL18A	chr19:17861461-17861463	+	63	Y	Phosphotyrosine	TAC	chr19	RPL18A	9474	1	0.016353	0.010033	0.558441	171	1	-8.0363	0.98365	0.98997	1	9979	0	-8.0363
ADRM1	chr20:62306245-62306247	+	127	Y	Phosphotyrosine	TAT	chr20	ADRM1	7305	1	0.016492	0.010033	0.558441	172	1	-8.034	0.98351	0.98997	1	9977	0	-8.034
NCAPH	chr2:96341665-96341667	+	15	S	Phosphoserine	TCT	chr2	NCAPH	2902	1	0.016492	0.010033	0.558441	173	1	-8.034	0.98351	0.98997	1	9978	0	-8.034
NCOA7	chr6:125881165-125881167	+	179	S	Phosphoserine	TCT	chr6	NCOA7	9581	1	0.016676	0.010033	0.558441	174	1	-8.0329	0.98332	0.98997	1	9975	0	-8.0329
ZNF692	chr1:248855913-248855915	-	231	S	Phosphoserine	TCC	chr1	ZNF692	9869	1	0.016676	0.010033	0.558441	175	1	-8.0329	0.98332	0.98997	1	9976	0	-8.0329
BRAP	chr12:111683234-111683236	-	52	S	Phosphoserine	TCA	chr12	BRAP	8349	1	0.016998	0.010033	0.558441	176	1	-8.0278	0.983	0.98997	1	9970	0	-8.0278
PRKCD	chr3:53185610-53185612	+	299	S	Phosphoserine	TCC	chr3	PRKCD	170	1	0.016998	0.010033	0.558441	177	1	-8.0278	0.983	0.98997	1	9971	0	-8.0278
NUP133	chr1:229508169-229508171	-	27	S	Phosphoserine	TCC	chr1	NUP133	6426	1	0.016998	0.010033	0.558441	178	1	-8.0278	0.983	0.98997	1	9972	0	-8.0278
REV3L	chr6:111375265-111375267	-	1030	S	Phosphoserine	TCC	chr6	REV3L	699	1	0.016998	0.010033	0.558441	179	1	-8.0278	0.983	0.98997	1	9973	0	-8.0278
PSMG1	chr21:39178564-39178566	-	180	S	Phosphoserine	TCC	chr21	PSMG1	8119	1	0.016998	0.010033	0.558441	180	1	-8.0278	0.983	0.98997	1	9974	0	-8.0278
SF3B1	chr2:197409987-197409989	-	229	S	Phosphoserine	TCC	chr2	SF3B1	10095	1	0.017321	0.010033	0.558441	181	1	-8.0267	0.98268	0.98997	1	9968	0	-8.0267
CDC42EP4	chr17:73285979-73285981	-	174	S	Phosphoserine	TCC	chr17	CDC42EP4	7084	1	0.017321	0.010033	0.558441	182	1	-8.0267	0.98268	0.98997	1	9969	0	-8.0267
KMT2C	chr7:152154304-152154306	-	4034	S	Phosphoserine	TCC	chr7	KMT2C	472	1	0.017459	0.010033	0.558441	183	1	-8.0251	0.98254	0.98997	1	9967	0	-8.0251
NEO1	chr15:73288482-73288484	+	1194	S	Phosphoserine	TCT	chr15	NEO1	7303	1	0.017643	0.010033	0.558441	184	1	-8.0227	0.98236	0.98997	1	9964	0	-8.0227
PKN2	chr1:88805961-88805963	+	583	S	Phosphoserine	TCT	chr1	PKN2	8034	1	0.017643	0.010033	0.558441	185	1	-8.0227	0.98236	0.98997	1	9965	0	-8.0227
MEF2D	chr1:156480912-156480914	-	106	S	Phosphoserine	TCG	chr1	MEF2D	4116	1	0.017643	0.010033	0.558441	186	1	-8.0227	0.98236	0.98997	1	9966	0	-8.0227
RELA	chr11:65654447-65654449	-	529	S	Phosphoserine	TCA	chr11	RELA	6201	1	0.01792	0.010033	0.558441	187	1	-8.0138	0.98208	0.98997	1	9961	0	-8.0138
STRIP1	chr1:110034812-110034814	+	59	S	Phosphoserine	TCA	chr1	STRIP1	4189	1	0.01792	0.010033	0.558441	188	1	-8.0138	0.98208	0.98997	1	9962	0	-8.0138
JMJD1C	chr10:63215327-63215329	-	317	S	Phosphoserine	TCA	chr10	JMJD1C	4178	1	0.01792	0.010033	0.558441	189	1	-8.0138	0.98208	0.98997	1	9963	0	-8.0138
LBR	chr1:225422089-225422091	-	118	T	Phosphothreonine	ACT	chr1	LBR	7144	1	0.018104	0.010033	0.558441	190	1	-8.012	0.9819	0.98997	1	9960	0	-8.012
POLDIP3	chr22:42596267-42596269	-	244	S	Phosphoserine	TCT	chr22	POLDIP3	148	1	0.018196	0.010033	0.558441	191	1	-8.0072	0.9818	0.98997	1	9959	0	-8.0072
NUTM1	chr15:34357183-34357185	+	1031	S	Phosphoserine	TCA	chr15	NUTM1	9370	1	0.018426	0.010033	0.558441	192	1	-8.0024	0.98157	0.98997	1	9955	0	-8.0024
TNK2	chr3:195868699-195868701	-	518	Y	Phosphotyrosine	TAT	chr3	TNK2	10111	1	0.018426	0.010033	0.558441	193	1	-8.0024	0.98157	0.98997	1	9956	0	-8.0024
SQSTM1	chr5:179833091-179833093	+	272	S	Phosphoserine	TCT	chr5	SQSTM1	2445	1	0.018426	0.010033	0.558441	194	1	-8.0024	0.98157	0.98997	1	9957	0	-8.0024
DNAAF2	chr14:49633767-49633769	-	461	S	Phosphoserine	TCA	chr14	DNAAF2	663	1	0.018426	0.010033	0.558441	195	1	-8.0024	0.98157	0.98997	1	9958	0	-8.0024
CKAP4	chr12:106247843-106247845	-	3	S	Phosphoserine	TCG	chr12	CKAP4	8758	1	0.018703	0.010725	0.593908	196	1	-8.002	0.9813	0.98928	1	9954	0	-8.002
PIK3AP1	chr10:96620367-96620369	-	642	S	Phosphoserine	TCC	chr10	PIK3AP1	9090	1	0.018841	0.011417	0.598675	197	1	-8.0008	0.98116	0.98858	1	9953	0	-8.0008
STARD3	chr17:39659053-39659055	+	217	S	Phosphoserine	TCT	chr17	STARD3	1494	1	0.019025	0.011417	0.598675	198	1	-7.9968	0.98097	0.98858	1	9950	0	-7.9968
WRNIP1	chr6:2765896-2765898	+	92	S	Phosphoserine	AGC	chr6	WRNIP1	1416	1	0.019025	0.011417	0.598675	199	1	-7.9968	0.98097	0.98858	1	9951	0	-7.9968
IFNAR2	chr21:33263351-33263353	+	467	S	Phosphoserine	TCA	chr21	IFNAR2	1119	1	0.019025	0.011417	0.598675	200	1	-7.9968	0.98097	0.98858	1	9952	0	-7.9968
URB1	chr21:32347395-32347397	-	1143	S	Phosphoserine	TCC	chr21	URB1	1373	1	0.01921	0.011417	0.598675	201	1	-7.9915	0.98079	0.98858	1	9949	0	-7.9915
RAB11FIP1	chr8:37877317-37877319	-	202	S	Phosphoserine	AGT	chr8	RAB11FIP1	6292	1	0.019348	0.011417	0.598675	202	1	-7.991	0.98065	0.98858	1	9947	0	-7.991
RBM15B	chr3:51392192-51392194	+	265	S	Phosphoserine	TCG	chr3	RBM15B	8001	1	0.019348	0.011417	0.598675	203	1	-7.991	0.98065	0.98858	1	9948	0	-7.991
PIAS2	chr18:46828039-46828041	-	476	S	Phosphoserine	AGC	chr18	PIAS2	468	1	0.019486	0.011418	0.598675	204	1	-7.9896	0.98051	0.98858	1	9946	0	-7.9896
PHF8	chrX:53984963-53984965	-	834	S	Phosphoserine	AGT	chrX	PHF8	6753	1	0.019578	0.011418	0.598675	205	1	-7.982	0.98042	0.98858	1	9945	0	-7.982
ANKLE2	chr12:132736950-132736952	-	512	S	Phosphoserine	AGC	chr12	ANKLE2	10086	1	0.01967	0.011418	0.598675	206	1	-7.981	0.98033	0.98858	1	9944	0	-7.981
KMT2A	chr11:118506480-118506482	+	3527	S	Phosphoserine	AGC	chr11	KMT2A	5137	1	0.019762	0.011418	0.598675	207	1	-4.4376	0.98024	0.98858	1	9943	0	-4.4376
KCNA2	chr1:110603460-110603462	-	441	S	Phosphoserine	TCC	chr1	KCNA2	1800	1	0.019993	0.012124	0.605575	208	1	-7.9794	0.98001	0.98788	1	9940	0	-7.9794
SORBS1	chr10:95399125-95399127	-	350	S	Phosphoserine	TCA	chr10	SORBS1	5452	1	0.019993	0.012124	0.605575	209	1	-7.9794	0.98001	0.98788	1	9941	0	-7.9794
MVD	chr16:88657551-88657553	-	96	S	Phosphoserine	TCA	chr16	MVD	9609	1	0.019993	0.012124	0.605575	210	1	-7.9794	0.98001	0.98788	1	9942	0	-7.9794
EFS	chr14:23359719-23359721	-	253	Y	Phosphotyrosine	TAC	chr14	EFS	4704	1	0.020223	0.012831	0.605575	211	1	-7.9757	0.97978	0.98717	1	9939	0	-7.9757
PRPF38A	chr1:52413894-52413896	+	209	S	Phosphoserine	TCA	chr1	PRPF38A	334	1	0.020315	0.012831	0.605575	212	1	-7.9744	0.97968	0.98717	1	9938	0	-7.9744
RAPGEF2	chr4:159350145-159350147	+	1080	S	Phosphoserine	TCT	chr4	RAPGEF2	8559	1	0.020591	0.012831	0.605575	213	1	-7.9678	0.97941	0.98717	1	9933	0	-7.9678
LPIN2	chr18:2951087-2951089	-	186	S	Phosphoserine	AGC	chr18	LPIN2	3550	1	0.020591	0.012831	0.605575	214	1	-7.9678	0.97941	0.98717	1	9934	0	-7.9678
NOP2	chr12:6557230-6557232	-	734	S	Phosphoserine	TCC	chr12	NOP2	7786	1	0.020591	0.012831	0.605575	215	1	-7.9678	0.97941	0.98717	1	9935	0	-7.9678
SSBP3	chr1:54228351-54228353	-	347	S	Phosphoserine	TCT	chr1	SSBP3	9503	1	0.020591	0.012831	0.605575	216	1	-7.9678	0.97941	0.98717	1	9936	0	-7.9678
BRSK1	chr19:55304102-55304104	+	447	S	Phosphoserine	AGC	chr19	BRSK1	4173	1	0.020591	0.012831	0.605575	217	1	-7.9678	0.97941	0.98717	1	9937	0	-7.9678
PWWP2A	chr5:160119041-160119043	-	116	S	Phosphoserine	TCT	chr5	PWWP2A	1368	1	0.020914	0.012831	0.605575	218	1	-7.9668	0.97909	0.98717	1	9931	0	-7.9668
ATF7IP	chr12:14461031-14461033	+	899	S	Phosphoserine	AGT	chr12	ATF7IP	9482	1	0.020914	0.012831	0.605575	219	1	-7.9668	0.97909	0.98717	1	9932	0	-7.9668
PRRC2C	chr1:171532592-171532594	+	500	S	Phosphoserine	TCT	chr1	PRRC2C	5385	1	0.021098	0.012832	0.605575	220	1	-7.9651	0.9789	0.98717	1	9929	0	-7.9651
EMSY	chr11:76537887-76537889	+	818	S	Phosphoserine	TCT	chr11	EMSY	1046	1	0.021098	0.012832	0.605575	221	1	-7.9651	0.9789	0.98717	1	9930	0	-7.9651
CENPT	chr16:67832515-67832517	-	47	S	Phosphoserine	TCC	chr16	CENPT	931	1	0.021236	0.012832	0.605575	222	1	-7.963	0.97876	0.98717	1	9928	0	-7.963
PTMA	chr2:231708743-231708745	+	13	T	Phosphothreonine	ACC	chr2	PTMA	7122	1	0.021375	0.012832	0.605575	223	1	-7.9597	0.97863	0.98717	1	9926	0	-7.9597
ARAP1	chr11:72701737-72701739	-	738	S	Phosphoserine	TCA	chr11	ARAP1	4694	1	0.021375	0.012832	0.605575	224	1	-7.9597	0.97863	0.98717	1	9927	0	-7.9597
CDCP1	chr3:45085947-45085949	-	734	Y	Phosphotyrosine	TAT	chr3	CDCP1	9729	1	0.021513	0.012832	0.605575	225	1	-7.9591	0.97849	0.98717	1	9925	0	-7.9591
NBN	chr8:89958820-89958822	-	343	S	Phosphoserine	TCA	chr8	NBN	2634	1	0.021605	0.012832	0.605575	226	1	-7.9561	0.9784	0.98717	1	9924	0	-7.9561
PTPN1	chr20:50581308-50581310	+	378	S	Phosphoserine	AGT	chr20	PTPN1	4466	1	0.021697	0.012832	0.605575	227	1	-7.9553	0.9783	0.98717	1	9923	0	-7.9553
PFKL	chr21:44320085-44320087	+	377	S	Phosphoserine	AGC	chr21	PFKL	2733	1	0.021835	0.012832	0.605575	228	1	-7.9543	0.97816	0.98717	1	9921	0	-7.9543
KNOP1	chr16:19711435-19711437	-	308	T	Phosphothreonine	ACA	chr16	KNOP1	9678	1	0.021835	0.012832	0.605575	229	1	-7.9543	0.97816	0.98717	1	9922	0	-7.9543
BNIP3L	chr8:26395294-26395296	+	117	S	Phosphoserine	AGC	chr8	BNIP3L	5014	1	0.021973	0.012832	0.605575	230	1	-7.4085	0.97803	0.98717	1	9920	0	-7.4085
SRRM1	chr1:24655072-24655074	+	420	S	Phosphoserine	TCA	chr1	SRRM1	6752	1	0.022204	0.013542	0.630838	231	1	-7.9443	0.9778	0.98646	1	9917	0	-7.9443
APC	chr5:112842441-112842443	+	2283	S	Phosphoserine	AGC	chr5	APC	157	1	0.022204	0.013542	0.630838	232	1	-7.9443	0.9778	0.98646	1	9918	0	-7.9443
ISOC2	chr19:55453320-55453322	-	202	S	Phosphoserine	TCC	chr19	ISOC2	7965	1	0.022204	0.013542	0.630838	233	1	-7.9443	0.9778	0.98646	1	9919	0	-7.9443
ZFHX3	chr16:72958433-72958435	-	571	S	Phosphoserine	AGC	chr16	ZFHX3	7762	1	0.02248	0.014252	0.644575	234	1	-7.9437	0.97752	0.98575	1	9915	0	-7.9437
ADCY5	chr3:123325412-123325414	-	666	S	Phosphoserine	TCC	chr3	ADCY5	2343	1	0.02248	0.014252	0.644575	235	1	-7.9437	0.97752	0.98575	1	9916	0	-7.9437
MAP3K2	chr2:127338977-127338979	-	26	S	Phosphoserine	TCC	chr2	MAP3K2	2362	1	0.022757	0.014253	0.644575	236	1	-7.9435	0.97724	0.98575	1	9911	0	-7.9435
GATAD2A	chr19:19492334-19492336	+	100	S	Phosphoserine	TCA	chr19	GATAD2A	9986	1	0.022757	0.014253	0.644575	237	1	-7.9435	0.97724	0.98575	1	9912	0	-7.9435
MEF2C	chr5:88722691-88722693	-	445	S	Phosphoserine	TCC	chr5	MEF2C	2526	1	0.022757	0.014253	0.644575	238	1	-7.9435	0.97724	0.98575	1	9913	0	-7.9435
EIF2D	chr1:206603024-206603026	-	237	S	Phosphoserine	TCT	chr1	EIF2D	1422	1	0.022757	0.014253	0.644575	239	1	-7.9435	0.97724	0.98575	1	9914	0	-7.9435
MAP7	chr6:136377801-136377803	-	235	S	Phosphoserine	TCG	chr6	MAP7	5230	1	0.022987	0.014253	0.644575	240	1	-7.3931	0.97701	0.98575	1	9910	0	-7.3931
PCSK9	chr1:55063567-55063569	+	688	S	Phosphoserine	TCC	chr1	PCSK9	8135	1	0.023217	0.014968	0.668582	241	1	-7.9327	0.97678	0.98503	1	9907	0	-7.9327
CAMKK2	chr12:121245208-121245210	-	495	S	Phosphoserine	TCC	chr12	CAMKK2	5139	1	0.023217	0.014968	0.668582	242	1	-7.9327	0.97678	0.98503	1	9908	0	-7.9327
OBSCN	chr1:228319021-228319023	+	4757	S	Phosphoserine	TCC	chr1	OBSCN	320	1	0.023217	0.014968	0.668582	243	1	-7.9327	0.97678	0.98503	1	9909	0	-7.9327
SRF	chr6:43174003-43174005	+	224	S	Phosphoserine	TCT	chr6	SRF	8243	1	0.023448	0.015684	0.68097	244	1	-7.9323	0.97655	0.98432	1	9906	0	-7.9323
RALBP1	chr18:9513187-9513189	+	48	S	Phosphoserine	TCA	chr18	RALBP1	8986	1	0.02354	0.015684	0.68097	245	1	-7.3847	0.97646	0.98432	1	9905	0	-7.3847
ZFC3H1	chr12:71635530-71635532	-	717	S	Phosphoserine	AGT	chr12	ZFC3H1	5011	1	0.023632	0.015684	0.68097	246	1	-7.9272	0.97637	0.98432	1	9904	0	-7.9272
VTN	chr17:28369625-28369627	-	137	S	Phosphoserine	TCA	chr17	VTN	9897	1	0.023724	0.015684	0.68097	247	1	-7.9241	0.97628	0.98432	1	9903	0	-7.9241
AFF1	chr4:87047172-87047174	+	206	S	Phosphoserine	TCC	chr4	AFF1	7199	1	0.023908	0.015685	0.68097	248	1	-7.9217	0.97609	0.98432	1	9900	0	-7.9217
TSC2	chr16:2084381-2084383	+	1387	S	Phosphoserine	TCC	chr16	TSC2	300	1	0.023908	0.015685	0.68097	249	1	-7.9217	0.97609	0.98432	1	9901	0	-7.9217
GNG12	chr1:67705544-67705546	-	42	Y	Phosphotyrosine	TAC	chr1	GNG12	5276	1	0.023908	0.015685	0.68097	250	1	-7.9217	0.97609	0.98432	1	9902	0	-7.9217
TNS1	chr2:217847760-217847762	-	794	S	Phosphoserine	TCA	chr2	TNS1	8709	1	0.024277	0.016391	0.700437	251	1	-7.9202	0.97572	0.98361	1	9896	0	-7.9202
HSPH1	chr13:31137468-31137470	-	809	S	Phosphoserine	TCA	chr13	HSPH1	1839	1	0.024277	0.016391	0.700437	252	1	-7.9202	0.97572	0.98361	1	9897	0	-7.9202
COBL	chr7:51028873-51028875	-	741	S	Phosphoserine	AGT	chr7	COBL	3241	1	0.024277	0.016391	0.700437	253	1	-7.9202	0.97572	0.98361	1	9898	0	-7.9202
OSBPL9	chr1:51772107-51772109	+	326	S	Phosphoserine	TCG	chr1	OSBPL9	6874	1	0.024277	0.016391	0.700437	254	1	-7.9202	0.97572	0.98361	1	9899	0	-7.9202
HIP1	chr7:75562941-75562943	-	338	S	Phosphoserine	TCT	chr7	HIP1	8687	1	0.024599	0.017099	0.724957	255	1	-7.9162	0.9754	0.9829	1	9894	0	-7.9162
ARID3A	chr19:929820-929822	+	98	T	Phosphothreonine	ACA	chr19	ARID3A	2244	1	0.024599	0.017099	0.724957	256	1	-7.9162	0.9754	0.9829	1	9895	0	-7.9162
NOL8	chr9:92314456-92314458	-	723	S	Phosphoserine	TCA	chr9	NOL8	3178	1	0.02483	0.018556	0.746711	257	1	-7.9123	0.97517	0.98144	1	9893	0	-7.9123
RUNX1	chr21:34799359-34799361	-	276	S	Phosphoserine	TCA	chr21	RUNX1	5030	1	0.025152	0.020013	0.746711	258	1	-7.9106	0.97485	0.97999	1	9889	0	-7.9106
AHNAK	chr11:62535066-62535068	-	93	S	Phosphoserine	TCT	chr11	AHNAK	150	1	0.025152	0.020013	0.746711	259	1	-7.9106	0.97485	0.97999	1	9890	0	-7.9106
LRCH4	chr7:100576707-100576709	-	513	S	Phosphoserine	TCT	chr7	LRCH4	4243	1	0.025152	0.020013	0.746711	260	1	-7.9106	0.97485	0.97999	1	9891	0	-7.9106
LEMD3	chr12:65170377-65170379	+	261	S	Phosphoserine	TCA	chr12	LEMD3	9280	1	0.025152	0.020013	0.746711	261	1	-7.9106	0.97485	0.97999	1	9892	0	-7.9106
CAMK4	chr5:111449176-111449178	+	200	T	Phosphothreonine	ACA	chr5	CAMK4	866	1	0.025474	0.020013	0.746711	262	1	-7.9082	0.97453	0.97999	1	9886	0	-7.9082
CAMSAP2	chr1:200849758-200849760	+	1008	S	Phosphoserine	TCT	chr1	CAMSAP2	267	1	0.025474	0.020013	0.746711	263	1	-7.9082	0.97453	0.97999	1	9887	0	-7.9082
PER1	chr17:8146427-8146429	-	661	S	Phosphoserine	TCA	chr17	PER1	7491	1	0.025474	0.020013	0.746711	264	1	-7.9082	0.97453	0.97999	1	9888	0	-7.9082
TP53BP1	chr15:43416256-43416258	-	1609	T	Phosphothreonine	ACA	chr15	TP53BP1	4225	1	0.025659	0.020014	0.746711	265	1	-7.9051	0.97434	0.97999	1	9885	0	-7.9051
ARHGEF17	chr11:73309632-73309634	+	332	S	Phosphoserine	TCT	chr11	ARHGEF17	987	1	0.025797	0.020014	0.746711	266	1	-7.9003	0.9742	0.97999	1	9883	0	-7.9003
ZNF592	chr15:84783108-84783110	+	145	S	Phosphoserine	TCC	chr15	ZNF592	6125	1	0.025797	0.020014	0.746711	267	1	-7.9003	0.9742	0.97999	1	9884	0	-7.9003
AKAP4	chrX:50192832-50192834	-	627	S	Phosphoserine	TCA	chrX	AKAP4	8228	1	0.025935	0.020014	0.746711	268	1	-7.8995	0.97406	0.97999	1	9882	0	-7.8995
MAP3K11	chr11:65598591-65598593	-	748	S	Phosphoserine	TCT	chr11	MAP3K11	126	1	0.026258	0.020742	0.746711	269	1	-7.896	0.97374	0.97926	1	9877	0	-7.896
ARHGEF40	chr14:21074985-21074987	+	419	S	Phosphoserine	TCA	chr14	ARHGEF40	7704	1	0.026258	0.020742	0.746711	270	1	-7.896	0.97374	0.97926	1	9878	0	-7.896
DCTN2	chr12:57547046-57547048	-	6	Y	Phosphotyrosine	TAC	chr12	DCTN2	2989	1	0.026258	0.020742	0.746711	271	1	-7.896	0.97374	0.97926	1	9879	0	-7.896
TP53RK	chr20:46689313-46689315	-	34	S	Phosphoserine	AGC	chr20	TP53RK	2351	1	0.026258	0.020742	0.746711	272	1	-7.896	0.97374	0.97926	1	9880	0	-7.896
CBL	chr11:119278597-119278599	+	439	S	Phosphoserine	AGT	chr11	CBL	7071	1	0.026258	0.020742	0.746711	273	1	-7.896	0.97374	0.97926	1	9881	0	-7.896
NAV1	chr1:201718700-201718702	+	391	S	Phosphoserine	AGC	chr1	NAV1	4979	1	0.026626	0.022184	0.746711	274	1	-7.8923	0.97337	0.97782	1	9876	0	-7.8923
ECE2	chr3:184249809-184249811	+	39	Y	Phosphotyrosine	TAC	chr3	ECE2	5780	1	0.026856	0.023591	0.746711	275	1	-7.8883	0.97314	0.97641	1	9874	0	-7.8883
BAZ2A	chr12:56610162-56610164	-	613	S	Phosphoserine	AGT	chr12	BAZ2A	9219	1	0.026856	0.023591	0.746711	276	1	-7.8883	0.97314	0.97641	1	9875	0	-7.8883
IGFBP5	chr2:216679069-216679071	-	116	S	Phosphoserine	TCC	chr2	IGFBP5	7311	1	0.027087	0.024284	0.746711	277	1	-7.8883	0.97291	0.97572	1	9872	0	-7.8883
AKAP8L	chr19:15380407-15380409	-	552	S	Phosphoserine	AGC	chr19	AKAP8L	2952	1	0.027087	0.024284	0.746711	278	1	-7.8883	0.97291	0.97572	1	9873	0	-7.8883
BCL9L	chr11:118908418-118908420	-	88	S	Phosphoserine	TCG	chr11	BCL9L	7612	1	0.027455	0.024284	0.746711	279	1	-7.8836	0.97254	0.97572	1	9866	0	-7.8836
AGAP1	chr2:236049154-236049156	+	663	S	Phosphoserine	TCT	chr2	AGAP1	8290	1	0.027455	0.024284	0.746711	280	1	-7.8836	0.97254	0.97572	1	9867	0	-7.8836
LRRC8C	chr1:89713204-89713206	+	212	S	Phosphoserine	TCT	chr1	LRRC8C	2961	1	0.027455	0.024284	0.746711	281	1	-7.8836	0.97254	0.97572	1	9868	0	-7.8836
RCSD1	chr1:167697423-167697425	+	267	S	Phosphoserine	AGT	chr1	RCSD1	6013	1	0.027455	0.024284	0.746711	282	1	-7.8836	0.97254	0.97572	1	9869	0	-7.8836
LEO1	chr15:51971704-51971706	-	14	S	Phosphoserine	AGC	chr15	LEO1	6944	1	0.027455	0.024284	0.746711	283	1	-7.8836	0.97254	0.97572	1	9870	0	-7.8836
SMG7	chr1:183545283-183545285	+	781	S	Phosphoserine	AGC	chr1	SMG7	8540	1	0.027455	0.024284	0.746711	284	1	-7.8836	0.97254	0.97572	1	9871	0	-7.8836
SNX9	chr6:157896872-157896874	+	116	S	Phosphoserine	TCT	chr6	SNX9	747	1	0.027916	0.024284	0.746711	285	1	-7.8826	0.97208	0.97572	1	9862	0	-7.8826
FOXN3	chr14:89412222-89412224	-	85	S	Phosphoserine	AGC	chr14	FOXN3	9348	1	0.027916	0.024284	0.746711	286	1	-7.8826	0.97208	0.97572	1	9863	0	-7.8826
HDAC4	chr2:239134572-239134574	-	350	S	Phosphoserine	TCC	chr2	HDAC4	3159	1	0.027916	0.024284	0.746711	287	1	-7.8826	0.97208	0.97572	1	9864	0	-7.8826
TPM3	chr1:154169307-154169309	-	284	S	Phosphoserine	TCT	chr1	TPM3	4206	1	0.027916	0.024284	0.746711	288	1	-7.8826	0.97208	0.97572	1	9865	0	-7.8826
IWS1	chr2:127505432-127505434	-	157	S	Phosphoserine	AGT	chr2	IWS1	6679	1	0.028146	0.024284	0.746711	289	1	-7.877	0.97185	0.97572	1	9861	0	-7.877
CTNND2	chr5:11346617-11346619	-	461	S	Phosphoserine	TCC	chr5	CTNND2	4427	1	0.028285	0.024284	0.746711	290	1	-7.872	0.97172	0.97572	1	9859	0	-7.872
DOT1L	chr19:2222170-2222172	+	1001	S	Phosphoserine	TCT	chr19	DOT1L	9735	1	0.028285	0.024284	0.746711	291	1	-7.872	0.97172	0.97572	1	9860	0	-7.872
ADD2	chr2:70672891-70672893	-	619	S	Phosphoserine	TCC	chr2	ADD2	6735	1	0.028469	0.024284	0.746711	292	1	-7.8713	0.97153	0.97572	1	9857	0	-7.8713
ATAD2	chr8:123325926-123325928	-	1323	T	Phosphothreonine	ACA	chr8	ATAD2	1809	1	0.028469	0.024284	0.746711	293	1	-7.8713	0.97153	0.97572	1	9858	0	-7.8713
CLNK	chr4:10566013-10566015	-	96	Y	Phosphotyrosine	TAT	chr4	CLNK	9337	1	0.028791	0.024284	0.746711	294	1	-7.8712	0.97121	0.97572	1	9852	0	-7.8712
SREBF1	chr17:17820262-17820264	-	117	S	Phosphoserine	TCC	chr17	SREBF1	4932	1	0.028791	0.024284	0.746711	295	1	-7.8712	0.97121	0.97572	1	9853	0	-7.8712
AR	chrX:67546236-67546238	+	364	Y	Phosphotyrosine	TAC	chrX	AR	6350	1	0.028791	0.024284	0.746711	296	1	-7.8712	0.97121	0.97572	1	9854	0	-7.8712
TLR5	chr1:223110617-223110619	-	805	S	Phosphoserine	TCC	chr1	TLR5	8760	1	0.028791	0.024284	0.746711	297	1	-7.8712	0.97121	0.97572	1	9855	0	-7.8712
LARP4B	chr10:825277-825279	-	424	S	Phosphoserine	AGT	chr10	LARP4B	3647	1	0.028791	0.024284	0.746711	298	1	-7.8712	0.97121	0.97572	1	9856	0	-7.8712
TEX14	chr17:58599368-58599370	-	665	S	Phosphoserine	TCC	chr17	TEX14	683	1	0.02916	0.024284	0.746711	299	1	-7.868	0.97084	0.97572	1	9849	0	-7.868
ACLY	chr17:41909653-41909655	-	131	Y	Phosphotyrosine	TAC	chr17	ACLY	8384	1	0.02916	0.024284	0.746711	300	1	-7.868	0.97084	0.97572	1	9850	0	-7.868
GATAD2A	chr19:19492587-19492589	+	137	S	Phosphoserine	AGT	chr19	GATAD2A	3037	1	0.02916	0.024284	0.746711	301	1	-7.868	0.97084	0.97572	1	9851	0	-7.868
PROX1	chr1:213997418-213997420	+	295	S	Phosphoserine	TCA	chr1	PROX1	9667	1	0.029344	0.024284	0.746711	302	1	-4.3344	0.97066	0.97572	1	9848	0	-4.3344
CHRM1	chr11:62909730-62909732	-	457	S	Phosphoserine	TCC	chr11	CHRM1	3566	1	0.029528	0.024284	0.746711	303	1	-7.8656	0.97047	0.97572	1	9845	0	-7.8656
SYNPO2	chr4:119031818-119031820	+	1015	S	Phosphoserine	TCA	chr4	SYNPO2	1460	1	0.029528	0.024284	0.746711	304	1	-7.8656	0.97047	0.97572	1	9846	0	-7.8656
BCL11B	chr14:99175633-99175635	-	401	S	Phosphoserine	TCC	chr14	BCL11B	5806	1	0.029528	0.024284	0.746711	305	1	-7.8656	0.97047	0.97572	1	9847	0	-7.8656
[truncated: 9,844 more rows]

## Sheet: Top positive enriched for ABE
GeneInfo			AA	AA type	Modification	Codon	Chr	GeneName	id	num	neg|score	neg|p-value	neg|fdr	neg|rank	neg|goodsgrna	neg|lfc	pos|score	pos|p-value	pos|fdr	pos|rank	pos|goodsgrna	pos|lfc
[truncated: 160 more rows]

[truncated: 1 more sheets: Top negative enriched for ABE]
