# Supplementary material for: Functional Phosphoproteomics in Cancer Chemoresistance Using CRISPR‐Mediated Base Editors
Source: Adv Sci (Weinh). 2022 Aug 31;9(30):2200717. doi: 10.1002/advs.202200717 (PMC9596822; doi:10.1002/advs.202200717)
Supplement: Supplementary file 4 — Supporting Information [file ADVS-9-2200717-s003.xlsx]

## Sheet: Sheet1
	Hit	Phosphorylated amino acid position	Codon	Convered amino acid	sgRNA sequence	BE
	BRPF1	S926	AGT	N	ACAGGACTGCCTCCGTGGCT	A3A-BE3
	FAM83H	S914	AGT	N	CACCGGACTACCCCTGCGCT	A3A-BE3
	ZSWIMM8	S1156	TCC	F	ATAGTTCCCCCACCTTAAGC	A3A-BE3
	DAPK2	S299	TCT	F	AGGGAGTCTGTGGTCAATC	A3A-BE3
	HERC2	S299	TCT	F	ACGGAACGCCAGCCACCAAA	ABE
	MISP	S178	TCC	P	TGGGGACGGCTGGCCAGTGT	ABE
	RPS6KA3	Y529	TAT	C	TGAATATCTTCACGCACAAG	ABE
	USP34	S3386	TCT	P	CAGAAGTGCTCGTTGGGGTC	ABE
