# Supplementary material for: Functional Phosphoproteomics in Cancer Chemoresistance Using CRISPR‐Mediated Base Editors
Source: Adv Sci (Weinh). 2022 Aug 31;9(30):2200717. doi: 10.1002/advs.202200717 (PMC9596822; doi:10.1002/advs.202200717)
Supplement: Supplementary file 5 — Supporting Information [file ADVS-9-2200717-s001.xlsx]

## Sheet: Sheet1
Name	Sequence
BRPF1-up	ACCGACAGGACTGCCTCCGTGGCT
BRPF1-down	AAACAGCCACGGAGGCAGTCCTGT
DAPK2-up	ACCGAGGGAGTCTGTGGTCAATC
DAPK2-down	AAACGATTGACCACAGACTCCCT
FAM83H-up	ACCGCACCGGACTACCCCTGCGCT
FAM83H-down	AAACAGCGCAGGGGTAGTCCGGTG
ZSWIM8-up	ACCGATAGTTCCCCCACCTTAAGC
ZSWIM8-down	AAACGCTTAAGGTGGGGGAACTAT
TP53BP1-up	ACCGGAAGCAGTGAAGAAGAGGA
TP53BP1-down	AAACTCCTCTTCTTCACTGCTTC
HERC2-up	ACCGACGGAACGCCAGCCACCAAA
HERC2-down	AAACTTTGGTGGCTGGCGTTCCGT
USP34-up	ACCGCAGAAGTGCTCGTTGGGGTC
USP34-down	AAACGACCCCAACGAGCACTTCTG
MISP-up	ACCGTGGGGACGGCTGGCCAGTGT
MISP-down	AAACACACTGGCCAGCCGTCCCCA
RPS6KA3-up	ACCGTGAATATCTTCACGCACAAG
RPS6KA3-down	AAACCTTGTGCGTGAAGATATTCA
Efficiency test gRNA-up	ACCGGAACACAAAGCATAGACTGC
Efficiency test gRNA-down	AAACGCAGTCTATGCTTTGTGTTC
