# Supplementary material for: Functional Phosphoproteomics in Cancer Chemoresistance Using CRISPR‐Mediated Base Editors
Source: Adv Sci (Weinh). 2022 Aug 31;9(30):2200717. doi: 10.1002/advs.202200717 (PMC9596822; doi:10.1002/advs.202200717)
Supplement: Supplementary file 6 — Supporting Information [file ADVS-9-2200717-s004.xlsx]

## Sheet: Sheet1
	Name	Sequence
	BamHI-wholeCBE-F	CGGGAGATCTGGATCGCCACCATGAGCTCA
	BamHI-wholeCBE-R	GCTCCGCTTCCGGATCGAGCATCTTAATCTTG
	BamHI-wholeABE-F	CGGGAGATCTGGATCGCCACCATGTCCGAAGT
	BamHI-wholeABE-R	CTCCGCTTCCGGATCGAGCATCTTAATCTTGCG
	BamHI-N-NLS-A3A-F	GCCCCGAATTCCCCGGGAGATCTGGATCGCCACCATGCCGAAGAAAAAGCGCAAGGTCGGTTCTGAAGCCAGCCCA
	BamHI-N-BPNLS-A3A-F	GATCTGGATCGCCACCATGAAGCGCACCGCCGATGGTTCCGAGTTCGAAAGCCCCAAAAAAAAGCGCAAGGTCGAAGCCAGCCCAGCATCCGG
	BamHI-N-A3A-F	GCGGCCCCGAATTCCCCGGGAGATCTGGATCGCCACCATGCGGTTCTGAAGCCAGCCCA
	N-A3A-R	GGCCAGGCCGATGCTGTACTTCTTGTCACTTTCGGGTGTGGCGGA
	N-Cas9-F	GACAAGAAGTACAGCATCGGCCTGGCCATCGGCACCAACT
	BamHI-N-Cas9-R	GCTCCGCTTCCGGATCTGTAATTAGGCAGGTTG
	BamHI-N-NLS-ABE-F	ATCTGGATCGCCACCATGCCGAAGAAAAAGCGCAAGGTCGGTTCTTCCGAAGTCGAGT
	BamHI-N-BPNLS-ABE-F	ATCTGGATCGCCACCATGATGAAGCGCACCGCCGATGGTTCCGAGTTCGAAAGCCCCAAAAAAAAGCGCAAGGTCGGTTCTTCCGAAGTCGAGT
	BamHI-N-ABE-F	ATCTGGATCGCCACCATGGGTTCTTCCGAAGTCGAGT
	N-ABE-R	ACTCTGAGGTCCCGGGAGTCTCGCTG
	N-Cas9-F	AGCGAGACTCCCGGGACCTCAGAGT
	N-Cas9-R	GCTCCGCTTCCGGATCTGTAATTAGGCAGGTTG
	Fuw-F	TAATTACAGATCCGGAAGCGG
	Fuw-R	GAAAACTCGACTTCGGAAGAACCGACCTTGCGCTTTTTCTTCGGCATGGTGGCGATCC
	C-Cas9-F	TCCCCGGGAGATCTGATGATTAAAATAGCTAC
	C-Cas9-R	AGTAGAACCACCAGAGTCGCCTCCCAGCTG
	C-UGI-F	CAGCTGGGAGGCGACTCTGGTGGTTCTACT
	C-UGI-R	CTTCTTGGGAGAACCGAGCATCTTAATCTT
	Fuw-C-inten-F	GAGCTGTACAAGTAACCGCATGCTCTAG
	Fuw-C-inten-R	GCCCTTGCTCACCATTACCTTACGCTTC
	BFP-F	AAGAAGCGTAAGGTAATGGTGAGCAAGGGCGA
	BFP-R	CTAGAGCATGCGGTTACTTGTACAGCTC
	synBPNLS-UGI-F	CAGCTGGGAGGCGACTCTGGTGG
	synBPNLS-UGI-R	CGGTGAACAGCTCCTCGCCCTTGCTCACC
	Syn-Fuw-F	ATGGTGAGCAAGGGCGAGGAGCTGTTCAC
	Syn-Fuw-R	GTCGCCTCCCAGCTGAGACAGGTCGATCCG
	tagBFP-F	ATGGTGAGCAAGGGCGAGGAGCTGATTAAGGAG
	tagBFP-R	CTAGAGCATGCGGTTAATTAAGCTTGTGCCC
	tagBFP-Fuw-F	GGGCACAAGCTTAATTAACCGCATGCTCTAG
	tagBFP-Fuw-R	CTCCTTAATCAGCTCCTCGCCCTTGCTCACCAT
