# Supplementary material for: Functional Phosphoproteomics in Cancer Chemoresistance Using CRISPR‐Mediated Base Editors
Source: Adv Sci (Weinh). 2022 Aug 31;9(30):2200717. doi: 10.1002/advs.202200717 (PMC9596822; doi:10.1002/advs.202200717)
Supplement: Supplementary file 7 — Supporting Information [file ADVS-9-2200717-s006.xlsx]

## Sheet: Sheet1
	Name	Sequence
	U6-1F	ATCACGGGACTATCATATGCTTACCG
	U6-2F	CGATGTAGGACTATCATATGCTTACCG
	U6-3F	TTAGGCTCGGACTATCATATGCTTACCG
	U6-4F	TGACCACGAGGACTATCATATGCTTACCG
	U6-5F	ACAGTGGATGGGACTATCATATGCTTACCG
	U6-6F	GCCAATGGACTATCATATGCTTACCG
	U6-7F	CAGATCAGGACTATCATATGCTTACCG
	U6-8F	ACTTGATGGGACTATCATATGCTTACCG
	U6-9F	GATCAGCACGGACTATCATATGCTTACCG
	U6-10F	TAGCTTGTGCGGACTATCATATGCTTACCG
	U6-11F	GGCTACGGACTATCATATGCTTACCG
	U6-12F	CTTGTAAGGACTATCATATGCTTACCG
	U6-1R	ATCACGCTACCCGGTAGAATTGGAT
	U6-2R	CGATGTACTACCCGGTAGAATTGGAT
	U6-3R	TTAGGCTCCTACCCGGTAGAATTGGAT
	U6-4R	TGACCACGACTACCCGGTAGAATTGGAT
	U6-5R	ACAGTGGATGCTACCCGGTAGAATTGGAT
	U6-6R	GCCAATCTACCCGGTAGAATTGGAT
	U6-7R	CAGATCACTACCCGGTAGAATTGGAT
	U6-8R	ACTTGATGCTACCCGGTAGAATTGGAT
	U6-9R	GATCAGCACCTACCCGGTAGAATTGGAT
	U6-10R	TAGCTTGTGCCTACCCGGTAGAATTGGAT
	U6-11R	GGCTACCTACCCGGTAGAATTGGAT
	U6-12R	CTTGTAACTACCCGGTAGAATTGGAT
	Efficiency test-F	GCAGTGTTTAGAAGGAGACT
	Efficiency test-R	CTGGTGGTACTTGAATCAAGC
	BRPF1-F	GCATGACCCTGGATATCTACC
	BRPF1-R	GGCAAATAAAGGGGTAACTGGG
	DAPK2-F	GGCTGTGGTAATAATAGCTGAGAGGC
	DAPK2-R	CCTCAGGTGCACCTTCTTCA
	FAM83H-F	TCTGCCCAGAGCCACTCAACGT
	FAM83H-R	ACTGGGAAGCCACCCTCATCCT
	ZSWIM8-F	TTCCTAGCCGCTTGGCACTT
	ZSWIM8-R	GGAGTTCTTCCCACTGACCT
	TP53BP1-F	GTTTGTGAGCCCCTGTGAGAGT
	TP53BP1-R	CTATCTCCCATCTGCCTCACAG
	HERC2-F	CCTTCCTTTGGAGGGAGCGTGT
	HERC2-R	GTTCCCAGGCTAGAACACTGAGC
	USP34-F	AGATGATGAAGGAGCAACTCCC
	USP34-R	AGGGTAGAATCCTTGGAACAGTGGAG
	MISP-F	AAGAGATGGACCGCGTGACCA
	MISP-R	ACGGTGCTGCTCTTCCTGACT
	RPS6KA3-F	GGAGGTGAATTGCTGGAT
	RPS6KA3-R	TCCAGGTCGGAAGAGATCA
